# Supplementary material for: Can Zipf's law be adapted to normalize microarrays?
Source: BMC Bioinformatics. 2005 Feb 23;6:37. doi: 10.1186/1471-2105-6-37 (PMC555536; doi:10.1186/1471-2105-6-37)
Supplement: Additional File 5 — Requires: Perl (which runs on many platforms), the PDL perl module (Handles missing data values if PDL is compiled correctly.) [file 1471-2105-6-37-S5.pl]

#!/usr/bin/perl

use strict;
use Getopt::Std;

our ($opt_i, $opt_r, $opt_c, $opt_o); # command line options
getopts('i:r:c:o:');
$opt_r = 2 if ($opt_r =~ /^$/); 
$opt_c = 2 if ($opt_c =~ /^$/); 

# Check if input and output files were specified
die qq(usage: $0 -i <input_file> -o <output_file> [-r <row_integer>] [-c <column_integer>]
       -i  : a file containing gene X array, whitespace delimited, microarray data.
       -r  : optional integer indicating the first row on which data occures (default=2)
       -c  : optional integer indicating the first column on which data occures (default=2)
       -o  : filename to which the output will be written.\n) unless ($opt_i && $opt_o);

my $arraydata = new ZipfsNormalize($opt_i, $opt_r, $opt_c);
$arraydata->readfile;
$arraydata->normalize;
# Read the comments for the _output_data subroutine
# for an explaination of the options passed.
$arraydata->output_data('NORMDATA', $opt_o, 'N'); 

# Command line command to log transform the data textfiles
# Leaves columns and row headers intact only if they contain at least one letter 
#  perl -lane '@F = map {($_ =~ /[a-zA-Z]/) ? $_ : sprintf "%4.2f", $_} map {($_ <= 0 || $_ =~ /[a-zA-Z]/) ? $_ : log $_ } @F; print join "\t", @F' <FILENAME>


# Object to impliment the normalization
package ZipfsNormalize;
use PDL;

sub new {

    my $proto = shift;
    my $class = ref($proto) || $proto;
    my $opt_i = shift;
    my $opt_r = shift;
    my $opt_c = shift;
    my $self = { DATAFILE =>  $opt_i,  # the name of the file with the un-normalized data
                 DATAROW  =>  $opt_r,  # the first row in which data occures
                 DATACOL  =>  $opt_c,  # the first column in which data occures
                 DATA     =>  undef,   # the PDL object to hold the data
                 NORMDATA =>  undef,   # the normalized PDL data object
                 ROWHEADS =>  undef,   # the row headers
                 COLHEADS =>  undef,   # the column headers
                 SIGFIG   =>  undef,   # the number of significant figures used in the data
                 RANKS    =>  undef    # the ranks (for outputing norm data with ranks)
	       };
    return bless ($self, $class);

}

sub readfile {

    my $self = shift;

    ($self->{ROWHEADS}, $self->{COLHEADS}, $self->{SIGFIG}) = $self->_preserve_headers();

    # Create a piddle object 
    $self->{DATA} = pdl $self->_read_file();

}
    
sub normalize {
    my $self = shift;
    my $data = $self->{DATA};
    my $badvalues = $data->copy;

    # Mark the values that are less than or equal to zero as bad
    $data = $data->setbadif( $data <= 0 );

    # Data matrix dimensions
    my ($arrays, $genes) = $data->dims;

    # The median of each gene expression, 
    # this is the standard curve to which all arrays are normalized.
    # Bad values are ignored in computing the median
    my $median_expressions = $data->medover;

    # The ranks of the median expression values.
    # qsorti is called twice, once to get the ranks after sorting,
    # and once again to transform them back into pre-sorted ranks.
    my $ranks = $median_expressions->qsorti->qsorti;
    # Transform ranks to decending, starting with 1 (not zero)
    $ranks .= -($ranks - ($ranks->max + 1));
    $self->{RANKS} = $ranks;

    # Compute the regression statistics
    my ($median_slope, $median_intercept) = _regression($ranks, $median_expressions);
    my ($array_slopes, $array_intercepts) = _regression($ranks, $data->xchg(1,0));
    my $scaling_factor = _scaling_factor($data, $genes, $array_slopes, $array_intercepts);

    # Normalize
    # En = exp( ln(E) x ( ( m x ln(r) + b ) / ( M x ln(r) + B) )
    my $median_line = $median_slope * log($ranks) + $median_intercept + $scaling_factor;
    my $array_line = $array_slopes->dummy * log($ranks->dummy(1,$arrays)) + $array_intercepts->dummy + $scaling_factor;
    $self->{NORMDATA} = exp( log($data) * xchg($median_line / $array_line, 1, 0)) * exp(-$scaling_factor);

    # Copy the original 'bad' values to the normalized dataset.
    $self->{NORMDATA} = $self->{NORMDATA}->setbadtoval(0) + $badvalues * $data->isbad;
    $self->{DATA} = $self->{DATA}->setbadtoval(0) + $badvalues * $data->isbad;

}

sub output {
   my $self = shift;
   my $outfile = shift; 
   # Output the normalized data
   $self->_output_normalized_data($outfile);
}


# Saves the row and column headers so that they can be pasted back onto the normalized results
sub _preserve_headers {
    my $self = shift;
    my (@column_headers, @row_headers, $significant_figures);

    open FILE, qq(< $self->{DATAFILE});
    for (my $c=0; $c<$self->{DATACOL}; $c++) {
        my $line = <FILE>;
        push @column_headers, $line;
    }

    while (<FILE>) {
        my @F = split /\s+/, $_; 
        push @row_headers, join qq(\t), @F[0..$self->{DATAROW}-1];
        foreach my $value (@F[$self->{DATAROW}..$#F]) {
            die qq(Non-numeric value found in data field.\n) if ($value !~ m/^[\d\.-]+$/);
	    $value =~ s/\d*\.(\d*)/$1/;
            $significant_figures = length($value) if ($significant_figures < length($value));
	}
    }
    close FILE;
    return (\@row_headers, \@column_headers, $significant_figures);
}

# Read data from a text file and return an array reference.
sub _read_file {
    my $self = shift;
    my @data;

    open FILE, qq(< $self->{DATAFILE});
    for (my $c=0; $c<$self->{DATACOL}; $c++) {
        <FILE>;
    }
    while (<FILE>) {
        my @F = split /\s+/, $_;
        next if (join '', @F == 0); # skip if line is empty (ie at the end of the file)
        push @data, [ @F[$self->{DATAROW}..$#F] ];
    }
    close FILE;    

    return \@data;

}

# Performs a least squares regression on the natural log data
sub _regression {
    my $x = shift;
    my $y = shift;

    # Values marked as 'bad' in the PDL are excluded from regression calculation
    my $x_average = average(log($x->setbadif($y->isbad)));
    my $y_average = average(log($y));
    my $sum_of_products = sumover((log($x->setbadif($y->isbad)) - $x_average->dummy) * (log($y) - $y_average->dummy));
    my $sum_of_squares = sumover((log($x->setbadif($y->isbad)) - $x_average->dummy)**2);
    my $regression_coefficients = $sum_of_products / $sum_of_squares;
    my $regression_constants = $y_average - $regression_coefficients * $x_average;
    return ($regression_coefficients, $regression_constants);
}

# Deturmine the scaling factor required to the regression line from crossing into negative
sub _scaling_factor {
    my $data = shift;
    my $number_of_genes = shift;
    my $array_slopes = shift;
    my $array_intercepts = shift;
    my $scaling_factor;
    my $min_data = log(min($data));
    my $min_regression_point = min($array_slopes->dummy * log($number_of_genes) + $array_intercepts->dummy);

    # Set the scaling factor to the smaller of min_data and min_regression_point
    if ($min_data < $min_regression_point) {
       $scaling_factor = $min_data
    }
    else {
       $scaling_factor =  $min_regression_point;
    }

    # Scaling is only neccessary if scaling factor is less than zero (i.e. data point is less than one)
    if ($scaling_factor < 0) {
        $scaling_factor *= -exp(1);
    }
    else { 
        $scaling_factor = 0;
    }
    
    $data /= exp(-$scaling_factor);
    
    return $scaling_factor;
    
}


# Output the normalized data to a file with ranks 
# 
# Pass DATA or NORMDATA in 1st position to output
#      pre-normalized or normalized data.
#
# Pass the output filename in the 2nd position.
#
# Pass 'Y' or 'N' in 3rd position to print ranks.
#
sub output_data {
    my $self = shift;
    my $dataset = shift;
    my $outfile = shift;
    my $withranks = shift;
    my $data = $self->{$dataset};
    my $row_headers = $self->{ROWHEADS};
    my $column_headers = $self->{COLHEADS};
    my $significant_figures = $self->{SIGFIG};
    my $ranks = $self->{RANKS};
    my ($arrays, $genes) = $data->dims;
    my $format = qq(%0.$significant_figures) . q(f);

    open OUTFILE, qq(> $outfile);
    for (my $i=0; $i <  @$column_headers; $i++) {
	print OUTFILE $column_headers->[$i];
    }

    for (my $g=0; $g < $genes; $g++) {
        print OUTFILE qq($row_headers->[$g]\t) if ($row_headers->[$g]);
        print OUTFILE $ranks->at($g,0) . qq(\t) if ($withranks =~ 'Y');
        for (my $a=0; $a < $arrays; $a++) {
            print OUTFILE sprintf($format, $data->at($a,$g)) . qq(\t);
	}
        print OUTFILE qq(\n);
    }
    close OUTFILE;
}
