# Supplementary material for: Can Zipf's law be adapted to normalize microarrays?
Source: BMC Bioinformatics. 2005 Feb 23;6:37. doi: 10.1186/1471-2105-6-37 (PMC555536; doi:10.1186/1471-2105-6-37)
Supplement: Additional File 6 — Microarray type: Filter based cDNA from the RZPD Number of genes: 33,792 Number of microarrays: 31 Probed with: Total RNA from human sigmoidal colon. Within microarray normalization: None [file 1471-2105-6-37-S6.txt]

gene_name	24U147	24U148	25N115	25N143	18N123	25N157	29C150	29C151	29C152	21N132	26N155	29C153	26N156	26N158	29C149	23N104	24C152	24C153	24C145	24C146	14N108	29U154	29U155	24C149	29U156	29U157	24U150	29U158	24U151	15N116	24U144
Gene1	0.00535	0.02955	0.0076	0.0264	0.00675	0.01545	0.01105	0.01245	0.06375	0.0376	0.0673	0.0285	0.0062	0.00935	0.0155	0.0163	0.1084	0.13165	0.0595	0.08495	0.0844	0.0181	0.01445	0.02395	0.0159	0.0232	0.1155	0.08005	0.0837	0.0691	0.08695
Gene2	0.00565	0.0254	0.009	0.02915	0.0068	0.0148	0.0108	0.01465	0.0512	0.0351	0.0587	0.02305	0.00715	0.00935	0.0134	0.0157	0.0976	0.12875	0.0772	0.0587	0.07085	0.0186	0.01435	0.01555	0.0184	0.0174	0.0847	0.0694	0.0754	0.069	0.07925
Gene3	0.00635	0.03215	0.01015	0.0628	0.0093	0.02105	0.00895	0.01865	0.0447	0.0288	0.0504	0.06585	0.0092	0.0105	0.0205	0.03055	0.10215	0.12745	0.0658	0.0658	0.0729	0.02775	0.03315	0.01805	0.0218	0.02615	0.09895	0.0904	0.0844	0.06215	0.13965
Gene4	0.00525	0.02765	0.0092	0.026	0.006	0.0139	0.00975	0.0116	0.0472	0.03675	0.0624	0.0214	0.00645	0.0088	0.01275	0.01525	0.0849	0.10395	0.0699	0.06165	0.0821	0.01295	0.0107	0.0123	0.0131	0.01995	0.10175	0.07505	0.08875	0.06235	0.08355
Gene5	0.00565	0.0386	0.00935	0.0371	0.00735	0.0161	0.014	0.01335	0.07825	0.03695	0.0933	0.0336	0.0067	0.01255	0.0169	0.0203	0.11015	0.1374	0.06435	0.06915	0.11045	0.0203	0.0201	0.0226	0.02105	0.03155	0.11355	0.1032	0.0919	0.0648	0.103
Gene6	0.0057	0.03425	0.00775	0.0344	0.00685	0.0138	0.01315	0.01375	0.05505	0.0317	0.0639	0.0232	0.0074	0.01025	0.01425	0.0124	0.1137	0.11315	0.0656	0.0676	0.07845	0.01775	0.0141	0.019	0.02085	0.0216	0.1012	0.07735	0.07795	0.08235	0.08925
Gene7	0.0063	0.03805	0.0095	0.03275	0.0083	0.0153	0.01615	0.01385	0.1012	0.0551	0.12165	0.0293	0.0095	0.015	0.01775	0.02145	0.1232	0.14535	0.0616	0.078	0.1045	0.02255	0.01745	0.03015	0.0293	0.0316	0.13475	0.1241	0.096	0.08065	0.1044
Gene8	0.0058	0.04	0.00775	0.0326	0.0077	0.0132	0.01435	0.01565	0.0754	0.0487	0.08745	0.0284	0.00845	0.0138	0.01445	0.01945	0.13635	0.14355	0.07425	0.0595	0.11665	0.0211	0.01935	0.0282	0.02245	0.03045	0.1287	0.10895	0.0898	0.0805	0.10075
Gene9	0.0063	0.0478	0.0083	0.0348	0.00835	0.01415	0.01505	0.01475	0.09735	0.05355	0.0927	0.0303	0.0075	0.0162	0.0187	0.0197	0.1305	0.15405	0.07585	0.0659	0.10335	0.022	0.0198	0.02575	0.0254	0.03515	0.15465	0.11295	0.10245	0.0762	0.10685
Gene10	0.0057	0.04455	0.0059	0.02385	0.00785	0.01375	0.0142	0.0126	0.06855	0.0471	0.0689	0.01905	0.00795	0.01075	0.01175	0.0179	0.1103	0.1165	0.0665	0.0583	0.08025	0.017	0.01475	0.02015	0.0152	0.02285	0.109	0.0739	0.07315	0.05455	0.10345
Gene11	0.0066	0.0409	0.008	0.02865	0.0078	0.0152	0.0108	0.013	0.068	0.0344	0.07735	0.0243	0.00685	0.01205	0.01505	0.02105	0.1201	0.1879	0.06025	0.0681	0.0932	0.01675	0.01735	0.02345	0.0206	0.02635	0.1228	0.09845	0.0857	0.06945	0.0864
Gene12	0.00505	0.03565	0.00665	0.0302	0.00705	0.0147	0.0126	0.015	0.05845	0.0355	0.0748	0.0185	0.0061	0.0106	0.01195	0.01425	0.10465	0.13705	0.0591	0.06325	0.0995	0.0147	0.0123	0.02185	0.01485	0.02285	0.1239	0.08645	0.075	0.0692	0.08325
Gene13	0.00585	0.04365	0.00895	0.03465	0.00875	0.0187	0.01805	0.0146	0.09505	0.05105	0.1237	0.0246	0.00805	0.01285	0.01575	0.02605	0.11775	0.13905	0.0757	0.0622	0.1189	0.01995	0.01795	0.03105	0.02775	0.02995	0.1358	0.13475	0.09145	0.0827	0.10275
Gene14	0.0056	0.0385	0.00855	0.0286	0.00865	0.01455	0.01455	0.0131	0.09065	0.0478	0.12555	0.02305	0.0066	0.01205	0.0154	0.0206	0.1208	0.1535	0.0738	0.0849	0.10545	0.0177	0.0135	0.02835	0.02585	0.0323	0.1559	0.12505	0.0995	0.08705	0.089
Gene15	0.00515	0.03585	0.00905	0.0344	0.00935	0.0151	0.0157	0.01465	0.0943	0.0441	0.11225	0.024	0.0071	0.0143	0.017	0.0203	0.1146	0.13465	0.075	0.0736	0.1032	0.02015	0.0168	0.0324	0.02615	0.0406	0.183	0.1369	0.0996	0.08025	0.1065
Gene16	0.00545	0.0392	0.00955	0.0284	0.00925	0.0174	0.0161	0.01375	0.07495	0.0405	0.08705	0.01725	0.00685	0.0098	0.01215	0.01695	0.1051	0.1143	0.0628	0.06615	0.1052	0.0154	0.0125	0.019	0.0209	0.02595	0.12515	0.10325	0.0914	0.07355	0.09325
Gene17	0.00565	0.03695	0.0089	0.0372	0.00875	0.0171	0.01885	0.0174	0.10615	0.05865	0.12275	0.03225	0.00835	0.01455	0.0141	0.03085	0.1034	0.1515	0.08735	0.07245	0.12155	0.0186	0.0213	0.0296	0.0222	0.0346	0.1572	0.1613	0.09555	0.0741	0.09525
Gene18	0.00505	0.0358	0.0093	0.0279	0.00905	0.0138	0.0116	0.01345	0.0884	0.04185	0.104	0.02135	0.0077	0.0123	0.01365	0.0208	0.1139	0.1249	0.07555	0.06815	0.1015	0.01525	0.01545	0.02375	0.0181	0.0292	0.1401	0.11865	0.09305	0.0763	0.08295
Gene19	0.00475	0.04175	0.00965	0.03505	0.01035	0.01325	0.0162	0.01305	0.11195	0.05055	0.1364	0.02325	0.0072	0.01205	0.01315	0.0228	0.1226	0.13415	0.07075	0.07595	0.10645	0.0156	0.0193	0.0263	0.02455	0.04205	0.1725	0.1378	0.11025	0.08365	0.09545
Gene20	0.0069	0.0337	0.02215	0.0522	0.01975	0.01725	0.01555	0.00915	0.3613	0.2712	0.54945	0.06645	0.01005	0.02565	0.0391	0.0542	0.12725	0.1641	0.10235	0.07595	0.1118	0.02875	0.05465	0.04525	0.05445	0.05895	0.2244	0.14965	0.1615	0.07665	0.1564
Gene21	0.00855	0.0529	0.02055	0.04855	0.02585	0.0215	0.014	0.0128	0.37395	0.2417	0.4231	0.0495	0.01015	0.02205	0.03645	0.04035	0.1603	0.1939	0.0924	0.0802	0.119	0.0257	0.0562	0.05895	0.0616	0.0808	0.23955	0.2117	0.17925	0.08605	0.1512
Gene22	0.0321	0.21235	0.13685	0.75485	0.2372	0.2091	0.2077	0.18	2.8582	3.00275	5.6246	0.32515	0.04655	0.255	0.42245	0.48085	1.16535	0.94875	0.9828	0.41975	1.8265	0.22845	0.60315	0.44945	0.6357	0.72485	2.4343	0.87525	1.79215	0.7209	2.26495
Gene23	0.00745	0.05285	0.02205	0.04045	0.02135	0.02265	0.01865	0.0215	0.2822	0.2087	0.4269	0.05145	0.00965	0.031	0.04735	0.03705	0.15695	0.1791	0.0982	0.07735	0.11155	0.0215	0.0458	0.0572	0.05645	0.06725	0.23385	0.1818	0.17725	0.08785	0.14285
Gene24	0.0083	0.06945	0.0291	0.05205	0.03015	0.0235	0.0176	0.02525	0.37505	0.26835	0.5047	0.07115	0.01275	0.0293	0.04185	0.0461	0.1951	0.2456	0.1054	0.09725	0.1679	0.0237	0.06685	0.05795	0.0575	0.0808	0.34235	0.28395	0.19205	0.1114	0.183
Gene25	0.03115	0.19755	0.09435	0.70045	0.1068	0.1759	0.0926	0.17025	2.09205	2.4348	3.87055	0.33515	0.01665	0.2067	0.32865	0.3172	0.8583	0.8454	0.7316	0.4213	1.30555	0.15325	0.45385	0.338	0.48815	0.56685	2.19425	1.30685	0.95415	0.5829	2.3106
Gene26	0.01015	0.08005	0.0118	0.0589	0.0314	0.0195	0.0162	0.03055	0.3805	0.31675	0.44765	0.0619	0.00895	0.03775	0.04875	0.04205	0.1851	0.2348	0.128	0.08615	0.14335	0.0231	0.0695	0.07675	0.06905	0.08455	0.3097	0.29335	0.2275	0.12675	0.1866
Gene27	0.02535	0.2049	0.0794	0.35675	0.0951	0.1137	0.08335	0.1257	1.51335	1.6679	2.60385	0.27615	0.0249	0.1644	0.2388	0.2273	0.5277	0.5466	0.4934	0.2356	0.84145	0.11175	0.3412	0.29595	0.33915	0.36535	1.46105	0.90715	0.7363	0.34195	0.9435
Gene28	0.0078	0.0497	0.02165	0.0428	0.01935	0.0152	0.0142	0.01855	0.18705	0.15935	0.2865	0.03215	0.00715	0.0226	0.02775	0.02445	0.1383	0.15845	0.0905	0.0705	0.11385	0.01605	0.0317	0.0373	0.03965	0.053	0.20535	0.18	0.15175	0.08395	0.1262
Gene29	0.00595	0.03295	0.0087	0.03965	0.00655	0.01955	0.01855	0.0149	0.1001	0.05605	0.1182	0.033	0.0077	0.01145	0.01525	0.0192	0.1477	0.17885	0.09315	0.1694	0.1355	0.0254	0.01725	0.0304	0.02095	0.02185	0.16815	0.09835	0.1534	0.10425	0.1809
Gene30	0.0061	0.0357	0.00925	0.04245	0.0068	0.0197	0.0165	0.01665	0.09515	0.0536	0.1297	0.0339	0.00685	0.0143	0.01845	0.0191	0.08905	0.1264	0.05795	0.0642	0.0914	0.0271	0.01785	0.02535	0.02585	0.027	0.11135	0.07795	0.10635	0.07505	0.10265
Gene31	0.0053	0.0283	0.0091	0.0299	0.0111	0.01895	0.01655	0.0137	0.0957	0.07015	0.10435	0.01925	0.00665	0.0116	0.0131	0.01975	0.10835	0.1147	0.0667	0.07265	0.1511	0.01895	0.01365	0.023	0.01835	0.0313	0.12285	0.10625	0.08705	0.0765	0.1144
Gene32	0.00965	0.06955	0.01825	0.1491	0.03235	0.07505	0.09145	0.0359	0.38155	0.27365	0.9968	0.09995	0.0115	0.0469	0.0387	0.0865	0.35255	0.62065	0.2052	0.2107	0.75635	0.09725	0.0808	0.1641	0.107	0.12675	0.8378	0.305	0.3054	0.2065	0.77355
Gene33	0.00535	0.0215	0.0101	0.0269	0.00815	0.01725	0.0151	0.01245	0.0799	0.0466	0.07245	0.0151	0.0066	0.0095	0.0105	0.0157	0.0987	0.0981	0.0602	0.0616	0.12615	0.012	0.01255	0.01845	0.01425	0.0177	0.1247	0.08615	0.07585	0.0712	0.0887
Gene34	0.00625	0.03735	0.0107	0.03845	0.0062	0.01315	0.01685	0.01675	0.07725	0.05485	0.10485	0.02945	0.00585	0.01225	0.01405	0.0154	0.11015	0.12915	0.06445	0.0712	0.08505	0.01925	0.01695	0.0188	0.0245	0.02185	0.11445	0.07975	0.0839	0.064	0.1024
Gene35	0.00565	0.0222	0.0125	0.03455	0.0115	0.0162	0.01675	0.01495	0.1068	0.0658	0.11495	0.0215	0.0071	0.01005	0.0119	0.0229	0.0902	0.11955	0.063	0.0821	0.09245	0.0144	0.0194	0.02255	0.0226	0.02775	0.1917	0.09895	0.07615	0.08615	0.09305
Gene36	0.00545	0.0344	0.00905	0.03535	0.0074	0.01455	0.01465	0.0197	0.06935	0.0449	0.0834	0.10735	0.0081	0.0105	0.01645	0.01595	0.0921	0.1478	0.0595	0.06265	0.08935	0.02105	0.01575	0.01835	0.0258	0.02045	0.1077	0.07525	0.0893	0.06735	0.0912
Gene37	0.00525	0.021	0.00995	0.03535	0.01175	0.02205	0.0173	0.0157	0.08985	0.04915	0.0864	0.0164	0.00685	0.0109	0.01085	0.01705	0.09495	0.1106	0.06595	0.0627	0.10965	0.01275	0.01195	0.01885	0.0215	0.02555	0.15405	0.0822	0.103	0.0835	0.1012
Gene38	0.00585	0.03895	0.00965	0.03745	0.00665	0.0181	0.01625	0.01625	0.08185	0.04315	0.1089	0.02695	0.00695	0.00975	0.0145	0.01695	0.14695	0.1524	0.0763	0.14465	0.0832	0.02155	0.0166	0.01975	0.02355	0.02195	0.12115	0.0964	0.0855	0.0746	0.09995
Gene39	0.006	0.03755	0.01025	0.04345	0.00705	0.01575	0.01635	0.01365	0.08895	0.04815	0.106	0.0264	0.0081	0.0116	0.0134	0.01675	0.10445	0.11325	0.0741	0.07165	0.10065	0.0238	0.01555	0.0221	0.02505	0.023	0.11655	0.0854	0.07895	0.07015	0.09195
Gene40	0.0057	0.0406	0.0122	0.039	0.01725	0.01825	0.02115	0.0223	0.2118	0.0902	0.24375	0.03515	0.00925	0.022	0.0171	0.0405	0.1481	0.20135	0.08965	0.1137	0.19275	0.0266	0.0259	0.0471	0.0394	0.0591	0.33435	0.20415	0.1315	0.09415	0.1311
Gene41	0.00545	0.0431	0.00845	0.0361	0.00575	0.0118	0.01395	0.01455	0.06555	0.047	0.08165	0.0155	0.00645	0.0107	0.0137	0.01715	0.09545	0.13575	0.0602	0.06	0.082	0.0191	0.0141	0.01765	0.02525	0.0172	0.1011	0.0798	0.07925	0.07505	0.07005
Gene42	0.0059	0.0479	0.0074	0.03595	0.00765	0.01285	0.0144	0.01535	0.08655	0.04415	0.0955	0.0194	0.00715	0.01195	0.0144	0.01415	0.1008	0.106	0.0632	0.0574	0.09025	0.02155	0.01255	0.02005	0.0177	0.01765	0.1131	0.08245	0.07235	0.0626	0.09235
Gene43	0.0105	0.095	0.0341	0.059	0.03055	0.0235	0.01705	0.02525	0.34435	0.2844	0.45875	0.0563	0.0095	0.0304	0.04355	0.05265	0.20195	0.2367	0.14015	0.09685	0.15905	0.0264	0.0749	0.06465	0.06365	0.07885	0.43455	0.3769	0.29685	0.1265	0.212
Gene44	0.01145	0.10295	0.03035	0.07405	0.0485	0.0257	0.02185	0.03715	0.5074	0.4256	0.6571	0.07315	0.0094	0.0444	0.0501	0.06225	0.23755	0.23885	0.14405	0.0919	0.15115	0.03865	0.084	0.08755	0.08805	0.11675	0.44125	0.35055	0.31045	0.12405	0.2082
Gene45	0.0119	0.1353	0.0312	0.0712	0.03215	0.0215	0.0201	0.03235	0.45375	0.3654	0.589	0.07155	0.0091	0.0408	0.0439	0.04765	0.22785	0.26225	0.14585	0.0865	0.1574	0.0351	0.06935	0.0788	0.07695	0.0889	0.4213	0.3322	0.33515	0.12235	0.2408
Gene46	0.01265	0.14795	0.03935	0.1004	0.0844	0.0337	0.03765	0.05325	0.79005	0.6787	1.05975	0.1045	0.0125	0.0587	0.08415	0.0734	0.3269	0.3269	0.22235	0.13135	0.2324	0.04525	0.11285	0.1498	0.1255	0.16085	0.673	0.51665	0.4973	0.163	0.30325
Gene47	0.0182	0.22005	0.0526	0.0935	0.05945	0.02485	0.0245	0.05355	0.7298	0.64835	1.0573	0.08845	0.0137	0.063	0.07495	0.0703	0.3683	0.3493	0.23665	0.1362	0.214	0.05285	0.10205	0.11995	0.1361	0.14125	0.7297	0.57075	0.70275	0.1769	0.3963
Gene48	0.0101	0.112	0.02925	0.06325	0.0525	0.0203	0.0246	0.03115	0.52035	0.45585	0.6762	0.07505	0.00925	0.04115	0.0568	0.05555	0.2389	0.24165	0.15555	0.09975	0.16995	0.03875	0.07055	0.09595	0.0969	0.11415	0.4296	0.38545	0.30945	0.11625	0.2061
Gene49	0.23815	1.88025	0.47865	3.3458	1.35745	0.68565	0.33795	1.8932	34.3799	27.2087	36.18145	3.3647	0.41285	2.1251	3.6663	2.5819	8.06805	7.56085	6.42755	0.8409	4.45635	2.2477	5.21155	5.30815	6.61455	5.3708	14.8256	15.4551	7.5365	4.7474	11.5637
Gene50	0.01055	0.10355	0.0277	0.06955	0.043	0.0252	0.0278	0.03775	0.5019	0.4642	0.6487	0.0854	0.0117	0.05125	0.06005	0.07575	0.3078	0.2992	0.21425	0.11605	0.2095	0.04075	0.0802	0.10145	0.10215	0.1231	0.51895	0.4387	0.4032	0.1737	0.2849
Gene51	0.1223	1.4543	0.2799	1.1701	0.4752	0.22405	0.16695	0.58045	9.0629	10.43995	9.8728	1.4679	0.1871	0.6892	1.09235	1.30475	3.49545	2.7851	2.65335	0.6109	2.1294	0.99705	1.94065	1.40675	1.38695	1.8019	8.0644	5.09155	3.90475	1.6714	4.8547
Gene52	0.00725	0.0626	0.0215	0.0438	0.03015	0.01875	0.02005	0.0237	0.26585	0.2306	0.34235	0.0509	0.008	0.03015	0.0396	0.04855	0.2144	0.19435	0.14765	0.1502	0.15165	0.02675	0.04445	0.0577	0.055	0.07275	0.33335	0.2601	0.2592	0.1336	0.1694
Gene53	0.0068	0.0562	0.0085	0.08295	0.0139	0.02145	0.0254	0.021	0.2634	0.2153	0.18415	0.08825	0.0128	0.0399	0.1125	0.07125	0.22665	0.2517	0.12475	0.0945	0.16235	0.0583	0.04305	0.1161	0.06125	0.07835	0.23805	0.1834	0.23855	0.16875	0.22385
Gene54	0.0058	0.041	0.00735	0.03445	0.00805	0.01275	0.0139	0.0136	0.07725	0.03615	0.0858	0.0151	0.0069	0.01125	0.0145	0.0155	0.1012	0.12905	0.0571	0.05595	0.0971	0.0174	0.0122	0.0189	0.01615	0.0165	0.10555	0.0826	0.08035	0.064	0.0792
Gene55	0.0076	0.04965	0.0126	0.065	0.01225	0.02405	0.0238	0.0189	0.1962	0.13115	0.2551	0.03055	0.0092	0.01465	0.02245	0.0317	0.10625	0.1408	0.0702	0.07635	0.1119	0.0385	0.0315	0.0413	0.03645	0.04305	0.1749	0.0905	0.09115	0.0741	0.13705
Gene56	0.00525	0.02105	0.007	0.023	0.0071	0.0109	0.0122	0.01115	0.06065	0.03405	0.06915	0.01095	0.00585	0.0085	0.0137	0.01565	0.09035	0.09065	0.0621	0.0612	0.08845	0.0103	0.0108	0.0139	0.0099	0.0148	0.1164	0.0656	0.07035	0.06025	0.07665
Gene57	0.0051	0.03655	0.00885	0.03665	0.00685	0.01395	0.01435	0.0152	0.071	0.03375	0.07495	0.0118	0.0073	0.01005	0.0134	0.0141	0.0796	0.1203	0.05855	0.06505	0.0758	0.01835	0.01085	0.01695	0.0152	0.0203	0.1188	0.0744	0.0704	0.05625	0.07665
Gene58	0.0046	0.0167	0.00705	0.02935	0.009	0.0122	0.01445	0.01135	0.0642	0.04385	0.07925	0.01085	0.0058	0.00745	0.0113	0.0159	0.0879	0.0924	0.0628	0.0596	0.0826	0.00945	0.00935	0.0118	0.01255	0.01675	0.09655	0.07235	0.06865	0.05335	0.0696
Gene59	0.00565	0.04055	0.0101	0.03085	0.00725	0.0116	0.01605	0.01175	0.0977	0.0455	0.10125	0.01565	0.0081	0.0105	0.01475	0.01475	0.1203	0.1342	0.08395	0.14435	0.10815	0.0183	0.01135	0.02055	0.01695	0.01945	0.18335	0.09745	0.09485	0.08065	0.1203
Gene60	0.0046	0.01655	0.008	0.0307	0.00815	0.013	0.0167	0.01075	0.09275	0.0536	0.10665	0.0109	0.00705	0.009	0.0148	0.0201	0.09975	0.09005	0.0682	0.0633	0.11055	0.0105	0.0112	0.0161	0.01305	0.021	0.1399	0.07395	0.0899	0.06725	0.07815
Gene61	0.00575	0.04215	0.0102	0.0304	0.00855	0.0178	0.0192	0.0142	0.09695	0.0435	0.10955	0.01385	0.00825	0.011	0.01425	0.0158	0.08735	0.11955	0.05975	0.0673	0.09135	0.02065	0.012	0.02065	0.01935	0.0213	0.127	0.10585	0.0734	0.0744	0.07595
Gene62	0.00515	0.015	0.00645	0.02345	0.0092	0.01345	0.01255	0.0107	0.0773	0.05035	0.07395	0.01235	0.00575	0.0075	0.01235	0.01405	0.10365	0.09215	0.05995	0.05735	0.0906	0.0117	0.01315	0.0147	0.01535	0.01915	0.12595	0.0649	0.0921	0.06065	0.0836
Gene63	0.00475	0.0155	0.0067	0.0268	0.00845	0.01665	0.0164	0.01025	0.07475	0.0506	0.0754	0.01125	0.00635	0.00705	0.0119	0.01475	0.09955	0.08655	0.0654	0.06425	0.0958	0.01095	0.01085	0.0149	0.01175	0.0162	0.1235	0.08445	0.07745	0.0653	0.073
Gene64	0.00615	0.03875	0.0099	0.04555	0.00705	0.0139	0.01475	0.01435	0.07945	0.04085	0.08975	0.01225	0.00735	0.0102	0.0111	0.01325	0.0872	0.13075	0.05675	0.06125	0.08475	0.0171	0.0117	0.0176	0.0164	0.02035	0.10435	0.0924	0.0797	0.07025	0.07855
Gene65	0.00485	0.01505	0.00725	0.02595	0.0079	0.00865	0.0123	0.01275	0.07335	0.0496	0.0824	0.0183	0.00585	0.00865	0.0128	0.0183	0.1229	0.11485	0.07195	0.0703	0.08955	0.00905	0.01195	0.0193	0.014	0.02455	0.16285	0.07765	0.0891	0.07485	0.07895
Gene66	0.00575	0.03985	0.01005	0.0375	0.00975	0.01495	0.01835	0.013	0.08255	0.0407	0.08875	0.0111	0.008	0.0094	0.01095	0.01505	0.08755	0.13985	0.07075	0.06175	0.08935	0.0183	0.0135	0.01685	0.01725	0.02025	0.11145	0.0798	0.08	0.0642	0.08075
Gene67	0.01315	0.1378	0.0453	0.1838	0.07105	0.04405	0.0741	0.0537	0.56565	0.66625	1.08065	0.1147	0.01415	0.0434	0.0663	0.1322	0.39885	0.3949	0.32475	0.23265	0.5982	0.09415	0.13155	0.14725	0.09805	0.17345	1.00845	0.39775	0.4676	0.1762	0.53095
Gene68	0.0057	0.03675	0.00905	0.03275	0.00895	0.0132	0.01665	0.0134	0.0761	0.0371	0.101	0.01445	0.0059	0.0092	0.00955	0.0153	0.0929	0.1207	0.06895	0.05885	0.0755	0.01665	0.0096	0.0154	0.01635	0.01915	0.10825	0.08375	0.06575	0.0658	0.0876
Gene69	0.0052	0.0327	0.0093	0.0302	0.00835	0.01305	0.0159	0.01485	0.0796	0.04645	0.10005	0.01395	0.0065	0.0088	0.0116	0.0191	0.0928	0.1429	0.06115	0.062	0.09555	0.0163	0.0139	0.0163	0.0141	0.02155	0.11725	0.0899	0.08445	0.06055	0.06855
Gene70	0.0044	0.01465	0.00655	0.0233	0.007	0.00925	0.01235	0.008	0.05815	0.04045	0.0654	0.01245	0.00595	0.00875	0.0099	0.01325	0.0944	0.08995	0.076	0.0651	0.0745	0.0088	0.0092	0.0149	0.01335	0.01835	0.138	0.07975	0.0742	0.06265	0.0724
Gene71	0.00525	0.03065	0.00975	0.03185	0.0137	0.0148	0.01705	0.01055	0.0975	0.07425	0.13215	0.01485	0.0065	0.01125	0.01165	0.0182	0.0996	0.11545	0.07725	0.0716	0.1012	0.0138	0.015	0.0225	0.01745	0.02155	0.1851	0.1014	0.09805	0.0659	0.1023
Gene72	0.0051	0.01725	0.0141	0.03015	0.0098	0.0115	0.01225	0.0102	0.15515	0.0799	0.221	0.03145	0.009	0.0175	0.02625	0.01825	0.1057	0.13365	0.0712	0.06425	0.08995	0.0121	0.02205	0.0214	0.0262	0.0207	0.1122	0.08725	0.08875	0.06105	0.0942
Gene73	0.00555	0.0209	0.01365	0.0284	0.0119	0.0186	0.01375	0.011	0.1061	0.0609	0.14555	0.0227	0.0072	0.01285	0.0209	0.01365	0.08155	0.1043	0.0621	0.06245	0.0721	0.0102	0.0149	0.01675	0.02465	0.0251	0.08025	0.07995	0.07325	0.05595	0.0695
Gene74	0.0909	1.1865	0.2394	0.54455	0.3294	0.13885	0.107	0.26445	6.0401	5.40495	6.59405	0.9009	0.1118	0.4413	0.7668	0.78475	2.0126	1.75905	1.9294	0.52545	1.19775	0.63965	0.9743	0.87445	1.16635	1.1509	4.74695	3.78115	4.1508	1.40075	2.6884
Gene75	0.0048	0.025	0.0144	0.0311	0.0092	0.0161	0.01075	0.01275	0.0997	0.0587	0.1281	0.0179	0.00785	0.01275	0.0219	0.013	0.07975	0.1169	0.06325	0.05865	0.074	0.01035	0.01335	0.0198	0.0211	0.02365	0.08215	0.07725	0.0731	0.05505	0.06425
Gene76	0.007	0.05675	0.0156	0.0414	0.02735	0.0241	0.01605	0.0228	0.25545	0.2206	0.3091	0.04795	0.0082	0.02335	0.03425	0.03365	0.16515	0.17965	0.12245	0.0928	0.1203	0.0234	0.03965	0.0445	0.04835	0.0666	0.30775	0.22335	0.2108	0.10845	0.14495
Gene77	0.0054	0.032	0.0146	0.0284	0.0096	0.0176	0.0122	0.0138	0.08415	0.0677	0.11645	0.0159	0.0074	0.0132	0.01925	0.013	0.0791	0.09355	0.06095	0.0554	0.07285	0.0099	0.01195	0.01935	0.0166	0.0232	0.0843	0.07825	0.0689	0.052	0.0667
Gene78	0.016	0.2555	0.0495	0.0909	0.05845	0.02625	0.02255	0.0532	0.7389	0.6851	0.88265	0.1166	0.01645	0.055	0.06995	0.0741	0.37815	0.4061	0.2918	0.1704	0.2453	0.0823	0.1401	0.10425	0.1262	0.13315	0.79295	0.6893	0.62835	0.21305	0.39295
Gene79	0.0049	0.0359	0.01495	0.0252	0.01045	0.0126	0.0116	0.0149	0.08665	0.06465	0.10895	0.01665	0.00735	0.0116	0.0181	0.0132	0.08635	0.11485	0.06275	0.06205	0.06985	0.01005	0.01225	0.0167	0.01805	0.0234	0.10115	0.08105	0.07645	0.06005	0.06695
Gene80	0.02255	0.18355	0.0846	0.485	0.16555	0.13525	0.15645	0.1746	0.9663	0.97005	2.3879	0.37615	0.0236	0.1894	0.19965	0.2611	0.80665	0.5954	0.69815	0.38805	0.92705	0.15365	0.25215	0.2525	0.34435	0.39485	1.56525	0.83625	1.3764	0.6467	1.3036
Gene81	0.0055	0.03755	0.0148	0.0288	0.0091	0.0154	0.0101	0.0148	0.0765	0.05235	0.12225	0.01625	0.0072	0.01095	0.01555	0.01105	0.07635	0.09745	0.0604	0.0623	0.0746	0.0086	0.0116	0.01755	0.0193	0.02535	0.1017	0.08	0.0731	0.06525	0.0711
Gene82	0.0086	0.079	0.0159	0.04985	0.0279	0.01805	0.01615	0.02445	0.32985	0.2756	0.32135	0.05725	0.00695	0.0288	0.0362	0.03845	0.19505	0.20085	0.118	0.085	0.14105	0.0271	0.04125	0.04805	0.0567	0.07415	0.33475	0.2526	0.24185	0.09495	0.18485
Gene83	0.00555	0.0341	0.0125	0.0324	0.0105	0.01445	0.01155	0.0164	0.10855	0.09005	0.12815	0.02455	0.00695	0.01505	0.0273	0.01755	0.1006	0.11925	0.0686	0.064	0.07975	0.01225	0.0165	0.02785	0.02715	0.03535	0.119	0.12245	0.0847	0.0745	0.0783
Gene84	0.00995	0.0409	0.02985	0.09885	0.0218	0.02055	0.01925	0.0318	0.3073	0.3206	0.6588	0.0732	0.0094	0.0265	0.0436	0.02705	0.12685	0.16265	0.10045	0.07165	0.17305	0.02035	0.0507	0.0453	0.0509	0.0481	0.24085	0.1238	0.12805	0.08555	0.1354
Gene85	0.00635	0.03255	0.0164	0.03435	0.0102	0.01405	0.0102	0.01625	0.09925	0.08325	0.132	0.02495	0.00665	0.01415	0.02475	0.01485	0.1123	0.1381	0.08035	0.06615	0.1005	0.01255	0.01855	0.02715	0.02175	0.0311	0.1419	0.1232	0.1012	0.07075	0.0913
Gene86	0.0053	0.0401	0.01	0.04295	0.00995	0.0153	0.0184	0.0135	0.11565	0.0517	0.12755	0.0147	0.00665	0.0132	0.01585	0.02015	0.0933	0.12685	0.06415	0.0684	0.11395	0.01905	0.0142	0.0227	0.02	0.02475	0.12915	0.09685	0.08245	0.07445	0.096
Gene87	0.00555	0.0235	0.00965	0.03115	0.00785	0.0114	0.0173	0.01475	0.0721	0.042	0.08915	0.0118	0.0066	0.0095	0.0109	0.0139	0.0879	0.09215	0.055	0.06635	0.08295	0.01525	0.0111	0.0156	0.01285	0.01565	0.1009	0.0784	0.07605	0.06365	0.0658
Gene88	0.00615	0.0294	0.0095	0.0298	0.0097	0.0138	0.0162	0.01065	0.13455	0.101	0.173	0.0164	0.0079	0.0118	0.01495	0.02045	0.1412	0.15225	0.0979	0.0764	0.0987	0.01605	0.0179	0.0233	0.0162	0.0236	0.1978	0.1109	0.1304	0.08095	0.09985
Gene89	0.00525	0.0238	0.0094	0.0327	0.00925	0.0176	0.0158	0.01455	0.0847	0.03995	0.0875	0.0111	0.00595	0.00995	0.01165	0.01385	0.0978	0.1112	0.06465	0.0662	0.09925	0.0174	0.0108	0.0189	0.0145	0.01725	0.14615	0.08115	0.0704	0.06745	0.08245
Gene90	0.0097	0.11095	0.03095	0.11275	0.0567	0.0401	0.0803	0.02205	0.5075	0.52415	0.9513	0.1037	0.01295	0.04495	0.0365	0.11135	0.30095	0.361	0.27205	0.20485	0.5202	0.0827	0.0825	0.1131	0.08535	0.12815	0.78155	0.32045	0.3902	0.2134	0.47665
Gene91	0.00615	0.0317	0.0112	0.0485	0.01735	0.0213	0.02675	0.0195	0.1711	0.09275	0.2268	0.0242	0.0086	0.01455	0.0127	0.0325	0.1365	0.18445	0.09115	0.09355	0.1441	0.02915	0.0262	0.0406	0.0259	0.03365	0.21885	0.1563	0.1286	0.1131	0.14425
Gene92	0.00565	0.0266	0.0077	0.0261	0.0087	0.01565	0.01455	0.01195	0.1189	0.0884	0.16	0.0188	0.00645	0.0092	0.01135	0.01455	0.1096	0.10775	0.0791	0.06345	0.0887	0.01645	0.01445	0.01715	0.0149	0.01995	0.1508	0.0949	0.08925	0.0645	0.09905
Gene93	0.00585	0.0251	0.00985	0.0402	0.01165	0.01795	0.02435	0.0174	0.16355	0.07015	0.18525	0.016	0.0074	0.0137	0.01405	0.02305	0.10345	0.12135	0.06755	0.07575	0.1307	0.02585	0.0174	0.02485	0.0203	0.02355	0.18975	0.10155	0.0895	0.08095	0.1156
Gene94	0.0051	0.01575	0.0079	0.0275	0.00745	0.01025	0.0154	0.0109	0.058	0.0542	0.0819	0.0122	0.0062	0.00925	0.0101	0.0118	0.09245	0.08775	0.0805	0.0715	0.08135	0.00855	0.01	0.0154	0.0122	0.01965	0.153	0.091	0.07685	0.06605	0.0933
Gene95	0.0051	0.01385	0.0065	0.0193	0.00665	0.00765	0.01065	0.00845	0.0515	0.0364	0.0697	0.00985	0.00455	0.00755	0.0083	0.0106	0.09695	0.08875	0.06855	0.06725	0.0787	0.00895	0.00945	0.01325	0.0123	0.01545	0.16435	0.0749	0.0744	0.0647	0.0836
Gene96	0.00485	0.01205	0.0065	0.01935	0.0057	0.00765	0.0113	0.00735	0.03495	0.0342	0.05535	0.0104	0.0056	0.0067	0.00885	0.0105	0.1056	0.08645	0.07035	0.07485	0.0669	0.00815	0.00835	0.00915	0.00935	0.0152	0.11325	0.0592	0.0714	0.0676	0.0948
Gene97	0.00555	0.0193	0.0078	0.0227	0.0095	0.0101	0.01195	0.0109	0.0917	0.06045	0.1168	0.0169	0.0074	0.01325	0.00995	0.01785	0.13605	0.147	0.08455	0.09125	0.1106	0.01255	0.01125	0.0245	0.01515	0.02325	0.20095	0.1164	0.1076	0.07545	0.10305
Gene98	0.005	0.0158	0.00725	0.0203	0.0069	0.01035	0.01145	0.00795	0.04775	0.03745	0.06735	0.0118	0.0056	0.00865	0.0118	0.01135	0.0975	0.09485	0.07505	0.08075	0.0873	0.009	0.00925	0.0162	0.01295	0.0169	0.1692	0.0711	0.08795	0.068	0.0926
Gene99	0.00595	0.03065	0.01035	0.04925	0.01445	0.01785	0.01965	0.01625	0.21605	0.1766	0.24315	0.04695	0.0125	0.0325	0.0224	0.05835	0.19225	0.23025	0.1421	0.09885	0.19405	0.0233	0.0341	0.06515	0.03485	0.0619	0.3724	0.16185	0.19575	0.12145	0.20625
Gene100	0.0055	0.0172	0.0068	0.0249	0.0101	0.01595	0.014	0.0095	0.0611	0.0436	0.0808	0.0115	0.00595	0.0082	0.00945	0.0132	0.0845	0.0856	0.07405	0.06555	0.088	0.011	0.0098	0.01195	0.01175	0.01335	0.1153	0.06415	0.07425	0.065	0.08265
Gene101	0.0137	0.0621	0.0496	0.19615	0.0589	0.03825	0.0495	0.0603	0.69175	0.94195	1.18935	0.1814	0.013	0.05845	0.094	0.09735	0.27425	0.38215	0.2714	0.161	0.38275	0.0386	0.13995	0.11595	0.122	0.13055	0.71065	0.4025	0.4439	0.1997	0.41655
Gene102	0.00565	0.0253	0.0156	0.02965	0.0088	0.0111	0.00875	0.01455	0.0635	0.05145	0.0852	0.0122	0.00555	0.0108	0.0159	0.0111	0.08325	0.09425	0.05975	0.05735	0.06565	0.0074	0.0091	0.013	0.0154	0.02205	0.0957	0.0745	0.065	0.0564	0.071
Gene103	0.00485	0.03115	0.0167	0.0293	0.00875	0.01125	0.01195	0.01315	0.0614	0.05645	0.0737	0.0123	0.0047	0.01055	0.01425	0.0115	0.0839	0.10095	0.06095	0.05155	0.0706	0.00675	0.0095	0.01315	0.01275	0.02355	0.1049	0.0656	0.0727	0.05445	0.0644
Gene104	0.0051	0.0308	0.017	0.02845	0.0104	0.0132	0.0138	0.016	0.08955	0.0705	0.11785	0.02565	0.0067	0.01505	0.0232	0.0184	0.1277	0.15385	0.0802	0.06235	0.0929	0.0101	0.0153	0.02565	0.0222	0.03395	0.1404	0.1132	0.09595	0.07305	0.0733
Gene105	0.0051	0.03	0.01635	0.0304	0.0092	0.01155	0.01265	0.01535	0.07725	0.07175	0.10965	0.01795	0.00555	0.013	0.0211	0.01205	0.09935	0.1215	0.06815	0.06945	0.07945	0.0073	0.0132	0.02065	0.0173	0.02755	0.1104	0.09945	0.0961	0.06495	0.07595
Gene106	0.0052	0.0273	0.01475	0.0277	0.0084	0.01145	0.01185	0.01415	0.06575	0.0657	0.0859	0.01485	0.0053	0.00975	0.01605	0.0116	0.09165	0.08885	0.05945	0.05155	0.0809	0.0071	0.011	0.01335	0.0152	0.0221	0.0981	0.06495	0.0727	0.0543	0.065
Gene107	0.00525	0.0272	0.01555	0.02705	0.0089	0.01175	0.0112	0.01615	0.0736	0.06455	0.09155	0.01405	0.0058	0.01095	0.01825	0.01095	0.0788	0.10955	0.0662	0.05095	0.07565	0.00905	0.00965	0.0143	0.0195	0.01985	0.11365	0.08635	0.06925	0.06145	0.067
Gene108	0.0043	0.02835	0.01655	0.03125	0.0091	0.0093	0.01065	0.014	0.0641	0.06295	0.0887	0.01495	0.0052	0.0113	0.02085	0.0149	0.08445	0.08655	0.0606	0.063	0.0714	0.0073	0.01095	0.01495	0.01975	0.0212	0.1343	0.07955	0.08015	0.0585	0.0741
Gene109	0.00475	0.02815	0.0157	0.02935	0.01015	0.01175	0.0114	0.0143	0.06795	0.06885	0.09325	0.01435	0.00655	0.0114	0.0194	0.01395	0.07805	0.08775	0.06205	0.06595	0.07575	0.00795	0.011	0.01335	0.01835	0.02185	0.1068	0.0864	0.07425	0.06005	0.0751
Gene110	0.00545	0.0357	0.01905	0.04145	0.01795	0.01375	0.0122	0.01895	0.10935	0.12435	0.2031	0.0238	0.00655	0.0137	0.0233	0.0189	0.09975	0.0982	0.07985	0.0737	0.0973	0.01135	0.0157	0.0235	0.02555	0.02945	0.132	0.08945	0.1072	0.0671	0.0771
Gene111	0.00525	0.0191	0.008	0.02725	0.0082	0.0106	0.01465	0.011	0.06495	0.0375	0.0773	0.0098	0.00615	0.0093	0.01435	0.01455	0.10025	0.08865	0.05955	0.06515	0.08555	0.0108	0.0091	0.01265	0.01345	0.014	0.0932	0.06405	0.07785	0.0631	0.0802
Gene112	0.0051	0.01755	0.00705	0.0209	0.00825	0.01215	0.01625	0.01	0.0744	0.03995	0.08795	0.01415	0.0069	0.00985	0.01265	0.0192	0.1008	0.09845	0.06945	0.07005	0.07895	0.01155	0.01115	0.0186	0.0143	0.0194	0.11845	0.08625	0.08505	0.06155	0.0798
Gene113	0.00545	0.0148	0.00675	0.02145	0.00745	0.01415	0.0114	0.0095	0.05355	0.04175	0.0696	0.0103	0.00555	0.00815	0.00795	0.0108	0.1008	0.0741	0.0602	0.0569	0.08505	0.00825	0.0085	0.0092	0.01085	0.01415	0.10865	0.06865	0.06755	0.06435	0.08355
Gene114	0.00465	0.0162	0.0072	0.025	0.0084	0.01305	0.01425	0.00905	0.0629	0.0368	0.0751	0.0109	0.0068	0.0081	0.0119	0.01395	0.091	0.0882	0.0591	0.06505	0.0759	0.0107	0.01025	0.0121	0.01305	0.01745	0.09705	0.0571	0.08465	0.05345	0.07085
Gene115	0.0056	0.0214	0.0071	0.0309	0.0124	0.0148	0.016	0.00965	0.09465	0.0631	0.12375	0.01345	0.00575	0.00985	0.01055	0.01765	0.1081	0.09315	0.07565	0.06515	0.09605	0.01255	0.01145	0.01845	0.01265	0.0181	0.1073	0.07915	0.085	0.07235	0.08265
Gene116	0.00535	0.0229	0.00805	0.0373	0.01245	0.01525	0.01735	0.01275	0.1447	0.12095	0.1665	0.0339	0.00835	0.0149	0.0233	0.03825	0.1347	0.10865	0.08785	0.07035	0.11455	0.01475	0.02345	0.03265	0.02345	0.04195	0.16875	0.11955	0.1479	0.08965	0.1073
Gene117	0.00585	0.0167	0.0067	0.02715	0.00945	0.01385	0.0144	0.00875	0.08785	0.06975	0.1099	0.0148	0.0054	0.0078	0.00915	0.024	0.16225	0.1405	0.10715	0.10985	0.122	0.0147	0.01045	0.01405	0.01245	0.0232	0.15515	0.1022	0.1396	0.10945	0.14475
Gene118	0.0049	0.0159	0.00675	0.02975	0.00785	0.01435	0.016	0.0112	0.07455	0.04525	0.079	0.0123	0.00655	0.0087	0.01225	0.0127	0.0869	0.078	0.06625	0.06335	0.0907	0.0087	0.01065	0.0127	0.01455	0.01825	0.10305	0.0718	0.07405	0.05495	0.0802
Gene119	0.00475	0.01435	0.00605	0.0242	0.01045	0.01315	0.01545	0.0076	0.0677	0.05395	0.09125	0.0135	0.00525	0.0073	0.0086	0.01975	0.1756	0.1299	0.11015	0.0979	0.10115	0.01405	0.01015	0.01445	0.01055	0.0157	0.15055	0.10205	0.1285	0.0982	0.0913
Gene120	0.0055	0.0223	0.0076	0.0276	0.01155	0.01375	0.01575	0.0115	0.08265	0.0652	0.1029	0.0165	0.0071	0.00975	0.01255	0.02305	0.097	0.0827	0.07275	0.07385	0.10495	0.01255	0.0131	0.0197	0.0162	0.0209	0.12215	0.067	0.07605	0.0634	0.0915
Gene121	0.0048	0.02275	0.0084	0.02245	0.0084	0.0127	0.0152	0.0102	0.0748	0.05285	0.08235	0.015	0.006	0.0082	0.0093	0.0156	0.08735	0.08415	0.05865	0.06195	0.07815	0.01175	0.0129	0.01425	0.01095	0.01705	0.10585	0.06545	0.07325	0.0589	0.06745
Gene122	0.00455	0.0143	0.0048	0.0265	0.01085	0.01915	0.0165	0.00855	0.0679	0.05835	0.08775	0.01195	0.00625	0.00725	0.0103	0.014	0.10415	0.1001	0.06835	0.0692	0.10045	0.0115	0.00955	0.0161	0.0111	0.01655	0.11275	0.0757	0.10335	0.07095	0.0841
Gene123	0.00495	0.0203	0.0065	0.0278	0.0092	0.01305	0.0133	0.01005	0.08935	0.05635	0.09875	0.0158	0.00525	0.00945	0.0101	0.01345	0.1069	0.09915	0.07375	0.06045	0.0823	0.011	0.0137	0.01775	0.01535	0.0216	0.1369	0.0842	0.0777	0.06405	0.08365
Gene124	0.00435	0.01545	0.0068	0.0205	0.0089	0.01295	0.01225	0.00925	0.06635	0.04545	0.06895	0.01295	0.0066	0.0087	0.0099	0.01195	0.08785	0.10495	0.06155	0.0597	0.07875	0.0094	0.00955	0.0141	0.01335	0.0183	0.1056	0.06805	0.07195	0.05965	0.0769
Gene125	0.006	0.0484	0.0126	0.04485	0.0204	0.023	0.00725	0.0092	0.22265	0.1133	0.22035	0.1905	0.01665	0.18315	0.0536	0.12915	0.26365	0.09715	0.22175	0.0847	0.19515	0.01845	0.05465	0.167	0.0915	0.2142	0.43795	0.53755	0.2567	0.48745	0.0976
Gene126	0.0055	0.04575	0.0114	0.0285	0.0065	0.0109	0.0082	0.01095	0.1321	0.0755	0.10805	0.02415	0.00635	0.0138	0.01735	0.026	0.1563	0.1755	0.09275	0.15225	0.101	0.01315	0.01585	0.0186	0.02145	0.0224	0.221	0.0853	0.10485	0.0958	0.1632
Gene127	0.00445	0.0282	0.0148	0.0329	0.01005	0.0129	0.013	0.01525	0.0674	0.0653	0.08425	0.01665	0.0065	0.0112	0.0213	0.01665	0.0846	0.09845	0.06415	0.05715	0.07575	0.00935	0.012	0.0156	0.02145	0.0243	0.12815	0.082	0.09345	0.0655	0.0689
Gene128	0.0076	0.05955	0.02385	0.04745	0.01305	0.01685	0.01205	0.0125	0.21465	0.1708	0.214	0.0449	0.00975	0.02465	0.0276	0.03545	0.17925	0.1872	0.1243	0.14355	0.11205	0.0218	0.06075	0.03185	0.03275	0.03665	0.389	0.157	0.1378	0.1145	0.2574
Gene129	0.0048	0.02705	0.0124	0.0286	0.0095	0.01055	0.01175	0.0136	0.0699	0.05685	0.0915	0.01405	0.0061	0.01135	0.015	0.01235	0.1053	0.1006	0.06565	0.05235	0.07615	0.00975	0.01025	0.01265	0.01745	0.0195	0.12675	0.0751	0.0899	0.0666	0.066
Gene130	0.0058	0.0418	0.0124	0.02405	0.00595	0.0101	0.00985	0.01055	0.06845	0.04625	0.0786	0.01795	0.0054	0.0093	0.0162	0.012	0.08615	0.12385	0.05905	0.06435	0.08065	0.0114	0.0126	0.0176	0.01625	0.0189	0.1138	0.08385	0.0683	0.06105	0.08005
Gene131	0.00545	0.03145	0.0124	0.03165	0.0117	0.01325	0.01385	0.01755	0.0824	0.0651	0.10285	0.01725	0.00595	0.01055	0.01895	0.01475	0.10445	0.11605	0.0832	0.0809	0.0852	0.0079	0.01085	0.01455	0.01965	0.01995	0.187	0.08685	0.09715	0.0824	0.0736
Gene132	0.0055	0.0447	0.0149	0.0297	0.00775	0.01	0.01035	0.0115	0.06505	0.05985	0.09695	0.0166	0.0055	0.0086	0.01805	0.0116	0.09175	0.10785	0.06095	0.07505	0.08595	0.0105	0.0109	0.015	0.0149	0.0165	0.12835	0.07305	0.07165	0.05935	0.0803
Gene133	0.0054	0.02565	0.01065	0.0264	0.0108	0.00975	0.01365	0.01545	0.0864	0.067	0.1179	0.0171	0.0055	0.01255	0.0193	0.01565	0.1322	0.1166	0.1021	0.1386	0.0934	0.00805	0.01105	0.01625	0.0193	0.01915	0.2808	0.0902	0.1217	0.0978	0.1096
Gene134	0.0059	0.05075	0.01575	0.0453	0.0087	0.014	0.0104	0.0169	0.10165	0.1196	0.14405	0.0243	0.00885	0.01655	0.03405	0.0272	0.13285	0.16115	0.10105	0.0785	0.0832	0.0161	0.02155	0.03895	0.0263	0.038	0.1857	0.15085	0.13115	0.09295	0.1437
Gene135	0.00585	0.0317	0.01075	0.02885	0.0121	0.01125	0.01235	0.014	0.076	0.06155	0.11355	0.01465	0.0065	0.012	0.02035	0.01575	0.11995	0.09005	0.07775	0.0667	0.09145	0.00955	0.00995	0.01555	0.0199	0.02015	0.20085	0.0943	0.1129	0.07125	0.0922
Gene136	0.006	0.04145	0.011	0.0284	0.0067	0.01405	0.01405	0.0122	0.0926	0.07385	0.115	0.0151	0.0058	0.01025	0.0147	0.0146	0.1201	0.14895	0.10355	0.10165	0.0777	0.0122	0.0147	0.01865	0.02115	0.02205	0.13555	0.0714	0.0897	0.08105	0.08485
Gene137	0.00575	0.0467	0.0105	0.0248	0.0063	0.0118	0.0128	0.01175	0.0666	0.048	0.11395	0.0112	0.0061	0.0102	0.01465	0.0138	0.0932	0.11795	0.0627	0.0595	0.0727	0.01315	0.01375	0.0181	0.01765	0.0222	0.1114	0.06745	0.0647	0.06035	0.07135
Gene138	0.0059	0.0419	0.0109	0.03285	0.00675	0.01715	0.01345	0.01215	0.06205	0.04955	0.0846	0.01155	0.00625	0.01075	0.016	0.01335	0.08455	0.099	0.0582	0.05665	0.0752	0.0127	0.0119	0.01625	0.0161	0.02245	0.11105	0.0613	0.0729	0.06085	0.081
Gene139	0.00555	0.0282	0.0187	0.02765	0.0085	0.0143	0.00925	0.0124	0.07135	0.04115	0.09875	0.0128	0.0065	0.0143	0.02005	0.01175	0.07825	0.1391	0.05835	0.0535	0.07655	0.0098	0.0108	0.0147	0.0213	0.02285	0.0819	0.0769	0.08165	0.0542	0.0594
Gene140	0.0056	0.04365	0.01925	0.03445	0.0106	0.01425	0.01525	0.01495	0.09305	0.05745	0.13925	0.0151	0.0075	0.01795	0.0224	0.0126	0.0907	0.18165	0.0676	0.06415	0.08405	0.0112	0.0154	0.01925	0.0285	0.02515	0.0927	0.0951	0.0709	0.0622	0.06685
Gene141	0.00625	0.0383	0.01995	0.0367	0.00905	0.0152	0.0129	0.01365	0.08255	0.04925	0.127	0.01585	0.00615	0.0133	0.0195	0.01385	0.08695	0.1527	0.05885	0.0619	0.09295	0.01205	0.0152	0.0162	0.0245	0.0226	0.1019	0.0733	0.07085	0.0592	0.06305
Gene142	0.0058	0.0443	0.02325	0.03335	0.0091	0.01415	0.01255	0.01445	0.0925	0.068	0.1811	0.01915	0.00715	0.0141	0.02075	0.01725	0.09235	0.13585	0.0662	0.0587	0.09175	0.0134	0.0202	0.0177	0.0263	0.0261	0.1105	0.0896	0.0739	0.0694	0.0797
Gene143	0.0059	0.04245	0.02145	0.045	0.0102	0.0195	0.02315	0.01655	0.1562	0.08275	0.2143	0.02155	0.0068	0.01985	0.03885	0.023	0.09295	0.1346	0.07855	0.06325	0.10735	0.014	0.0221	0.03695	0.03245	0.0311	0.1275	0.0827	0.07945	0.0743	0.08255
Gene144	0.00805	0.04585	0.0245	0.07465	0.01235	0.02035	0.01555	0.0223	0.22795	0.15255	0.5435	0.04645	0.0081	0.02295	0.0365	0.0323	0.1228	0.1513	0.0835	0.0773	0.15485	0.0261	0.04415	0.0435	0.04465	0.04625	0.1901	0.17275	0.11715	0.0758	0.1063
Gene145	0.0049	0.01705	0.0063	0.02605	0.0087	0.01185	0.0107	0.0091	0.06	0.0512	0.06345	0.01405	0.00565	0.0072	0.01025	0.0126	0.0996	0.0956	0.07	0.0588	0.07675	0.0098	0.01045	0.0168	0.01275	0.02225	0.12225	0.0793	0.0864	0.0624	0.0807
Gene146	0.0059	0.04215	0.01445	0.04215	0.00705	0.01685	0.01375	0.01365	0.0683	0.05185	0.1144	0.02545	0.00665	0.0121	0.023	0.01945	0.09945	0.1289	0.06735	0.06375	0.09205	0.01035	0.0133	0.02365	0.0243	0.03105	0.10955	0.08785	0.08955	0.0668	0.07115
Gene147	0.0049	0.01805	0.0065	0.0249	0.0082	0.012	0.0148	0.0091	0.0645	0.04935	0.0705	0.01425	0.005	0.009	0.01245	0.0166	0.0955	0.08565	0.07505	0.06275	0.07605	0.01135	0.0131	0.0167	0.01315	0.0218	0.12085	0.0852	0.0872	0.0694	0.07135
Gene148	0.00545	0.0477	0.01455	0.05925	0.0089	0.0168	0.0155	0.01555	0.0983	0.06905	0.1367	0.0469	0.0071	0.0281	0.0248	0.0316	0.13355	0.1159	0.07465	0.05735	0.1144	0.01215	0.01745	0.0249	0.03745	0.0472	0.11675	0.1268	0.0875	0.10365	0.06985
Gene149	0.0049	0.02265	0.00645	0.02865	0.01035	0.01485	0.01555	0.01225	0.091	0.0621	0.08415	0.01665	0.008	0.00985	0.0139	0.02025	0.11705	0.11205	0.0845	0.07065	0.08985	0.0123	0.014	0.0205	0.01555	0.0243	0.1311	0.092	0.11655	0.07	0.09775
Gene150	0.0053	0.01845	0.0071	0.02515	0.0081	0.0161	0.0151	0.0116	0.0697	0.0467	0.065	0.0162	0.0066	0.00805	0.011	0.0145	0.09185	0.0892	0.0683	0.07045	0.0923	0.01115	0.01205	0.0138	0.01155	0.0169	0.1251	0.07355	0.08985	0.07725	0.073
Gene151	0.00475	0.0389	0.0167	0.04815	0.00785	0.0167	0.01495	0.0145	0.0747	0.05105	0.11775	0.0203	0.0066	0.0128	0.017	0.0134	0.0961	0.3138	0.07105	0.0655	0.0841	0.01075	0.0123	0.0169	0.0188	0.0248	0.09835	0.07915	0.07705	0.0646	0.0715
Gene152	0.0051	0.0193	0.00685	0.024	0.00985	0.01135	0.0171	0.0115	0.076	0.05685	0.07975	0.0193	0.0071	0.0101	0.01765	0.0222	0.124	0.1183	0.07915	0.0668	0.0969	0.01155	0.0138	0.02935	0.01525	0.0293	0.23965	0.08305	0.1084	0.0761	0.0957
Gene153	0.0142	0.17435	0.0499	0.2459	0.1606	0.1423	0.16465	0.0595	0.7717	1.17545	1.3962	0.2395	0.02365	0.0884	0.13825	0.31615	0.7395	1.0926	0.6766	0.40005	0.99875	0.1786	0.2507	0.29975	0.2668	0.4186	1.6885	0.7334	1.03975	0.5106	1.7317
Gene154	0.00535	0.01835	0.00675	0.02265	0.0082	0.0106	0.01365	0.0089	0.04945	0.04425	0.06205	0.01195	0.00575	0.00845	0.0092	0.0125	0.0959	0.0869	0.0685	0.07115	0.07905	0.00855	0.0072	0.01265	0.01085	0.01555	0.1101	0.0697	0.0789	0.07295	0.0939
Gene155	0.0056	0.01665	0.00705	0.022	0.0087	0.0158	0.01285	0.00955	0.0522	0.0376	0.06145	0.01245	0.0066	0.00715	0.00945	0.0116	0.09235	0.08235	0.0614	0.0635	0.07495	0.00835	0.00805	0.01295	0.00975	0.01365	0.11405	0.0653	0.0849	0.0568	0.0882
Gene156	0.0055	0.016	0.0069	0.0206	0.0093	0.01095	0.0123	0.00845	0.06425	0.0493	0.06695	0.0131	0.00625	0.0079	0.01015	0.0122	0.09245	0.0803	0.06705	0.0649	0.07715	0.00885	0.00925	0.01615	0.00995	0.0186	0.11705	0.0678	0.0753	0.0689	0.0776
Gene157	0.00515	0.015	0.00665	0.0199	0.0094	0.0143	0.01385	0.0094	0.0613	0.0464	0.06475	0.00995	0.0061	0.0078	0.0093	0.0107	0.086	0.0845	0.0772	0.07145	0.0714	0.00805	0.0082	0.01055	0.00895	0.01465	0.1036	0.0648	0.079	0.063	0.0726
Gene158	0.005	0.03255	0.0119	0.0294	0.00615	0.011	0.0127	0.0111	0.0509	0.04905	0.079	0.0112	0.006	0.0103	0.01545	0.0114	0.08575	0.081	0.06815	0.0593	0.06745	0.01175	0.0135	0.0151	0.0158	0.01915	0.09685	0.06555	0.06955	0.06005	0.06945
Gene159	0.0054	0.0281	0.0111	0.02615	0.00615	0.0142	0.0132	0.0119	0.0567	0.0416	0.06875	0.0111	0.0063	0.0093	0.0149	0.0145	0.07825	0.0812	0.05995	0.0554	0.06925	0.01065	0.01125	0.01145	0.0138	0.02145	0.097	0.06085	0.0666	0.0586	0.0735
Empty	0.0047	0.0284	0.0075	0.0163	0.00635	0.00615	0.0073	0.0098	0.03705	0.03455	0.0607	0.0106	0.0053	0.00805	0.0126	0.01075	0.0801	0.09215	0.0522	0.0573	0.06155	0.0068	0.00635	0.00915	0.00945	0.01355	0.1112	0.0664	0.0757	0.0505	0.0778
Gene160	0.0054	0.05195	0.01575	0.03475	0.0113	0.01475	0.0171	0.01225	0.1295	0.104	0.16605	0.0205	0.0066	0.01585	0.02095	0.01935	0.1224	0.17635	0.0791	0.0764	0.1022	0.0165	0.0208	0.032	0.02165	0.0327	0.1752	0.12965	0.11605	0.07555	0.10235
Gene161	0.0059	0.0306	0.01585	0.03215	0.0062	0.0108	0.0114	0.01165	0.07435	0.0633	0.11705	0.01565	0.0054	0.01025	0.0114	0.01645	0.07915	0.1131	0.0663	0.05275	0.0708	0.0125	0.01385	0.0161	0.01735	0.02295	0.1179	0.0632	0.06875	0.06275	0.0799
Empty	0.00435	0.0116	0.00705	0.0183	0.00565	0.00825	0.0076	0.01025	0.0562	0.05495	0.0734	0.0102	0.0051	0.00775	0.0132	0.0101	0.08055	0.10215	0.0585	0.0559	0.0611	0.0067	0.0069	0.0093	0.01015	0.0153	0.08855	0.05265	0.06745	0.05495	0.07765
Gene162	0.0057	0.0356	0.0158	0.0389	0.01065	0.0107	0.01525	0.013	0.11255	0.0974	0.18595	0.0209	0.00695	0.0122	0.01785	0.0224	0.09765	0.1316	0.07525	0.07155	0.11095	0.01575	0.01965	0.01595	0.0219	0.02885	0.1735	0.08075	0.1031	0.0664	0.1444
Empty	0.00385	0.0132	0.0056	0.01655	0.0046	0.00825	0.0068	0.01015	0.0382	0.0367	0.03795	0.00885	0.00435	0.00865	0.0103	0.01105	0.0875	0.09205	0.05645	0.05645	0.06945	0.00715	0.00645	0.0083	0.0095	0.01555	0.08225	0.0728	0.06455	0.0502	0.05995
Gene163	0.0054	0.0353	0.0136	0.0259	0.0076	0.01215	0.0115	0.0103	0.0633	0.05155	0.0687	0.0124	0.0044	0.0082	0.0135	0.0106	0.08515	0.09515	0.0572	0.06035	0.0735	0.0114	0.00875	0.0127	0.01015	0.02145	0.09725	0.0636	0.08725	0.05835	0.1547
Empty	0.0046	0.01025	0.00645	0.0175	0.0058	0.0082	0.0074	0.009	0.042	0.03865	0.04885	0.00925	0.00535	0.00795	0.0141	0.0109	0.09365	0.07845	0.06345	0.05125	0.06245	0.007	0.00635	0.01135	0.00975	0.0137	0.09485	0.06875	0.0598	0.061	0.06475
Gene164	0.00605	0.04895	0.01985	0.05715	0.02385	0.01765	0.0218	0.018	0.1434	0.10625	0.25075	0.02845	0.00655	0.02215	0.0213	0.02485	0.12055	0.1832	0.08535	0.0918	0.1792	0.02505	0.0218	0.04215	0.03135	0.03495	0.2633	0.14485	0.1164	0.08125	0.1316
Gene165	0.00525	0.03915	0.01375	0.0311	0.00665	0.0158	0.01235	0.0106	0.05455	0.0448	0.0832	0.0109	0.0069	0.00955	0.01345	0.01185	0.08675	0.0846	0.0564	0.0648	0.0804	0.012	0.00875	0.01305	0.0123	0.01975	0.114	0.0672	0.07685	0.05675	0.0698
Empty	0.00415	0.01055	0.00695	0.01725	0.00685	0.0087	0.008	0.00945	0.04845	0.04635	0.05425	0.01155	0.00545	0.0109	0.0143	0.0143	0.0904	0.08325	0.0582	0.0513	0.06685	0.0073	0.00705	0.011	0.01115	0.01675	0.10595	0.1613	0.0755	0.05785	0.0732
Empty	0.00385	0.01115	0.0069	0.01495	0.0056	0.00705	0.00765	0.00865	0.0514	0.03475	0.03655	0.0096	0.006	0.0079	0.01125	0.01275	0.0816	0.09225	0.06225	0.05345	0.07035	0.0087	0.006	0.0108	0.00755	0.0127	0.079	0.072	0.07745	0.0541	0.06565
Gene166	0.00465	0.041	0.0142	0.0289	0.0075	0.00875	0.012	0.01095	0.0621	0.0466	0.0929	0.01215	0.00495	0.01	0.0131	0.0137	0.085	0.0995	0.063	0.06745	0.0979	0.01255	0.01045	0.0153	0.0156	0.0232	0.12255	0.0841	0.0798	0.06055	0.06655
Empty	0.0044	0.01045	0.00695	0.0154	0.00545	0.0073	0.00605	0.0079	0.0348	0.0302	0.0336	0.0076	0.01035	0.0068	0.0087	0.009	0.0785	0.0808	0.04935	0.0555	0.06685	0.00705	0.00665	0.0104	0.0105	0.01325	0.08165	0.06635	0.06885	0.0562	0.066
Gene167	0.00595	0.03795	0.01225	0.03635	0.00975	0.0143	0.014	0.0143	0.13305	0.11675	0.1296	0.13345	0.0126	0.02255	0.079	0.15	0.5917	0.45125	0.26175	0.2348	0.2236	0.01165	0.0247	0.0374	0.0326	0.03235	0.33955	0.13065	0.16155	0.1576	0.23095
Empty	0.0041	0.01185	0.00675	0.01315	0.0068	0.0075	0.00675	0.0084	0.0438	0.03535	0.05745	0.0097	0.005	0.00825	0.01475	0.0108	0.0812	0.0896	0.0544	0.05945	0.07545	0.00655	0.0064	0.0121	0.01025	0.01385	0.09735	0.071	0.08385	0.05895	0.06455
Empty	0.0045	0.01075	0.007	0.01365	0.00475	0.0085	0.00705	0.00855	0.03235	0.02895	0.03675	0.0084	0.00495	0.0075	0.0113	0.00745	0.08225	0.07135	0.0533	0.05145	0.0585	0.00735	0.0068	0.0137	0.01015	0.0137	0.0913	0.0646	0.06465	0.0583	0.06255
Gene168	0.0056	0.03675	0.01665	0.05395	0.00835	0.0187	0.01575	0.01325	0.10865	0.07445	0.12905	0.02245	0.00675	0.01445	0.0227	0.0167	0.099	0.11885	0.0677	0.0585	0.08395	0.00945	0.01125	0.01765	0.02485	0.0266	0.10705	0.07975	0.07455	0.0587	0.0732
Gene169	0.0051	0.0373	0.0158	0.0435	0.00815	0.01445	0.01455	0.01315	0.08745	0.0724	0.11395	0.0188	0.0061	0.01385	0.01925	0.01245	0.08325	0.096	0.06125	0.05465	0.07565	0.01235	0.01075	0.0158	0.0195	0.0263	0.1133	0.08235	0.07795	0.0564	0.0649
Gene170	0.0142	0.1242	0.0719	0.2957	0.0615	0.08895	0.10055	0.0562	0.68975	0.86005	1.5716	0.2045	0.01995	0.0985	0.13915	0.18935	0.5988	0.92875	0.4967	0.16055	0.75185	0.1098	0.21185	0.21315	0.23535	0.26245	1.16605	0.9144	0.96425	0.42925	1.0227
Gene171	0.00625	0.04655	0.0234	0.0598	0.0165	0.015	0.0212	0.02205	0.12775	0.14335	0.24385	0.0349	0.0081	0.02385	0.04355	0.0307	0.2134	0.21655	0.12115	0.0711	0.11265	0.01715	0.02325	0.0428	0.0294	0.04285	0.17485	0.15315	0.14855	0.10175	0.14675
Gene172	0.0047	0.01545	0.0076	0.02325	0.0082	0.01315	0.0186	0.01135	0.0697	0.04155	0.08845	0.0126	0.00635	0.0089	0.0097	0.01435	0.1237	0.12525	0.0653	0.0781	0.09765	0.0115	0.01165	0.02445	0.01145	0.0224	0.214	0.0787	0.102	0.0748	0.0989
Gene173	0.0058	0.0315	0.0153	0.045	0.0077	0.01495	0.01635	0.01315	0.0838	0.07285	0.12715	0.01615	0.0065	0.0137	0.0189	0.01075	0.0919	0.12535	0.061	0.06175	0.0842	0.0084	0.00885	0.0142	0.01455	0.02235	0.1154	0.07385	0.0739	0.06385	0.06165
Gene174	0.00555	0.03725	0.0161	0.0412	0.0082	0.01375	0.01625	0.01525	0.07375	0.06765	0.1189	0.0172	0.00725	0.0118	0.0186	0.01025	0.08965	0.0923	0.06655	0.05395	0.07565	0.01	0.00915	0.01735	0.0174	0.02045	0.10485	0.0676	0.0748	0.06005	0.06885
Gene175	0.00505	0.01755	0.00705	0.02325	0.00985	0.0124	0.0175	0.01315	0.07005	0.04975	0.10065	0.0175	0.0071	0.0091	0.01	0.01895	0.10795	0.118	0.0689	0.07185	0.10195	0.01175	0.012	0.0235	0.01285	0.0228	0.18475	0.08355	0.1057	0.07635	0.0906
Gene176	0.0055	0.0331	0.01595	0.0446	0.0103	0.01305	0.01695	0.01445	0.0839	0.07295	0.1306	0.0185	0.0063	0.0141	0.0224	0.01365	0.1001	0.10225	0.06635	0.05755	0.08185	0.01285	0.0116	0.0182	0.0196	0.0276	0.13825	0.0789	0.0918	0.06155	0.08305
Gene177	0.0048	0.016	0.00645	0.0209	0.0086	0.0114	0.0112	0.00815	0.0519	0.0425	0.06035	0.0093	0.0053	0.0071	0.01035	0.0116	0.0893	0.0784	0.06845	0.0571	0.07015	0.00795	0.0079	0.0113	0.0089	0.0154	0.12395	0.07645	0.07015	0.0631	0.0919
Gene178	0.00465	0.016	0.0067	0.02735	0.0078	0.01555	0.0172	0.01115	0.0632	0.0386	0.07365	0.0098	0.0072	0.00835	0.0098	0.01335	0.09175	0.10125	0.06405	0.0623	0.0807	0.01175	0.0093	0.0153	0.0103	0.01815	0.16095	0.0819	0.08945	0.0681	0.08065
Gene179	0.00475	0.0196	0.00605	0.0256	0.00875	0.0134	0.01295	0.008	0.05865	0.0442	0.0738	0.0138	0.00605	0.0078	0.00995	0.0184	0.0957	0.1049	0.06525	0.0663	0.076	0.00745	0.00935	0.01525	0.00965	0.01585	0.0964	0.0775	0.0904	0.07015	0.0879
Gene180	0.00585	0.03295	0.01565	0.03875	0.00835	0.01165	0.01295	0.0108	0.07465	0.0587	0.11745	0.01355	0.00575	0.01225	0.01585	0.01345	0.1037	0.1142	0.05865	0.0754	0.08625	0.012	0.01025	0.0168	0.0197	0.02415	0.1434	0.07645	0.07995	0.05945	0.07745
Gene181	0.0045	0.01645	0.0063	0.02445	0.0087	0.0131	0.01655	0.01285	0.0664	0.04235	0.08465	0.00985	0.00695	0.0071	0.00905	0.0121	0.10275	0.1149	0.0587	0.0672	0.0885	0.0128	0.01175	0.01775	0.012	0.0185	0.1431	0.069	0.09995	0.07105	0.09245
Gene182	0.0044	0.013	0.00675	0.02005	0.0092	0.011	0.0132	0.0079	0.06865	0.04995	0.0747	0.00995	0.0047	0.00665	0.0097	0.01405	0.11535	0.1076	0.0895	0.14985	0.1037	0.0094	0.0079	0.01355	0.00885	0.01395	0.111	0.0694	0.116	0.082	0.1159
Gene183	0.0045	0.0406	0.01575	0.04945	0.01135	0.01485	0.0241	0.0138	0.1194	0.0829	0.1737	0.02105	0.00745	0.01855	0.0335	0.021	0.0939	0.0942	0.082	0.08485	0.0963	0.0156	0.0167	0.02975	0.02445	0.02625	0.1641	0.08395	0.10065	0.094	0.08205
Gene184	0.005	0.0143	0.00535	0.0175	0.00645	0.0111	0.01305	0.0106	0.05065	0.03565	0.06345	0.00995	0.00485	0.00765	0.00855	0.0104	0.08535	0.09395	0.0619	0.06435	0.08595	0.0106	0.00735	0.0146	0.0097	0.0175	0.1531	0.0797	0.0912	0.07025	0.083
Gene185	0.00455	0.01195	0.00565	0.0215	0.0102	0.0133	0.0142	0.008	0.0592	0.04365	0.0665	0.0135	0.0063	0.0072	0.0086	0.0182	0.10155	0.0901	0.06215	0.06205	0.102	0.0116	0.00915	0.01335	0.01055	0.01585	0.1224	0.0639	0.0806	0.0647	0.0825
Gene186	0.00535	0.0178	0.0062	0.02675	0.00955	0.01335	0.0149	0.01045	0.06475	0.03725	0.0803	0.00885	0.00685	0.00635	0.0104	0.0129	0.1005	0.10975	0.06585	0.06985	0.08305	0.01335	0.0077	0.01275	0.01015	0.0159	0.13395	0.07105	0.09275	0.06465	0.0862
Gene187	0.01215	0.08205	0.0471	0.1719	0.04205	0.0384	0.07255	0.03915	0.5641	0.736	1.58365	0.14815	0.01465	0.06105	0.07615	0.1308	0.3707	0.32345	0.31455	0.1811	0.51745	0.06795	0.13995	0.11595	0.1359	0.15265	0.80435	0.35125	0.6059	0.2491	0.3944
Gene188	0.005	0.02125	0.00965	0.02945	0.01285	0.01725	0.0177	0.0097	0.1195	0.1311	0.22395	0.0243	0.0061	0.01165	0.0134	0.03165	0.1157	0.10905	0.09775	0.07945	0.1389	0.0189	0.01995	0.02395	0.0178	0.0344	0.1404	0.08885	0.10825	0.07915	0.14705
Gene189	0.0054	0.02135	0.00735	0.02535	0.00945	0.01435	0.0139	0.0119	0.06815	0.03835	0.0902	0.01115	0.0068	0.00855	0.01085	0.0155	0.09915	0.10375	0.06375	0.0678	0.0832	0.0126	0.0108	0.01835	0.0128	0.02065	0.1187	0.06775	0.09285	0.07165	0.08025
Gene190	0.0052	0.0239	0.01155	0.03355	0.0155	0.01285	0.0152	0.01405	0.0845	0.05325	0.1278	0.04155	0.00895	0.01645	0.01285	0.03595	0.22785	0.241	0.08305	0.119	0.1865	0.02005	0.021	0.0466	0.02455	0.03425	0.2162	0.14255	0.13615	0.09695	0.1116
Gene191	0.00495	0.0268	0.00845	0.0342	0.01535	0.0192	0.0182	0.01425	0.10795	0.07365	0.1317	0.02205	0.0092	0.01225	0.01895	0.02605	0.13605	0.16765	0.08895	0.0868	0.1188	0.0176	0.01755	0.0342	0.0228	0.04785	0.17895	0.14585	0.1301	0.10205	0.1076
Gene192	0.00465	0.02015	0.00915	0.0415	0.01115	0.0135	0.01805	0.01265	0.09515	0.05	0.15385	0.0163	0.0087	0.0142	0.01995	0.0255	0.1633	0.16155	0.0737	0.0669	0.11175	0.0156	0.0134	0.0291	0.01645	0.02705	0.161	0.11155	0.10885	0.0802	0.10065
Gene193	0.00475	0.0242	0.00785	0.0353	0.01035	0.01195	0.02015	0.0119	0.11665	0.0506	0.22085	0.01135	0.0089	0.0103	0.0143	0.018	0.1081	0.1054	0.0727	0.07145	0.09665	0.01495	0.00835	0.0179	0.0136	0.0242	0.1813	0.0882	0.0857	0.06485	0.0967
Gene194	0.00555	0.01895	0.0071	0.0324	0.0108	0.01325	0.01615	0.01225	0.10785	0.0519	0.2085	0.01155	0.00865	0.0109	0.0148	0.01775	0.12385	0.1144	0.0688	0.0662	0.102	0.0103	0.0096	0.0204	0.01305	0.0263	0.1306	0.0892	0.0761	0.06795	0.0949
Gene195	0.00615	0.02575	0.0072	0.02835	0.01275	0.01745	0.01865	0.02275	0.2113	0.20575	0.18965	0.02035	0.0099	0.01445	0.0184	0.031	0.14045	0.1424	0.10725	0.08605	0.10675	0.0207	0.02145	0.06195	0.0156	0.03575	0.24015	0.13435	0.0925	0.08515	0.1012
Gene196	0.00545	0.022	0.00745	0.03095	0.0113	0.0115	0.01655	0.01205	0.1058	0.064	0.1546	0.01335	0.00735	0.0107	0.01565	0.01875	0.1398	0.13295	0.0758	0.064	0.09915	0.0137	0.01495	0.0276	0.0172	0.02755	0.19945	0.10875	0.10395	0.0776	0.0989
Gene197	0.0055	0.04125	0.01335	0.03815	0.01055	0.01635	0.0213	0.01345	0.1544	0.13695	0.2468	0.03165	0.00795	0.01615	0.027	0.0351	0.1101	0.128	0.091	0.07295	0.1077	0.0208	0.0215	0.0369	0.04005	0.0557	0.17015	0.0871	0.12145	0.087	0.14035
Gene198	0.005	0.02295	0.00705	0.04685	0.01285	0.0166	0.01415	0.01265	0.18975	0.1326	0.2043	0.0172	0.0069	0.01215	0.01605	0.0281	0.24255	0.16385	0.1302	0.15555	0.1631	0.01905	0.0157	0.0241	0.01825	0.0353	0.46005	0.1279	0.14845	0.12305	0.239
Gene199	0.0063	0.0454	0.0153	0.03955	0.0096	0.01485	0.0123	0.01195	0.1134	0.1074	0.1693	0.0269	0.00615	0.0104	0.01655	0.0248	0.0945	0.09695	0.0611	0.07345	0.0821	0.0176	0.0229	0.0169	0.0229	0.02665	0.1424	0.06405	0.08885	0.0654	0.07255
Empty	0.0044	0.0116	0.0053	0.01555	0.0076	0.00935	0.00715	0.0081	0.0419	0.03255	0.05175	0.0116	0.0056	0.01135	0.01285	0.0128	0.0939	0.10175	0.0624	0.05395	0.07395	0.007	0.0065	0.01505	0.01245	0.0151	0.1011	0.08	0.07545	0.06185	0.06905
Gene200	0.0046	0.01955	0.00705	0.03165	0.0099	0.0136	0.01795	0.01445	0.08615	0.0658	0.1403	0.0219	0.0083	0.00975	0.01555	0.02355	0.16375	0.1236	0.0719	0.069	0.10975	0.0137	0.0122	0.0272	0.0151	0.02495	0.1684	0.11015	0.10595	0.08095	0.08345
Gene201	0.00505	0.0373	0.01385	0.02865	0.00965	0.01015	0.01145	0.0114	0.0603	0.0384	0.0941	0.0139	0.00585	0.00955	0.01225	0.01795	0.10345	0.1037	0.0752	0.1441	0.08825	0.01155	0.011	0.0135	0.01505	0.0165	0.2283	0.0875	0.0955	0.06875	0.09375
Empty	0.0044	0.0123	0.00535	0.01565	0.006	0.0078	0.008	0.00845	0.03495	0.0274	0.03975	0.0104	0.00435	0.00845	0.01235	0.0097	0.0813	0.0876	0.05625	0.05345	0.0647	0.00635	0.00645	0.01175	0.01035	0.013	0.09825	0.07915	0.0758	0.06185	0.0668
Gene202	0.0059	0.0419	0.0097	0.0332	0.0144	0.01395	0.0171	0.0169	0.24535	0.17325	0.3073	0.02155	0.0113	0.0117	0.019	0.03365	0.1357	0.1401	0.09265	0.09105	0.12065	0.0286	0.0258	0.04075	0.0283	0.0361	0.2427	0.125	0.1193	0.0875	0.1062
Gene203	0.01875	0.13045	0.06265	0.29065	0.06845	0.046	0.04845	0.06715	0.63115	0.7613	1.212	0.18475	0.01805	0.0575	0.05055	0.21535	0.5339	0.37315	0.3341	0.27725	0.69665	0.136	0.15265	0.12855	0.1588	0.1696	1.1314	0.41965	0.61615	0.3819	0.6463
Empty	0.004	0.0114	0.0057	0.0125	0.00475	0.00865	0.00745	0.0085	0.0324	0.02645	0.0413	0.0084	0.00515	0.00705	0.0092	0.0099	0.07575	0.0738	0.05105	0.0494	0.06005	0.00605	0.0066	0.0105	0.0096	0.01455	0.09135	0.07295	0.093	0.06045	0.0675
Gene204	0.00575	0.0523	0.0168	0.03485	0.01335	0.00965	0.01325	0.0117	0.13485	0.0649	0.23015	0.0237	0.00725	0.0136	0.0147	0.024	0.1222	0.1256	0.0723	0.08485	0.1185	0.01775	0.01755	0.02495	0.0207	0.02345	0.25295	0.11915	0.1879	0.07825	0.09275
Empty	0.0044	0.01035	0.0061	0.0133	0.0058	0.0086	0.0082	0.00845	0.03485	0.02815	0.03715	0.0075	0.0048	0.00785	0.0104	0.0078	0.08035	0.07745	0.0602	0.0509	0.06465	0.0062	0.00525	0.0112	0.0098	0.01335	0.10415	0.06605	0.0819	0.0551	0.06315
Gene205	0.00515	0.0287	0.00805	0.0351	0.01385	0.01395	0.0207	0.01115	0.13715	0.0951	0.23335	0.02275	0.0083	0.01505	0.0162	0.0304	0.1669	0.1889	0.09565	0.07965	0.13995	0.01995	0.01865	0.03515	0.02625	0.0323	0.271	0.15605	0.1163	0.1006	0.11755
Empty	0.0046	0.00965	0.0063	0.0137	0.00585	0.0071	0.00885	0.0095	0.041	0.0278	0.039	0.00785	0.0056	0.00725	0.01	0.00735	0.08455	0.08825	0.0603	0.0577	0.0659	0.0068	0.00595	0.0108	0.0085	0.0131	0.0881	0.06955	0.06935	0.0603	0.07485
Empty	0.00405	0.01035	0.00715	0.01445	0.0061	0.0097	0.0073	0.00905	0.0394	0.02945	0.04395	0.0092	0.0055	0.00825	0.0133	0.009	0.07215	0.0829	0.05975	0.05555	0.0695	0.009	0.0062	0.01045	0.01025	0.01275	0.0964	0.0676	0.0811	0.056	0.07595
Empty	0.0049	0.01115	0.0068	0.0141	0.0052	0.0089	0.00835	0.008	0.03915	0.0274	0.0379	0.00895	0.0058	0.00725	0.0107	0.0097	0.07075	0.09615	0.0585	0.05835	0.08115	0.007	0.00655	0.00945	0.0087	0.01575	0.0892	0.069	0.0723	0.0554	0.07635
Empty	0.00495	0.01135	0.00725	0.0155	0.0058	0.00925	0.0089	0.0085	0.03535	0.03235	0.04165	0.00935	0.0054	0.007	0.01035	0.0094	0.0798	0.07485	0.05985	0.05945	0.0786	0.00775	0.00705	0.0088	0.0098	0.0121	0.0909	0.0629	0.06545	0.05485	0.0816
Empty	0.00465	0.0099	0.00705	0.01865	0.00575	0.00715	0.0078	0.0079	0.0388	0.0308	0.0321	0.00855	0.0058	0.0062	0.00925	0.00945	0.07605	0.0771	0.05905	0.057	0.0626	0.00775	0.0062	0.0084	0.0092	0.01255	0.0823	0.0677	0.0674	0.05975	0.06995
Empty	0.00485	0.009	0.0077	0.0159	0.00575	0.00775	0.0074	0.00785	0.031	0.0277	0.031	0.00805	0.00435	0.00805	0.00845	0.0116	0.0727	0.07945	0.0558	0.0519	0.075	0.00705	0.00565	0.00875	0.0105	0.01185	0.08995	0.08315	0.0786	0.05785	0.0694
Gene206	0.00495	0.02815	0.01475	0.03465	0.0091	0.0138	0.015	0.013	0.06825	0.05425	0.1103	0.01155	0.00605	0.01185	0.01735	0.01195	0.07815	0.10345	0.05825	0.0621	0.0812	0.01005	0.0091	0.01645	0.0143	0.0195	0.16065	0.06865	0.077	0.05675	0.06085
Gene207	0.00635	0.0305	0.01365	0.0314	0.00885	0.01515	0.01495	0.0125	0.06355	0.06345	0.1189	0.0168	0.00665	0.0118	0.02505	0.0162	0.0993	0.0896	0.07005	0.07665	0.08125	0.00905	0.0103	0.01595	0.02085	0.02335	0.186	0.07675	0.0867	0.07245	0.07455
Gene208	0.0047	0.03015	0.0126	0.03695	0.0109	0.01435	0.01465	0.01525	0.0763	0.062	0.11175	0.02175	0.0057	0.01225	0.01915	0.0232	0.1015	0.09025	0.066	0.0692	0.08345	0.0132	0.0117	0.01595	0.02185	0.01965	0.1452	0.07305	0.08745	0.0657	0.07165
Gene209	0.005	0.02145	0.00995	0.0316	0.00985	0.0122	0.01255	0.0127	0.07405	0.05935	0.1027	0.0136	0.0068	0.01075	0.01575	0.0136	0.091	0.0866	0.06895	0.0666	0.07975	0.01005	0.01165	0.01285	0.0162	0.01945	0.1352	0.07435	0.084	0.0657	0.0568
Gene210	0.00635	0.03575	0.01445	0.03905	0.0185	0.01925	0.02235	0.0191	0.18915	0.1231	0.2732	0.0272	0.008	0.0178	0.01425	0.0339	0.1264	0.15655	0.09665	0.14875	0.15055	0.0267	0.0272	0.03745	0.02665	0.04545	0.2031	0.11825	0.13495	0.09365	0.1404
Gene211	0.00445	0.01755	0.0062	0.02445	0.0095	0.0133	0.01205	0.01135	0.0734	0.0498	0.07635	0.01005	0.00585	0.0107	0.01185	0.01525	0.10155	0.1038	0.06105	0.08325	0.0843	0.01265	0.01025	0.021	0.0118	0.01805	0.1277	0.0824	0.0958	0.07195	0.0936
Gene212	0.005	0.02405	0.01095	0.03345	0.01125	0.0112	0.0161	0.0247	0.07215	0.05685	0.1104	0.0166	0.0063	0.0124	0.0179	0.01305	0.0955	0.11015	0.06565	0.0755	0.0828	0.00995	0.00955	0.0163	0.01515	0.02205	0.1584	0.0889	0.0946	0.0776	0.07015
Gene213	0.00455	0.0183	0.00655	0.02165	0.01065	0.01165	0.0134	0.0128	0.06885	0.04455	0.06805	0.0133	0.00575	0.00875	0.00885	0.0152	0.11225	0.12785	0.07215	0.0689	0.08865	0.01035	0.01125	0.01655	0.01	0.01895	0.1135	0.07905	0.09445	0.0672	0.10565
Gene214	0.0048	0.01805	0.0068	0.0198	0.00785	0.01045	0.01085	0.0097	0.0687	0.0421	0.0677	0.01055	0.00625	0.00895	0.00925	0.0149	0.09575	0.10835	0.0623	0.0816	0.0791	0.01315	0.0118	0.01485	0.0115	0.01595	0.11865	0.0759	0.08515	0.0655	0.07895
Gene215	0.00455	0.0189	0.0066	0.0213	0.00805	0.01335	0.01115	0.01115	0.0723	0.0555	0.07225	0.01185	0.00585	0.009	0.0109	0.0154	0.09605	0.1145	0.07305	0.06995	0.08165	0.01435	0.01125	0.01725	0.0125	0.02085	0.14055	0.08925	0.07695	0.0737	0.0908
Gene216	0.00505	0.02185	0.00715	0.02425	0.01	0.01665	0.0142	0.0144	0.12725	0.07825	0.1373	0.01755	0.00705	0.0107	0.01	0.02285	0.1213	0.1113	0.07485	0.0757	0.12935	0.014	0.01785	0.02495	0.01225	0.02495	0.18715	0.1011	0.1233	0.0831	0.11215
Gene217	0.00445	0.0179	0.0059	0.02505	0.0079	0.0144	0.01165	0.0105	0.0624	0.0404	0.0742	0.01015	0.0064	0.00765	0.00785	0.0128	0.10105	0.1085	0.0667	0.07095	0.0827	0.0125	0.0094	0.0139	0.0111	0.0201	0.1193	0.0726	0.0755	0.0651	0.1223
Gene218	0.00595	0.01865	0.0074	0.0235	0.0112	0.01225	0.0138	0.01085	0.07065	0.05625	0.0968	0.01315	0.008	0.01155	0.01255	0.01925	0.12725	0.1074	0.0752	0.0666	0.1134	0.0135	0.0118	0.02075	0.019	0.02555	0.15655	0.12285	0.09325	0.0852	0.10795
Gene219	0.00515	0.022	0.00745	0.03245	0.0114	0.0155	0.0153	0.0135	0.0881	0.05895	0.0919	0.01805	0.0067	0.0117	0.0114	0.0198	0.1501	0.1456	0.07605	0.0698	0.105	0.01475	0.0148	0.0262	0.01385	0.02685	0.206	0.1312	0.08845	0.07975	0.1263
Gene220	0.0052	0.02335	0.0066	0.02965	0.0118	0.01395	0.01965	0.01535	0.11475	0.07795	0.0763	0.02995	0.00625	0.02305	0.0158	0.0456	0.19815	0.16355	0.102	0.0809	0.1245	0.01345	0.02055	0.03785	0.0182	0.0378	0.2956	0.2127	0.16585	0.19155	0.12185
Gene221	0.00465	0.0227	0.0076	0.03185	0.01275	0.01245	0.01595	0.01035	0.0774	0.05255	0.11685	0.01225	0.00755	0.01025	0.0104	0.014	0.11255	0.10665	0.07375	0.0749	0.0979	0.0174	0.00975	0.01795	0.0143	0.0217	0.1741	0.09645	0.0842	0.0693	0.08855
Gene222	0.0052	0.0255	0.00895	0.03755	0.0146	0.01485	0.01915	0.01315	0.13885	0.08985	0.15695	0.0252	0.00965	0.01955	0.02805	0.0317	0.2043	0.209	0.1077	0.08865	0.1276	0.02005	0.02025	0.04265	0.02405	0.0371	0.25245	0.18025	0.151	0.1027	0.1315
Gene223	0.005	0.02375	0.008	0.03045	0.0128	0.0136	0.0185	0.0112	0.12495	0.0904	0.2107	0.01365	0.0078	0.0099	0.01305	0.01625	0.10715	0.12185	0.0821	0.07245	0.1008	0.01605	0.0127	0.02365	0.01675	0.02215	0.19735	0.1052	0.0966	0.07925	0.0888
Gene224	0.00495	0.0538	0.0111	0.04955	0.0214	0.02085	0.02485	0.0128	0.16525	0.1154	0.26275	0.03055	0.01185	0.02085	0.02665	0.0409	0.2333	0.23065	0.14045	0.10995	0.1745	0.0293	0.02655	0.04795	0.0411	0.06705	0.30295	0.2404	0.16885	0.13175	0.138
Gene225	0.00475	0.0423	0.0104	0.02515	0.0118	0.0086	0.01235	0.01405	0.10495	0.0732	0.1323	0.0199	0.0063	0.0175	0.0246	0.0193	0.1191	0.1423	0.088	0.06805	0.09385	0.0099	0.01655	0.0215	0.0213	0.03015	0.18285	0.1547	0.1257	0.06605	0.08335
Gene226	0.0053	0.0237	0.00715	0.0426	0.0106	0.014	0.0192	0.01015	0.08105	0.07095	0.12485	0.0159	0.00755	0.01095	0.0135	0.01905	0.13145	0.1115	0.0781	0.0693	0.0911	0.01385	0.012	0.02305	0.01745	0.02365	0.2087	0.0912	0.08905	0.0784	0.10035
Gene227	0.0053	0.02435	0.0078	0.0324	0.01125	0.0179	0.0223	0.0097	0.09885	0.0762	0.178	0.0154	0.00865	0.0127	0.0137	0.01525	0.12855	0.1101	0.08125	0.07835	0.1157	0.01575	0.0136	0.0226	0.0189	0.024	0.2136	0.0967	0.0961	0.0851	0.11065
Gene228	0.00505	0.016	0.0088	0.02945	0.0105	0.01215	0.0146	0.017	0.17605	0.1235	0.1712	0.01755	0.00735	0.0192	0.01975	0.02235	0.1162	0.1292	0.08425	0.06585	0.1041	0.0101	0.0136	0.0289	0.0174	0.03045	0.14505	0.1181	0.10255	0.06825	0.08425
Gene229	0.00555	0.0205	0.0076	0.02405	0.0098	0.01295	0.0159	0.0099	0.0638	0.04915	0.0946	0.01105	0.0067	0.00905	0.0112	0.0124	0.10545	0.11115	0.07335	0.06575	0.0953	0.0117	0.0088	0.0147	0.0133	0.01725	0.15295	0.0865	0.067	0.0694	0.0812
Gene230	0.005	0.0211	0.0098	0.0284	0.0109	0.01175	0.01175	0.0156	0.0885	0.0848	0.11705	0.01475	0.00595	0.0132	0.0198	0.0151	0.10675	0.1115	0.07095	0.0684	0.10045	0.0084	0.0106	0.01945	0.01605	0.02195	0.12885	0.11775	0.10375	0.0756	0.0863
Empty	0.0048	0.00985	0.00675	0.01525	0.006	0.0083	0.0069	0.00725	0.0763	0.02455	0.03495	0.01055	0.00505	0.00685	0.00955	0.00985	0.07995	0.15415	0.0553	0.0572	0.0815	0.00615	0.00625	0.0087	0.0094	0.01125	0.0822	0.0661	0.0707	0.0581	0.0687
Gene231	0.00825	0.10175	0.0314	0.14405	0.031	0.0826	0.0811	0.0202	0.9251	0.77725	1.4228	0.24965	0.0446	0.12295	0.1572	0.27595	1.33705	1.2339	0.70345	0.36915	0.7723	0.15635	0.1919	0.328	0.2566	0.5228	1.5696	1.4355	0.8516	0.61965	0.5957
Empty	0.00465	0.01035	0.0064	0.01295	0.00525	0.00915	0.0094	0.0081	0.0313	0.0288	0.03575	0.0113	0.00545	0.0065	0.0076	0.0101	0.0821	0.09705	0.06045	0.06075	0.0646	0.0065	0.0057	0.01015	0.00805	0.011	0.07275	0.06835	0.0741	0.0599	0.0706
Gene232	0.0054	0.02545	0.01015	0.0294	0.0099	0.0114	0.01285	0.0158	0.1025	0.07685	0.1334	0.0234	0.00715	0.0151	0.01805	0.01885	0.11445	0.36365	0.07965	0.07095	0.0974	0.0114	0.0145	0.02245	0.01825	0.03075	0.14275	0.1206	0.1084	0.06925	0.07985
Empty	0.00475	0.00965	0.00715	0.0145	0.0055	0.00745	0.00755	0.0071	0.03725	0.03285	0.0481	0.01385	0.0046	0.0074	0.0102	0.01475	0.08255	0.08705	0.06055	0.05405	0.0814	0.00775	0.0062	0.011	0.0089	0.013	0.0807	0.0605	0.06455	0.0565	0.08265
Gene233	0.0053	0.021	0.0082	0.02775	0.01135	0.0156	0.01905	0.0098	0.0815	0.06575	0.11235	0.0153	0.00715	0.0113	0.01315	0.01295	0.1154	0.10975	0.0819	0.07115	0.0918	0.0128	0.0098	0.0203	0.01345	0.02105	0.181	0.09025	0.07495	0.0717	0.08425
Gene234	0.0056	0.0226	0.0079	0.03165	0.01145	0.0188	0.0192	0.0109	0.083	0.07375	0.12805	0.0109	0.0074	0.01035	0.0103	0.01215	0.0995	0.0996	0.0821	0.06105	0.08615	0.0131	0.0087	0.0164	0.01325	0.01825	0.1408	0.08195	0.0801	0.05995	0.1053
Gene235	0.00795	0.05535	0.0335	0.0621	0.03275	0.017	0.0283	0.03555	0.19225	0.23565	0.3967	0.05025	0.0091	0.0239	0.0348	0.04585	0.2193	0.2228	0.15885	0.12985	0.2504	0.0208	0.032	0.0428	0.03005	0.04	0.31985	0.21645	0.24095	0.1286	0.16725
Empty	0.0047	0.0093	0.0058	0.0134	0.00625	0.00815	0.00765	0.0069	0.03055	0.0266	0.0387	0.016	0.00425	0.0062	0.0097	0.01605	0.08015	0.0987	0.0611	0.0636	0.079	0.00705	0.00595	0.0073	0.0094	0.0127	0.07615	0.0694	0.07505	0.0567	0.06765
Gene236	0.00605	0.022	0.0101	0.02655	0.01115	0.0102	0.0092	0.01445	0.2221	0.2065	0.2501	0.03525	0.00585	0.01205	0.017	0.0188	0.1281	0.14955	0.0879	0.1485	0.0977	0.00885	0.01475	0.01665	0.02065	0.02195	0.1516	0.08295	0.1304	0.09655	0.1373
Empty	0.004	0.00935	0.0066	0.0136	0.00545	0.00825	0.00625	0.00635	0.0277	0.0274	0.036	0.01405	0.00535	0.00615	0.0082	0.0137	0.07885	0.0845	0.05935	0.06035	0.08075	0.0072	0.0059	0.0097	0.0084	0.01185	0.0825	0.06785	0.0743	0.0665	0.08585
Gene237	0.00465	0.01315	0.0087	0.0259	0.01095	0.0103	0.0105	0.01375	0.06435	0.0465	0.07235	0.01495	0.00475	0.0095	0.01475	0.01275	0.08625	0.0917	0.07515	0.06145	0.0762	0.00945	0.008	0.01345	0.01065	0.0181	0.1119	0.0792	0.1089	0.0631	0.0776
Gene238	0.0046	0.0149	0.00725	0.0234	0.01075	0.0117	0.0106	0.0127	0.0702	0.0537	0.0793	0.0142	0.00545	0.01035	0.02125	0.0157	0.1022	0.10725	0.07415	0.07795	0.0893	0.00865	0.0094	0.0192	0.01335	0.0207	0.1209	0.0948	0.11595	0.07605	0.0768
Gene239	0.0048	0.0132	0.0083	0.02465	0.00965	0.00975	0.00995	0.0131	0.06025	0.04305	0.0697	0.0104	0.0051	0.00925	0.01425	0.01255	0.0873	0.0896	0.06575	0.0552	0.0721	0.0076	0.00755	0.014	0.01125	0.0165	0.11215	0.07205	0.09245	0.06025	0.069
Gene240	0.0056	0.01815	0.0093	0.02955	0.0163	0.0129	0.0142	0.01565	0.08415	0.0718	0.1244	0.02855	0.00925	0.0169	0.0204	0.02225	0.14625	0.13245	0.0975	0.08285	0.09595	0.0079	0.012	0.0227	0.0234	0.0254	0.26865	0.1307	0.1111	0.0856	0.09235
Gene241	0.00525	0.01615	0.01005	0.029	0.0128	0.0127	0.01395	0.01665	0.1068	0.09235	0.1605	0.05395	0.00925	0.02805	0.0323	0.03835	0.23695	0.17775	0.1319	0.0901	0.1432	0.0095	0.01675	0.03325	0.03335	0.0399	0.3147	0.18695	0.17215	0.1436	0.11105
Gene242	0.0044	0.0169	0.00795	0.0233	0.0106	0.01335	0.0131	0.0139	0.08475	0.06205	0.1033	0.0232	0.00765	0.01625	0.0241	0.0192	0.1208	0.13145	0.08095	0.07665	0.09365	0.0067	0.0107	0.0199	0.02195	0.0256	0.17285	0.11635	0.1002	0.06905	0.08775
Gene243	0.0067	0.0317	0.01925	0.0375	0.0216	0.0203	0.02545	0.02255	0.28975	0.2161	0.33125	0.1006	0.01665	0.0526	0.0638	0.0609	0.33905	0.31675	0.18735	0.1395	0.2027	0.0168	0.03355	0.07595	0.07675	0.0904	0.4798	0.41395	0.3337	0.15255	0.13215
Gene244	0.00555	0.0138	0.00795	0.0184	0.01005	0.01145	0.01145	0.01385	0.07125	0.0524	0.082	0.01745	0.0065	0.0118	0.0153	0.01375	0.11065	0.10425	0.0701	0.06325	0.08505	0.00605	0.0091	0.0158	0.01785	0.01755	0.1315	0.0928	0.1006	0.0654	0.0803
Gene245	0.00545	0.0207	0.0076	0.0238	0.0083	0.0132	0.0159	0.0121	0.08775	0.0562	0.08165	0.0186	0.00625	0.0089	0.00885	0.01835	0.1492	0.1334	0.0739	0.0702	0.09785	0.01525	0.01035	0.0255	0.01205	0.0185	0.23	0.1154	0.09515	0.0878	0.1643
Gene246	0.005	0.0318	0.02	0.0359	0.0194	0.01625	0.02215	0.02025	0.29275	0.17105	0.24955	0.08455	0.0135	0.043	0.0479	0.05135	0.3074	0.33605	0.15195	0.1123	0.1748	0.01485	0.0276	0.08245	0.058	0.0684	0.49535	0.3685	0.27665	0.1401	0.1218
Gene247	0.0045	0.0186	0.0064	0.01885	0.0093	0.0099	0.0123	0.0098	0.0583	0.0362	0.0644	0.0125	0.00505	0.0078	0.00805	0.01165	0.1043	0.10075	0.07185	0.0683	0.0734	0.0108	0.01	0.01525	0.0115	0.01545	0.11025	0.0848	0.0765	0.06325	0.10545
Gene248	0.00545	0.0202	0.01165	0.02845	0.01375	0.0152	0.01605	0.017	0.1247	0.0951	0.13125	0.04135	0.00805	0.0186	0.0261	0.0272	0.1381	0.1462	0.0921	0.08935	0.12115	0.0086	0.0163	0.02875	0.0286	0.03345	0.20505	0.15435	0.1422	0.08355	0.09815
Gene249	0.00475	0.01815	0.0068	0.02335	0.0093	0.014	0.0135	0.01035	0.07235	0.04665	0.08645	0.018	0.0058	0.00835	0.0096	0.01835	0.10095	0.13355	0.07125	0.0701	0.09215	0.0133	0.01105	0.0177	0.0124	0.0165	0.1452	0.08615	0.0861	0.07025	0.0943
Gene250	0.0067	0.0364	0.0263	0.0502	0.03115	0.0182	0.0246	0.029	0.23135	0.22195	0.3064	0.0688	0.0152	0.04	0.0565	0.0493	0.27585	0.31885	0.1999	0.14995	0.2495	0.01605	0.03735	0.0717	0.0498	0.05295	0.4082	0.3732	0.31975	0.1405	0.18125
Gene251	0.0046	0.01605	0.00635	0.03305	0.01315	0.0134	0.01595	0.0114	0.10595	0.0734	0.10755	0.0269	0.00565	0.01025	0.015	0.02315	0.1321	0.14965	0.1002	0.078	0.09545	0.01695	0.0156	0.03005	0.0156	0.02905	0.1424	0.11275	0.12685	0.09775	0.13545
Gene252	0.0053	0.01405	0.00815	0.02175	0.00995	0.00975	0.01115	0.01415	0.0729	0.06615	0.0882	0.0236	0.00585	0.0128	0.01905	0.01975	0.1212	0.14005	0.0985	0.11725	0.0957	0.00735	0.01025	0.01935	0.0189	0.0188	0.153	0.1249	0.11265	0.0868	0.0914
Gene253	0.00435	0.01525	0.0062	0.0232	0.01145	0.01415	0.01585	0.0084	0.0744	0.06525	0.225	0.03715	0.00625	0.00855	0.01035	0.01895	0.15355	0.1541	0.07235	0.0752	0.11175	0.01485	0.0134	0.0297	0.01385	0.0331	0.13985	0.10635	0.11185	0.12495	0.14845
Gene254	0.0051	0.02075	0.0079	0.03165	0.0106	0.01585	0.01645	0.0103	0.0865	0.06605	0.15975	0.0169	0.00655	0.01565	0.0117	0.0167	0.12945	0.12445	0.09915	0.0688	0.11625	0.0125	0.0131	0.02315	0.01625	0.0306	0.30105	0.09455	0.0831	0.0772	0.12115
Gene255	0.00575	0.01925	0.0071	0.0362	0.0124	0.01705	0.0199	0.013	0.11455	0.08955	0.14705	0.0268	0.0097	0.0189	0.01055	0.03	0.17715	0.14885	0.0966	0.07415	0.1159	0.0171	0.02495	0.05105	0.0242	0.0425	0.1524	0.1465	0.12315	0.0966	0.13675
Gene256	0.0051	0.02435	0.00915	0.04035	0.0163	0.01865	0.02705	0.0127	0.1777	0.1101	0.22475	0.0408	0.01025	0.02525	0.0112	0.03705	0.2319	0.25365	0.1596	0.09995	0.16555	0.0198	0.0332	0.07385	0.0308	0.05475	0.28825	0.2382	0.17955	0.12195	0.18305
Gene257	0.0056	0.02005	0.0084	0.02745	0.01205	0.01325	0.01325	0.0122	0.07125	0.05905	0.089	0.01635	0.00625	0.01105	0.01555	0.0132	0.0961	0.09885	0.07105	0.0594	0.07705	0.00845	0.01015	0.0172	0.0151	0.02275	0.1163	0.09395	0.0925	0.0663	0.0877
Gene258	0.00495	0.0166	0.0072	0.0299	0.01175	0.0176	0.0207	0.00945	0.10145	0.0649	0.1464	0.0161	0.00685	0.00905	0.0094	0.019	0.1423	0.13955	0.11285	0.1063	0.1148	0.01525	0.0119	0.0171	0.01635	0.0197	0.1266	0.09635	0.1077	0.09725	0.12915
Gene259	0.0059	0.04185	0.01285	0.11105	0.0275	0.03915	0.0311	0.01505	0.20945	0.22195	0.4325	0.12135	0.01825	0.0257	0.03805	0.14165	0.45005	0.3441	0.2121	0.1029	0.1868	0.0578	0.04375	0.1101	0.19245	0.4115	0.3422	0.3237	0.27705	0.2265	0.23625
Gene260	0.00465	0.0151	0.0077	0.0248	0.0111	0.01115	0.00945	0.01155	0.062	0.0469	0.07195	0.0135	0.00625	0.01095	0.0157	0.0116	0.09145	0.1049	0.0605	0.0617	0.09335	0.00835	0.009	0.0161	0.0137	0.02065	0.11915	0.0958	0.0925	0.07135	0.0792
Gene261	0.00425	0.0203	0.01035	0.0273	0.01265	0.01205	0.01235	0.0136	0.0807	0.05925	0.1046	0.02015	0.00655	0.0159	0.01665	0.01975	0.11155	0.1385	0.07105	0.06845	0.0872	0.01075	0.0136	0.02185	0.01765	0.02515	0.14405	0.12245	0.1138	0.07305	0.08185
Gene262	0.00495	0.01675	0.00935	0.02005	0.01045	0.016	0.01415	0.01225	0.0786	0.06165	0.10815	0.02185	0.00725	0.01195	0.0171	0.02375	0.11265	0.12625	0.0922	0.07555	0.08805	0.0088	0.0107	0.0214	0.01825	0.02315	0.1532	0.10765	0.1114	0.0768	0.0773
Gene263	0.01035	0.0694	0.06025	0.14825	0.07955	0.0574	0.06565	0.05355	0.44255	0.68285	1.05795	0.1345	0.01645	0.05695	0.07505	0.11755	0.35945	0.4276	0.3486	0.20805	0.4937	0.0393	0.0873	0.12285	0.1047	0.09745	0.7501	0.45315	0.63175	0.26135	0.3502
Gene264	0.00495	0.0169	0.0109	0.02875	0.01295	0.01325	0.01525	0.0116	0.1042	0.0795	0.1336	0.03375	0.0073	0.0164	0.0192	0.0225	0.14045	0.14215	0.0793	0.0697	0.10335	0.01195	0.0131	0.0286	0.02265	0.0324	0.1624	0.15615	0.15755	0.08125	0.0937
Gene265	0.0084	0.0371	0.0256	0.06025	0.03265	0.0304	0.0246	0.02755	0.2784	0.3632	0.517	0.0742	0.0119	0.0354	0.0552	0.0796	0.19475	0.20635	0.1776	0.1223	0.23365	0.0289	0.05675	0.0659	0.0658	0.06755	0.36465	0.25505	0.2447	0.1323	0.158
Gene266	0.0105	0.06475	0.0366	0.09175	0.04445	0.0394	0.04595	0.0324	0.3691	0.7297	0.93885	0.13145	0.01645	0.04895	0.0702	0.13815	0.3373	0.2865	0.31565	0.1467	0.2725	0.0342	0.1001	0.1014	0.11205	0.1694	0.5148	0.2777	0.3823	0.19035	0.2912
Gene267	0.0057	0.0165	0.00945	0.02025	0.01135	0.0134	0.01015	0.01065	0.06655	0.06185	0.09985	0.0167	0.00615	0.01025	0.01675	0.0183	0.10075	0.1019	0.0898	0.0708	0.08535	0.0083	0.011	0.016	0.01695	0.0186	0.1149	0.0902	0.10335	0.07645	0.10435
Gene268	0.00515	0.0163	0.00885	0.01865	0.01235	0.0154	0.0115	0.00965	0.0749	0.06515	0.10015	0.0231	0.00655	0.0136	0.01415	0.02235	0.10955	0.1137	0.07685	0.06195	0.097	0.0094	0.01025	0.02085	0.0171	0.0264	0.13385	0.12185	0.1092	0.07815	0.07355
Gene269	0.0087	0.1076	0.0634	0.20905	0.1166	0.0517	0.0591	0.13255	0.8321	0.8932	0.99745	0.2605	0.068	0.14485	0.409	0.19955	0.9684	1.1143	0.667	0.3627	0.6171	0.03045	0.1145	0.46425	0.202	0.2673	1.315	1.3166	1.01365	0.49905	0.6525
Gene270	0.00665	0.0392	0.0179	0.04235	0.02905	0.02025	0.0256	0.0236	0.2868	0.239	0.3731	0.12535	0.01425	0.05005	0.06445	0.08065	0.42335	0.33525	0.20545	0.1321	0.2078	0.01625	0.03545	0.0925	0.07135	0.08375	0.42135	0.44365	0.3639	0.1722	0.1657
Gene271	0.00485	0.02325	0.0148	0.03485	0.0186	0.01735	0.0201	0.0207	0.11905	0.14075	0.20265	0.0439	0.0091	0.0228	0.02895	0.0365	0.2094	0.1848	0.1191	0.101	0.1638	0.0098	0.01845	0.0411	0.03375	0.04035	0.25455	0.2311	0.18015	0.10905	0.14255
Gene272	0.00485	0.01735	0.0073	0.02045	0.01005	0.0127	0.0122	0.01295	0.0689	0.0742	0.10035	0.02255	0.0068	0.0126	0.01775	0.02055	0.11835	0.1174	0.07665	0.0689	0.0924	0.00685	0.00995	0.0193	0.0182	0.0247	0.1419	0.1122	0.0941	0.07375	0.0876
Gene273	0.00665	0.02865	0.02915	0.0563	0.036	0.01785	0.0266	0.02705	0.2032	0.2666	0.40545	0.06835	0.01205	0.0375	0.0424	0.0583	0.25175	0.29495	0.203	0.16175	0.34115	0.0164	0.03625	0.05855	0.0456	0.05045	0.4205	0.36995	0.3219	0.1614	0.14775
Gene274	0.0053	0.01975	0.00945	0.02165	0.01435	0.0118	0.01365	0.0119	0.0792	0.0964	0.1169	0.02745	0.0073	0.015	0.018	0.028	0.11835	0.1272	0.08965	0.074	0.1046	0.0098	0.0141	0.02125	0.0222	0.0294	0.2741	0.13435	0.1047	0.0778	0.08585
Gene275	0.0077	0.03715	0.03415	0.06605	0.05135	0.02545	0.0394	0.03175	0.2874	0.3496	0.505	0.11665	0.01605	0.0522	0.0577	0.08385	0.4573	0.38375	0.2938	0.1858	0.39295	0.0238	0.05225	0.09305	0.07745	0.079	0.5632	0.53515	0.3871	0.2015	0.2409
Gene276	0.0055	0.01075	0.0069	0.0209	0.0129	0.0101	0.0115	0.0115	0.0792	0.06555	0.0938	0.0186	0.007	0.01195	0.0153	0.0164	0.11745	0.1228	0.0873	0.0709	0.10125	0.00755	0.0085	0.0173	0.0179	0.02315	0.16565	0.12705	0.0833	0.0806	0.0796
Gene277	0.00645	0.02315	0.0115	0.03665	0.02265	0.01495	0.0154	0.01675	0.21255	0.1669	0.26655	0.07105	0.01165	0.0349	0.03735	0.05775	0.2231	0.2062	0.14415	0.1057	0.15845	0.01045	0.0273	0.05655	0.03765	0.0536	0.2938	0.292	0.18225	0.1466	0.1277
Gene278	0.00525	0.0125	0.00755	0.0238	0.01395	0.0126	0.011	0.0123	0.10065	0.0871	0.14535	0.03105	0.008	0.0157	0.0179	0.0268	0.1375	0.14005	0.10075	0.0813	0.1308	0.00735	0.01315	0.02595	0.02165	0.02535	0.1594	0.18655	0.11385	0.09675	0.0926
Gene279	0.0043	0.0125	0.00875	0.0181	0.009	0.0121	0.011	0.00875	0.0566	0.04665	0.07445	0.0167	0.00495	0.0084	0.01025	0.0158	0.0952	0.08495	0.0652	0.0617	0.09295	0.00725	0.00685	0.01005	0.01185	0.01655	0.09705	0.0897	0.07935	0.0603	0.0699
Gene280	0.0048	0.01955	0.01485	0.03645	0.0193	0.0112	0.0182	0.01155	0.16245	0.13265	0.23955	0.04815	0.00765	0.0247	0.0244	0.04685	0.2229	0.18515	0.1016	0.0884	0.1456	0.0125	0.0197	0.0399	0.0298	0.0435	0.2138	0.2398	0.17865	0.0996	0.1066
Gene281	0.00615	0.01965	0.01185	0.03165	0.01075	0.0118	0.01345	0.01015	0.11565	0.13375	0.1816	0.0312	0.0075	0.0135	0.01805	0.0337	0.1214	0.13875	0.0893	0.0686	0.09595	0.01115	0.0172	0.02095	0.02195	0.0223	0.1269	0.10865	0.11455	0.0806	0.1025
Gene282	0.0071	0.05015	0.0301	0.1845	0.05055	0.0338	0.0656	0.0531	0.5913	0.74875	0.9364	0.394	0.03165	0.20785	0.1746	0.3246	1.0879	0.9898	0.54745	0.2408	0.59	0.06385	0.0985	0.31175	0.2539	0.28005	1.1147	1.3195	1.1261	0.4567	0.7532
Gene283	0.00505	0.0215	0.01265	0.0364	0.013	0.013	0.01265	0.0102	0.12375	0.1895	0.29495	0.0492	0.00745	0.0166	0.02375	0.0406	0.15275	0.1359	0.12395	0.0816	0.1672	0.0185	0.02385	0.0275	0.0282	0.0351	0.1623	0.1357	0.1442	0.08865	0.1344
Gene284	0.0054	0.01375	0.0074	0.02425	0.0108	0.0165	0.0156	0.0154	0.08195	0.08685	0.1277	0.05395	0.00935	0.0173	0.02355	0.04345	0.2847	0.2085	0.1467	0.15235	0.17315	0.00825	0.0161	0.0293	0.02545	0.02475	0.5454	0.18215	0.19405	0.2033	0.18065
Gene285	0.02565	0.1336	0.13895	0.19695	0.1997	0.1689	0.201	0.2478	1.51125	2.06965	3.1647	0.407	0.07045	0.20475	0.33865	0.5025	1.41535	1.36045	1.26315	0.5147	2.1123	0.04155	0.34225	0.3933	0.3649	0.3383	3.09495	1.5079	1.99145	0.80525	1.5195
Gene286	0.00735	0.04715	0.04245	0.08835	0.05835	0.03015	0.04185	0.0197	0.36275	0.3638	0.61315	0.16225	0.02015	0.05435	0.0887	0.09165	0.5643	0.4666	0.3833	0.20705	0.47485	0.03005	0.07295	0.13655	0.093	0.10595	0.7432	0.7419	0.58065	0.29265	0.2722
Gene287	0.0054	0.0128	0.00795	0.02915	0.0115	0.0172	0.01595	0.01705	0.10445	0.08745	0.1112	0.0361	0.0129	0.02535	0.0288	0.0363	0.24785	0.3136	0.1325	0.092	0.15355	0.00705	0.01765	0.046	0.03205	0.04205	0.27835	0.18735	0.18085	0.12935	0.12705
Gene288	0.00525	0.01785	0.0077	0.0203	0.0145	0.0116	0.01175	0.00885	0.0935	0.09555	0.13935	0.0473	0.0063	0.0169	0.0213	0.03015	0.17565	0.16355	0.11005	0.0726	0.12045	0.0102	0.0176	0.02805	0.02735	0.03255	0.1689	0.1804	0.1342	0.09665	0.0827
Gene289	0.00535	0.0114	0.0055	0.02035	0.00875	0.01415	0.01055	0.01415	0.05225	0.0424	0.05585	0.0108	0.00795	0.0098	0.0152	0.01225	0.10795	0.1132	0.0694	0.0672	0.0909	0.0059	0.00715	0.01245	0.017	0.01805	0.1208	0.08195	0.08815	0.06285	0.07685
Gene290	0.0046	0.01505	0.0085	0.0218	0.0168	0.01115	0.0099	0.01115	0.0949	0.0956	0.1441	0.0454	0.00765	0.01685	0.01805	0.03085	0.15795	0.15225	0.09735	0.074	0.11965	0.0098	0.01585	0.02725	0.02475	0.02825	0.16145	0.16855	0.12475	0.0936	0.08765
Gene291	0.0052	0.01375	0.00825	0.0303	0.015	0.01665	0.01455	0.0219	0.1073	0.09995	0.0965	0.03095	0.01155	0.0243	0.03545	0.04215	0.1708	0.23355	0.1076	0.1077	0.13015	0.0087	0.013	0.04745	0.03255	0.04365	0.25435	0.1657	0.1798	0.12035	0.1222
Gene292	0.00475	0.0128	0.007	0.01775	0.0137	0.01135	0.0104	0.0085	0.0678	0.0593	0.0958	0.02285	0.0053	0.00955	0.0141	0.01745	0.1152	0.10705	0.0838	0.07355	0.09235	0.0111	0.00895	0.01845	0.0156	0.0182	0.12115	0.109	0.09655	0.07885	0.0782
Gene293	0.00555	0.013	0.0075	0.0206	0.01015	0.0115	0.0125	0.0143	0.0609	0.0598	0.06905	0.0167	0.0071	0.01165	0.0169	0.01975	0.1048	0.14105	0.06785	0.06715	0.0849	0.0077	0.01055	0.01435	0.0188	0.0208	0.1897	0.0902	0.09925	0.0691	0.08885
Gene294	0.00445	0.00795	0.0074	0.01905	0.0066	0.0094	0.0104	0.0109	0.05375	0.04515	0.061	0.01585	0.00725	0.01175	0.0137	0.017	0.11865	0.14	0.0696	0.08115	0.10635	0.007	0.00845	0.0154	0.0153	0.02175	0.1774	0.0925	0.0947	0.07425	0.079
Gene295	0.00555	0.0265	0.0118	0.0545	0.0315	0.02195	0.01265	0.01725	0.0439	0.14995	0.1116	0.05495	0.01465	0.00965	0.02925	0.0695	0.1398	0.13125	0.12515	0.08915	0.0926	0.0236	0.04325	0.03805	0.0233	0.03085	0.19205	0.1309	0.13235	0.12315	0.1355
Gene296	0.00735	0.0217	0.009	0.0212	0.01055	0.01405	0.01155	0.0119	0.0687	0.08645	0.10025	0.037	0.0099	0.011	0.0213	0.0311	0.1268	0.1438	0.095	0.09045	0.18045	0.0088	0.0144	0.016	0.01935	0.0245	0.21405	0.1124	0.11155	0.08875	0.08775
Gene297	0.0052	0.0154	0.01025	0.026	0.0157	0.0137	0.0163	0.0151	0.09135	0.10965	0.11125	0.04805	0.01155	0.0207	0.0244	0.04485	0.1605	0.2429	0.1192	0.13665	0.1676	0.01085	0.0187	0.04175	0.02935	0.03475	0.4242	0.183	0.16645	0.11055	0.1128
Gene298	0.01735	0.127	0.148	0.34965	0.2057	0.14645	0.2496	0.1204	1.36405	2.412	2.1938	0.4702	0.05295	0.19325	0.2827	0.4218	1.10265	1.54025	1.34835	0.6278	1.9207	0.10545	0.23025	0.4441	0.3751	0.34565	3.0027	1.73865	1.83135	0.76515	1.81345
Gene299	0.00535	0.0141	0.0094	0.0296	0.01545	0.0156	0.01675	0.01595	0.0868	0.10085	0.13475	0.0332	0.01115	0.01835	0.0245	0.03335	0.19515	0.21125	0.117	0.1025	0.1529	0.01145	0.0132	0.03515	0.0256	0.03595	0.3297	0.1588	0.1399	0.11215	0.11805
Gene300	0.00465	0.0119	0.0065	0.02195	0.01115	0.01065	0.01055	0.0114	0.05445	0.0598	0.10395	0.0191	0.007	0.01195	0.01715	0.0195	0.116	0.10065	0.07785	0.0784	0.1012	0.0085	0.00935	0.02065	0.01755	0.0255	0.2345	0.1055	0.09855	0.0789	0.085
Gene301	0.0053	0.0126	0.0085	0.0236	0.014	0.01135	0.0092	0.0123	0.06455	0.06685	0.1048	0.0201	0.00745	0.0129	0.0159	0.02355	0.1329	0.131	0.09065	0.08535	0.10695	0.00755	0.0099	0.0167	0.019	0.0208	0.1663	0.1177	0.09865	0.16615	0.09685
Gene302	0.00565	0.01255	0.00625	0.0204	0.01005	0.0104	0.0106	0.0103	0.04465	0.04795	0.06885	0.01325	0.0063	0.00995	0.01295	0.0196	0.1074	0.1352	0.0653	0.0625	0.0865	0.00705	0.007	0.012	0.01565	0.0206	0.17305	0.0963	0.07945	0.07415	0.08535
Gene303	0.0052	0.0131	0.00815	0.01605	0.01185	0.0096	0.01145	0.00895	0.05605	0.07155	0.1126	0.02055	0.0067	0.012	0.015	0.0231	0.1177	0.14415	0.09695	0.1041	0.12545	0.00765	0.01105	0.0161	0.0154	0.0212	0.1563	0.1339	0.1004	0.09035	0.0947
Gene304	0.00515	0.0172	0.00875	0.02295	0.01555	0.01355	0.01305	0.0143	0.107	0.1102	0.1055	0.0686	0.01505	0.0289	0.0439	0.0637	0.1916	0.27615	0.1333	0.0861	0.12605	0.0078	0.0177	0.0633	0.0334	0.0506	0.23585	0.21555	0.14805	0.1545	0.12155
Gene305	0.0066	0.0225	0.01455	0.02505	0.0158	0.011	0.01155	0.0119	0.1185	0.18225	0.22155	0.03795	0.0099	0.0168	0.027	0.0469	0.23355	0.228	0.18545	0.21155	0.3177	0.0126	0.0191	0.02595	0.02815	0.0338	0.3259	0.23645	0.20235	0.16425	0.2337
Gene306	0.01095	0.0702	0.04915	0.1225	0.09405	0.0521	0.0577	0.02865	0.49925	0.94705	1.22475	0.20405	0.0223	0.08355	0.1124	0.15325	0.53715	0.4155	0.48925	0.18375	0.8397	0.03765	0.0964	0.15195	0.15295	0.12705	0.9441	0.67265	0.7101	0.34	0.66625
Gene307	0.00505	0.01885	0.00975	0.0208	0.0154	0.0124	0.00935	0.0102	0.08145	0.08855	0.15645	0.024	0.0074	0.01485	0.02115	0.02855	0.15055	0.15215	0.1016	0.07675	0.1389	0.00835	0.0116	0.02465	0.0194	0.02235	0.18285	0.1434	0.14245	0.0885	0.0953
Gene308	0.00525	0.013	0.00625	0.01885	0.012	0.0132	0.00955	0.0083	0.05045	0.05295	0.07205	0.023	0.00635	0.00845	0.0139	0.02305	0.13515	0.17475	0.12425	0.1227	0.1434	0.00685	0.00755	0.014	0.0128	0.01445	0.16725	0.11525	0.13335	0.11115	0.1164
Gene309	0.01015	0.0964	0.0679	0.14515	0.06815	0.0521	0.03495	0.03555	0.6305	1.4262	1.4888	0.2817	0.03035	0.06935	0.1233	0.22305	0.4798	0.40535	0.6769	0.2154	0.744	0.0637	0.0785	0.15305	0.1734	0.15805	1.00355	0.6737	0.9882	0.47065	0.6341
Gene310	0.0047	0.0117	0.0069	0.01555	0.0137	0.0123	0.00845	0.00825	0.05765	0.0513	0.0858	0.0195	0.00815	0.01065	0.01335	0.01275	0.0997	0.2078	0.073	0.06305	0.0867	0.01205	0.0101	0.0137	0.0146	0.0143	0.1103	0.09815	0.0815	0.07505	0.071
Gene311	0.00435	0.01765	0.01085	0.01655	0.01135	0.0129	0.0096	0.00835	0.06005	0.1295	0.137	0.0294	0.0081	0.01155	0.01395	0.03015	0.13525	0.20855	0.12065	0.1115	0.11445	0.01355	0.0201	0.01875	0.01645	0.0243	0.13475	0.12775	0.12885	0.11235	0.1149
Gene312	0.0056	0.02535	0.00925	0.02075	0.01465	0.0155	0.0101	0.0092	0.1063	0.1908	0.22335	0.0501	0.0126	0.01875	0.03305	0.0551	0.20875	0.2028	0.1512	0.0846	0.13555	0.0186	0.0382	0.03695	0.0367	0.0516	0.20245	0.2269	0.21705	0.1273	0.17625
Gene313	0.0051	0.034	0.0089	0.0286	0.00775	0.0114	0.00925	0.01035	0.0534	0.04175	0.07065	0.0218	0.0073	0.01005	0.01355	0.0124	0.0871	0.0927	0.05835	0.0596	0.08735	0.0141	0.0197	0.019	0.01645	0.01685	0.12065	0.07655	0.0708	0.0553	0.07685
Gene314	0.006	0.0457	0.01165	0.0552	0.0133	0.0163	0.01805	0.0108	0.0988	0.074	0.1717	0.0598	0.01075	0.0237	0.0353	0.04815	0.1449	0.1315	0.09045	0.08825	0.1144	0.0196	0.0378	0.03195	0.03645	0.03875	0.18195	0.14245	0.09855	0.0802	0.106
Gene315	0.0064	0.04625	0.01055	0.0317	0.00775	0.01345	0.016	0.01335	0.06805	0.0311	0.1089	0.0255	0.0065	0.0123	0.0169	0.017	0.0908	0.0981	0.0584	0.1089	0.10015	0.01515	0.01295	0.01135	0.01425	0.02	0.10165	0.0826	0.07975	0.0596	0.0821
Gene316	0.0226	0.128	0.04315	0.3799	0.07455	0.113	0.1201	0.0824	0.588	0.13955	1.78565	0.32125	0.02065	0.05345	0.1146	0.22225	0.1428	0.35825	0.0938	0.1877	0.80465	0.18	0.2546	0.05065	0.05665	0.26225	0.35265	0.29805	0.3972	0.108	1.01685
Gene317	0.0065	0.05295	0.01205	0.0408	0.0107	0.0169	0.01765	0.0173	0.1092	0.0705	0.1636	0.0294	0.00725	0.01725	0.0217	0.02185	0.1062	0.13575	0.07995	0.06265	0.1015	0.01785	0.0195	0.0249	0.015	0.03005	0.1247	0.10905	0.0861	0.0571	0.0944
Gene318	0.00515	0.0523	0.0116	0.03355	0.00755	0.01325	0.0138	0.014	0.09385	0.05635	0.1297	0.02425	0.00615	0.0136	0.0164	0.01605	0.10675	0.11385	0.06725	0.07145	0.1137	0.0156	0.0134	0.0261	0.0164	0.02365	0.15695	0.07195	0.08415	0.06255	0.0757
Gene319	0.00665	0.057	0.01205	0.0473	0.0089	0.01815	0.0187	0.01535	0.1519	0.11465	0.20665	0.042	0.01005	0.0229	0.0462	0.0464	0.15045	0.2086	0.0887	0.06965	0.14335	0.0279	0.04365	0.06075	0.03615	0.0471	0.21855	0.1368	0.13385	0.0821	0.15615
Gene320	0.0055	0.05095	0.0099	0.03565	0.0068	0.01205	0.01355	0.01325	0.07855	0.04765	0.1036	0.01775	0.0069	0.0114	0.01505	0.0168	0.10125	0.11975	0.05535	0.0526	0.0999	0.01555	0.0117	0.0219	0.02135	0.0186	0.1407	0.0822	0.0706	0.06315	0.09405
Gene321	0.0051	0.0521	0.0099	0.0311	0.0091	0.0118	0.0133	0.0117	0.07155	0.04895	0.1014	0.0173	0.0063	0.01055	0.0123	0.01495	0.0855	0.0956	0.06835	0.05795	0.0893	0.01195	0.009	0.0221	0.01985	0.01785	0.1156	0.07605	0.06195	0.06985	0.07455
Gene322	0.0062	0.04485	0.01315	0.03245	0.01115	0.01215	0.01135	0.0112	0.1299	0.0765	0.14025	0.0189	0.00545	0.01415	0.0256	0.0202	0.15625	0.15895	0.08375	0.1208	0.1018	0.0152	0.01855	0.0208	0.0217	0.0204	0.26425	0.08595	0.1137	0.0874	0.13935
Gene323	0.00735	0.04615	0.0157	0.0475	0.01525	0.01745	0.0114	0.01055	0.16455	0.09225	0.18325	0.04065	0.0068	0.03265	0.0619	0.0462	0.12435	0.17995	0.08885	0.0644	0.1046	0.0228	0.03465	0.056	0.0449	0.04915	0.15415	0.13205	0.1149	0.08705	0.1117
Gene324	0.00525	0.04455	0.014	0.0325	0.0093	0.0128	0.0109	0.011	0.0874	0.04615	0.11965	0.0143	0.0069	0.01355	0.02085	0.01545	0.09185	0.1098	0.06905	0.0584	0.09275	0.01325	0.0136	0.0194	0.0214	0.02315	0.1155	0.07925	0.0716	0.0592	0.07265
Gene325	0.00545	0.0447	0.01415	0.03705	0.0097	0.0119	0.01215	0.0127	0.0821	0.05405	0.1298	0.01635	0.0058	0.0145	0.01865	0.01465	0.0946	0.12015	0.0678	0.0622	0.08015	0.0141	0.01585	0.02485	0.02065	0.02115	0.1102	0.0856	0.0778	0.06165	0.08915
Gene326	0.0064	0.0458	0.01415	0.047	0.00855	0.0142	0.0139	0.0116	0.09795	0.08635	0.1322	0.01945	0.0063	0.0136	0.0177	0.0235	0.1372	0.1644	0.0931	0.11165	0.114	0.01325	0.01715	0.0184	0.0211	0.0196	0.24795	0.0989	0.13065	0.1011	0.20555
Gene327	0.0056	0.0486	0.0161	0.0456	0.0136	0.01405	0.0125	0.01385	0.11015	0.0718	0.16525	0.0197	0.00685	0.0165	0.0225	0.02065	0.1096	0.14585	0.06915	0.0635	0.09645	0.0174	0.02195	0.0326	0.02775	0.02815	0.14675	0.1064	0.0883	0.07315	0.09185
Gene328	0.0056	0.04425	0.0159	0.0405	0.00985	0.0127	0.01475	0.0116	0.0713	0.0545	0.1207	0.01535	0.00695	0.01185	0.01765	0.0153	0.0868	0.1125	0.0643	0.0577	0.09405	0.01475	0.01725	0.02135	0.01975	0.0223	0.1082	0.08	0.0763	0.05685	0.0652
Gene329	0.0063	0.0481	0.0131	0.0492	0.00885	0.0124	0.014	0.01295	0.08675	0.0543	0.12475	0.01555	0.00735	0.01335	0.0199	0.01405	0.10135	0.11165	0.06845	0.065	0.08475	0.0147	0.0171	0.02135	0.02235	0.0254	0.1052	0.0876	0.08265	0.06225	0.0792
Gene330	0.006	0.04215	0.0124	0.04925	0.00885	0.01725	0.01345	0.0124	0.08705	0.0639	0.1379	0.01555	0.00785	0.0123	0.01985	0.0182	0.15735	0.1319	0.0989	0.096	0.09895	0.01435	0.0164	0.0202	0.0218	0.02055	0.1719	0.08315	0.09825	0.07665	0.15755
Gene331	0.00775	0.05655	0.01315	0.04875	0.008	0.01355	0.01875	0.0168	0.16835	0.18675	0.29285	0.03875	0.0067	0.01435	0.02315	0.0392	0.1024	0.12255	0.0861	0.06595	0.11825	0.0293	0.0314	0.03935	0.0341	0.037	0.18925	0.0846	0.08945	0.2108	0.1291
Gene332	0.00625	0.0529	0.0108	0.0323	0.0084	0.0147	0.0198	0.01475	0.12075	0.08675	0.1772	0.0244	0.0074	0.016	0.02205	0.0241	0.1236	0.1342	0.08235	0.078	0.10875	0.02185	0.0168	0.04015	0.0383	0.03985	0.17925	0.12225	0.10835	0.10515	0.1183
Gene333	0.00565	0.04705	0.0104	0.0322	0.0078	0.0162	0.0221	0.01755	0.11145	0.0753	0.15255	0.0224	0.0075	0.0156	0.02375	0.02035	0.1134	0.13085	0.0733	0.0806	0.1032	0.01765	0.01815	0.03345	0.0283	0.0338	0.15655	0.11265	0.09465	0.0923	0.0995
Gene334	0.00615	0.0451	0.00935	0.03925	0.0082	0.01415	0.018	0.0134	0.07905	0.05995	0.1076	0.01935	0.00615	0.01385	0.01595	0.01835	0.10455	0.10585	0.07045	0.06755	0.09375	0.01485	0.014	0.02415	0.0189	0.02275	0.13235	0.0974	0.07935	0.0639	0.08185
Gene335	0.0049	0.04995	0.0114	0.02655	0.01095	0.01005	0.01185	0.0121	0.08875	0.0527	0.11805	0.01735	0.005	0.01405	0.0139	0.01555	0.1089	0.11615	0.06595	0.06985	0.10535	0.0163	0.01455	0.02435	0.0175	0.02245	0.16565	0.0899	0.0987	0.0616	0.08275
Gene336	0.00545	0.05075	0.0104	0.0304	0.0085	0.0142	0.01285	0.01445	0.08215	0.04975	0.11925	0.01985	0.00585	0.0124	0.01615	0.01355	0.1328	0.12005	0.0891	0.06335	0.0931	0.01445	0.01645	0.0212	0.0184	0.02575	0.1756	0.08775	0.0828	0.06125	0.07815
Gene337	0.0056	0.0594	0.01275	0.0478	0.0147	0.0161	0.01945	0.01615	0.1449	0.09255	0.2033	0.0366	0.00885	0.022	0.026	0.02855	0.19105	0.206	0.0948	0.08645	0.12895	0.0203	0.02585	0.05395	0.02735	0.0453	0.24575	0.13305	0.14735	0.0875	0.1186
Gene338	0.00525	0.0568	0.01045	0.03625	0.01135	0.0129	0.01835	0.01385	0.1115	0.0812	0.1915	0.0229	0.0068	0.01865	0.0208	0.0197	0.13225	0.1813	0.07725	0.0785	0.12495	0.0164	0.01985	0.03565	0.02235	0.03425	0.20085	0.1064	0.10305	0.0714	0.09705
Gene339	0.0052	0.04065	0.00945	0.0304	0.0066	0.0111	0.0121	0.0106	0.06695	0.0428	0.0997	0.0133	0.005	0.0103	0.0131	0.0125	0.1061	0.144	0.0748	0.0859	0.09065	0.0104	0.01245	0.01665	0.01715	0.02355	0.16365	0.07605	0.08105	0.06825	0.0797
Gene340	0.00495	0.05055	0.00955	0.0385	0.01325	0.01395	0.0154	0.01685	0.1581	0.09005	0.20455	0.02465	0.00775	0.0203	0.02165	0.0274	0.14075	0.1726	0.0924	0.06845	0.14295	0.02175	0.0205	0.0391	0.0282	0.0395	0.19785	0.1314	0.11375	0.0842	0.1272
Gene341	0.00615	0.037	0.01575	0.03545	0.01015	0.015	0.0142	0.0131	0.09375	0.06395	0.14065	0.0186	0.00565	0.01465	0.02135	0.0185	0.11205	0.11385	0.06625	0.0658	0.092	0.01465	0.0197	0.02535	0.0243	0.0283	0.13905	0.1018	0.0914	0.0675	0.0846
Gene342	0.01145	0.0544	0.02675	0.07505	0.01765	0.0236	0.0221	0.0271	0.33365	0.29345	0.62945	0.08115	0.01065	0.03025	0.048	0.07925	0.19365	0.2131	0.1137	0.08175	0.17425	0.04525	0.0749	0.0417	0.073	0.08715	0.3163	0.0804	0.21865	0.14895	0.1825
Gene343	0.00605	0.0367	0.01755	0.05025	0.01095	0.01705	0.01595	0.0138	0.1557	0.1371	0.2442	0.0279	0.0068	0.0152	0.0252	0.0259	0.103	0.1372	0.068	0.06115	0.11015	0.02115	0.03215	0.02455	0.0345	0.03685	0.1473	0.07415	0.099	0.07235	0.07855
Gene344	0.00505	0.0369	0.0136	0.039	0.0103	0.0127	0.01585	0.0138	0.0935	0.07125	0.1464	0.01675	0.00565	0.01355	0.0194	0.01665	0.1048	0.1187	0.0702	0.06035	0.08235	0.01635	0.01475	0.0235	0.0214	0.02975	0.1314	0.0925	0.0855	0.06215	0.08095
Gene345	0.0044	0.01315	0.00665	0.02665	0.00655	0.01315	0.0126	0.01075	0.05805	0.0303	0.08205	0.01515	0.0054	0.00795	0.009	0.01445	0.0932	0.0978	0.07065	0.07585	0.1063	0.0116	0.0099	0.01435	0.01245	0.01415	0.1334	0.07695	0.07715	0.0636	0.09645
Gene346	0.00555	0.0369	0.01495	0.02995	0.0091	0.0114	0.01615	0.01155	0.07375	0.0565	0.10925	0.016	0.0074	0.0111	0.0159	0.0136	0.0798	0.0836	0.061	0.05975	0.073	0.0134	0.012	0.0154	0.01485	0.02345	0.10535	0.0734	0.0726	0.0536	0.08105
Gene347	0.00585	0.03705	0.0162	0.0435	0.01065	0.01285	0.01675	0.0133	0.092	0.0739	0.11705	0.01655	0.0065	0.01125	0.01635	0.01655	0.10145	0.10215	0.06245	0.0666	0.0778	0.0162	0.01535	0.0205	0.02075	0.024	0.11005	0.0886	0.0809	0.06685	0.08695
Gene348	0.00595	0.0199	0.01075	0.02725	0.00675	0.0174	0.0153	0.013	0.1395	0.09385	0.2165	0.02785	0.0064	0.0095	0.01115	0.03915	0.11275	0.12265	0.0718	0.09665	0.10475	0.02795	0.02535	0.02525	0.0222	0.0264	0.19915	0.0899	0.09275	0.08005	0.16045
Gene349	0.00585	0.0397	0.0153	0.037	0.0111	0.01365	0.0144	0.0137	0.1014	0.08545	0.1337	0.02445	0.0063	0.0129	0.0205	0.02005	0.10285	0.10645	0.07055	0.06775	0.0784	0.01605	0.01685	0.0197	0.02265	0.03235	0.12005	0.08195	0.09835	0.0733	0.08205
Gene350	0.0053	0.015	0.00675	0.02575	0.00905	0.014	0.0145	0.01025	0.0688	0.04145	0.0942	0.01445	0.00555	0.0077	0.0099	0.01575	0.13245	0.1297	0.0812	0.1595	0.09585	0.01435	0.0092	0.0196	0.0132	0.0143	0.16825	0.0817	0.11545	0.1003	0.1128
Gene351	0.00505	0.04235	0.0155	0.0448	0.01165	0.0159	0.0156	0.0148	0.1034	0.08565	0.1433	0.02365	0.00775	0.01565	0.0235	0.02855	0.1252	0.13045	0.06765	0.06555	0.08865	0.0171	0.0168	0.0237	0.0239	0.02945	0.15415	0.09655	0.1058	0.06855	0.08795
Gene352	0.00485	0.0372	0.01565	0.05475	0.0102	0.01485	0.016	0.01405	0.08565	0.0602	0.12535	0.019	0.0075	0.0121	0.01625	0.0192	0.0933	0.1001	0.06145	0.06935	0.08315	0.0172	0.01615	0.01745	0.0173	0.02295	0.1161	0.0914	0.0884	0.06405	0.07935
Gene353	0.00465	0.0168	0.00625	0.0308	0.0073	0.0155	0.0154	0.01035	0.06965	0.0468	0.0793	0.01405	0.00565	0.0084	0.00755	0.0166	0.12565	0.1106	0.0628	0.0764	0.09285	0.01215	0.01045	0.0185	0.0121	0.01785	0.16665	0.0905	0.1141	0.07045	0.1164
Gene354	0.0062	0.0384	0.0153	0.04275	0.00945	0.01385	0.01705	0.01295	0.0718	0.055	0.1201	0.01955	0.00765	0.0118	0.0144	0.0187	0.08825	0.10005	0.06505	0.0749	0.0844	0.01375	0.01035	0.0167	0.0171	0.0187	0.111	0.0829	0.08585	0.05615	0.0769
Gene355	0.0046	0.0162	0.0057	0.69815	0.00725	0.01455	0.01595	0.0103	0.06735	0.0463	0.077	0.015	0.0068	0.00795	0.00945	0.0172	0.1856	0.133	0.08765	0.20975	0.09075	0.0106	0.0105	0.02075	0.01205	0.0186	0.19655	0.08175	0.11765	0.0901	0.1224
Gene356	0.0043	0.0177	0.01045	0.04215	0.00755	0.01545	0.0183	0.0125	0.08265	0.0522	0.09505	0.01705	0.00615	0.0087	0.00875	0.0207	0.11405	0.1215	0.06585	0.09295	0.15365	0.0121	0.01075	0.0341	0.015	0.01935	0.30295	0.08825	0.10985	0.0795	0.1188
Gene357	0.0044	0.0142	0.00595	0.0272	0.00775	0.01305	0.01065	0.01095	0.0669	0.04255	0.0767	0.015	0.0055	0.0068	0.00845	0.0175	0.116	0.1237	0.06695	0.08375	0.10325	0.0109	0.0112	0.02245	0.0128	0.01725	0.12815	0.09055	0.11735	0.0777	0.12045
Gene358	0.00455	0.01495	0.0056	0.023	0.0069	0.01445	0.0132	0.011	0.0546	0.03975	0.0828	0.0141	0.0059	0.00695	0.0078	0.01255	0.09925	0.11835	0.0639	0.08	0.2634	0.01095	0.00845	0.01635	0.01175	0.01515	0.103	0.07485	0.10405	0.0671	0.1298
Gene359	0.00455	0.0143	0.0061	0.02765	0.00665	0.01505	0.01175	0.01	0.0605	0.042	0.06955	0.0132	0.00595	0.0071	0.00795	0.0166	0.09225	0.1225	0.0668	0.0774	0.12455	0.01135	0.00945	0.0154	0.01145	0.01495	0.10075	0.0728	0.0935	0.0639	0.1026
Gene360	0.00555	0.0192	0.00785	0.0336	0.00845	0.01035	0.01565	0.01215	0.10475	0.05115	0.15885	0.01195	0.00635	0.00995	0.0117	0.0182	0.10015	0.09355	0.06815	0.0743	0.09135	0.01385	0.00985	0.01775	0.01605	0.02055	0.1712	0.0718	0.0838	0.0638	0.0905
Gene361	0.0052	0.02585	0.00835	0.0285	0.0106	0.01155	0.0152	0.0125	0.1024	0.05345	0.12935	0.0142	0.0078	0.01025	0.01205	0.01775	0.1138	0.10645	0.0709	0.0625	0.09605	0.01505	0.01545	0.0242	0.0143	0.0226	0.19035	0.08655	0.10215	0.06985	0.10605
Gene362	0.0042	0.02055	0.0066	0.03495	0.01215	0.0129	0.019	0.0143	0.08965	0.0581	0.1369	0.01675	0.0086	0.01105	0.01475	0.024	0.13575	0.15545	0.0751	0.07415	0.10895	0.0191	0.015	0.02875	0.01905	0.02635	0.2032	0.1032	0.1048	0.0794	0.099
Gene363	0.0082	0.0506	0.02245	0.03435	0.0195	0.0157	0.0214	0.02245	0.2404	0.15695	0.4296	0.03495	0.0088	0.01125	0.01545	0.04485	0.12775	0.16315	0.07755	0.08445	0.14805	0.0353	0.0344	0.03505	0.02365	0.04795	0.25605	0.1101	0.13	0.0938	0.1556
Gene364	0.00545	0.0556	0.01135	0.03025	0.01015	0.0104	0.01295	0.01255	0.10125	0.0599	0.1081	0.01575	0.00735	0.015	0.01595	0.0174	0.1239	0.13565	0.0854	0.07065	0.107	0.01635	0.01695	0.0282	0.02015	0.0288	0.15495	0.10615	0.09585	0.07175	0.10015
Gene365	0.00475	0.0193	0.00555	0.0265	0.0079	0.01215	0.0141	0.0111	0.0616	0.0397	0.09705	0.0109	0.0076	0.0107	0.0092	0.01455	0.09395	0.0995	0.06345	0.06625	0.0761	0.0142	0.0088	0.016	0.01165	0.01565	0.12835	0.0897	0.0834	0.06155	0.0718
Gene366	0.00605	0.02465	0.0068	0.0297	0.0114	0.0164	0.017	0.01235	0.09335	0.04545	0.10585	0.0127	0.00885	0.01085	0.01225	0.0211	0.11705	0.13255	0.07455	0.0738	0.0922	0.01675	0.0128	0.02205	0.014	0.0243	0.1844	0.09855	0.10555	0.0687	0.09695
Gene367	0.00455	0.04715	0.0108	0.03215	0.0099	0.0098	0.01275	0.01055	0.0986	0.07815	0.11785	0.01645	0.0072	0.01355	0.0124	0.01825	0.1266	0.1388	0.12395	0.07985	0.0948	0.0133	0.01515	0.02325	0.01955	0.0288	0.2051	0.12185	0.0973	0.067	0.0917
Gene368	0.00515	0.0204	0.00615	0.06075	0.00905	0.01175	0.0136	0.01005	0.05965	0.04255	0.0764	0.0086	0.0066	0.0087	0.01135	0.01175	0.09195	0.09135	0.06315	0.06185	0.07605	0.01215	0.00835	0.01365	0.0088	0.0162	0.106	0.0751	0.07915	0.06325	0.07985
Gene369	0.0048	0.03905	0.0099	0.03035	0.0102	0.01025	0.0139	0.01275	0.0831	0.0511	0.11005	0.01235	0.0068	0.01175	0.0133	0.0146	0.1064	0.1137	0.06325	0.0736	0.0979	0.01325	0.0132	0.0185	0.0165	0.02225	0.21155	0.08875	0.0873	0.05655	0.09315
Gene370	0.00505	0.02005	0.0068	0.0356	0.0089	0.01195	0.0126	0.01015	0.0524	0.0473	0.0641	0.00805	0.007	0.00735	0.00965	0.01145	0.0827	0.0865	0.0607	0.06845	0.0827	0.01205	0.00835	0.01185	0.01015	0.0153	0.0984	0.0654	0.07965	0.0681	0.06935
Gene371	0.0049	0.04275	0.00995	0.03475	0.0111	0.0107	0.01425	0.01375	0.09	0.05315	0.11655	0.01565	0.0065	0.0114	0.0139	0.01755	0.1143	0.09945	0.0881	0.0618	0.10305	0.0135	0.0158	0.021	0.01615	0.0235	0.1977	0.1078	0.07735	0.0591	0.0874
Gene372	0.0044	0.0173	0.0076	0.03015	0.0077	0.01205	0.0129	0.01155	0.0708	0.04595	0.08035	0.01225	0.0082	0.0091	0.0103	0.0131	0.1018	0.11195	0.0643	0.07505	0.0864	0.01095	0.00975	0.01755	0.0108	0.01685	0.11975	0.08185	0.08715	0.07075	0.0943
Gene373	0.00565	0.03625	0.01025	0.05075	0.01425	0.01805	0.0167	0.0201	0.1419	0.09635	0.17425	0.03335	0.01025	0.01725	0.03605	0.04375	0.16985	0.18915	0.1028	0.0866	0.129	0.02345	0.0288	0.0484	0.0263	0.05105	0.33305	0.14725	0.10545	0.1074	0.15055
Gene374	0.0054	0.0292	0.0088	0.0406	0.00555	0.01195	0.0116	0.01555	0.05185	0.0396	0.0875	0.0364	0.0077	0.01345	0.0186	0.0177	0.11345	0.1307	0.0662	0.0602	0.0701	0.0172	0.01615	0.02005	0.01685	0.0163	0.13235	0.08665	0.084	0.063	0.08555
Gene375	0.00575	0.03305	0.0094	0.0278	0.00655	0.0131	0.01205	0.0132	0.07155	0.03975	0.0848	0.035	0.0066	0.0138	0.0143	0.01725	0.1416	0.1766	0.0641	0.065	0.0873	0.01825	0.01485	0.0195	0.0185	0.02115	0.1177	0.09775	0.09255	0.0673	0.09035
Gene376	0.0058	0.0332	0.0098	0.03135	0.0077	0.0171	0.016	0.0138	0.06415	0.0503	0.0981	0.0291	0.0064	0.01215	0.0167	0.0149	0.099	0.1645	0.06535	0.0556	0.076	0.01755	0.0147	0.02165	0.0194	0.023	0.12165	0.0837	0.0795	0.0739	0.074
Gene377	0.0052	0.0409	0.0158	0.0486	0.011	0.013	0.0156	0.01215	0.0782	0.0539	0.12895	0.01855	0.0091	0.01165	0.01675	0.0179	0.0888	0.09905	0.07315	0.065	0.08555	0.014	0.0108	0.016	0.01655	0.02135	0.1161	0.07485	0.08035	0.0642	0.0651
Gene378	0.0055	0.0372	0.00925	0.03375	0.00705	0.01355	0.0142	0.0131	0.07325	0.04905	0.10475	0.02595	0.00595	0.01215	0.0169	0.0141	0.0989	0.1198	0.0573	0.0564	0.081	0.01585	0.01345	0.0194	0.02015	0.02545	0.12325	0.08565	0.08325	0.07125	0.08225
Gene379	0.0052	0.04465	0.0141	0.04955	0.0114	0.0138	0.0166	0.01185	0.0712	0.05465	0.10745	0.02035	0.0061	0.01035	0.01745	0.0194	0.09045	0.08555	0.0606	0.0755	0.08715	0.01415	0.01045	0.01635	0.01635	0.0228	0.1607	0.0717	0.07695	0.0672	0.0848
Gene380	0.00495	0.0394	0.00995	0.03045	0.0063	0.0115	0.01325	0.01325	0.06685	0.0554	0.09045	0.02505	0.00585	0.0205	0.0179	0.0195	0.14075	0.15405	0.0695	0.06175	0.09125	0.0187	0.0137	0.02095	0.0202	0.02475	0.12575	0.1124	0.11195	0.07965	0.09365
Gene381	0.01185	0.1024	0.046	0.21535	0.0761	0.05795	0.05715	0.03615	0.4165	0.4625	0.8462	0.1474	0.01805	0.062	0.09055	0.1421	0.33905	0.32245	0.2547	0.21185	0.52055	0.1087	0.1074	0.14915	0.16105	0.19185	0.82175	0.31705	0.38615	0.2025	0.61815
Gene382	0.00535	0.03985	0.01155	0.0392	0.0103	0.0126	0.0126	0.01285	0.0682	0.0481	0.10605	0.0181	0.00705	0.0106	0.0152	0.0155	0.0835	0.0886	0.0727	0.067	0.09055	0.01035	0.01045	0.0157	0.016	0.0184	0.1504	0.07125	0.07915	0.0587	0.06855
Gene383	0.0041	0.01865	0.006	0.0251	0.0078	0.01255	0.0131	0.01295	0.08375	0.05645	0.11775	0.01405	0.0065	0.00885	0.0109	0.02195	0.10765	0.1877	0.0777	0.11275	0.17865	0.01505	0.0105	0.02615	0.0134	0.01925	0.11395	0.09275	0.09725	0.07805	0.1095
Gene384	0.0059	0.0463	0.00865	0.0222	0.0075	0.01415	0.01355	0.016	0.07905	0.0586	0.0978	0.02025	0.0058	0.0125	0.01715	0.0183	0.10295	0.1096	0.05895	0.06005	0.07235	0.0149	0.0125	0.02595	0.0222	0.02265	0.15055	0.08595	0.0827	0.06855	0.07835
Gene385	0.0052	0.03345	0.00945	0.04	0.01015	0.0117	0.01245	0.0126	0.0755	0.0598	0.1335	0.01945	0.00895	0.0126	0.01515	0.01765	0.1008	0.08755	0.08125	0.0995	0.09305	0.0118	0.01145	0.0151	0.0177	0.02105	0.1694	0.0884	0.09205	0.0723	0.07245
Gene386	0.0073	0.0527	0.01595	0.0197	0.01935	0.02825	0.031	0.02785	0.41825	0.35215	0.50365	0.0552	0.01035	0.0144	0.01855	0.0809	0.1694	0.20845	0.14175	0.159	0.27145	0.07405	0.06925	0.0952	0.07575	0.10185	0.39075	0.1485	0.1937	0.1363	0.4174
Gene387	0.0051	0.05485	0.0098	0.02575	0.0078	0.0138	0.01215	0.01335	0.0632	0.04355	0.08285	0.0223	0.00625	0.0123	0.0144	0.01805	0.1027	0.15365	0.057	0.06015	0.0759	0.015	0.01305	0.0216	0.0193	0.02445	0.1385	0.09045	0.0829	0.0639	0.07805
Gene388	0.00565	0.0565	0.0103	0.02745	0.0081	0.0124	0.01285	0.01185	0.07675	0.04935	0.1004	0.01925	0.0075	0.01595	0.0158	0.0159	0.10985	0.1244	0.06605	0.05795	0.0904	0.01705	0.01275	0.02475	0.02295	0.0257	0.11875	0.10445	0.0806	0.0721	0.08275
Gene389	0.0043	0.0125	0.0054	0.02685	0.00805	0.0147	0.0105	0.0108	0.0645	0.0403	0.06185	0.02205	0.00675	0.00755	0.00785	0.01855	0.1321	0.1225	0.0619	0.0874	0.08535	0.01365	0.00905	0.02875	0.0149	0.0179	0.10365	0.11025	0.08515	0.07485	0.12445
Gene390	0.00565	0.055	0.0111	0.0228	0.0064	0.0102	0.0122	0.012	0.08305	0.05455	0.09885	0.01955	0.006	0.0131	0.0126	0.0181	0.1168	0.11295	0.0676	0.0699	0.07055	0.0166	0.0143	0.01975	0.0184	0.0205	0.1265	0.09135	0.0748	0.075	0.0754
Gene391	0.00465	0.01675	0.00635	0.0269	0.0069	0.015	0.01095	0.0113	0.0882	0.0597	0.0803	0.0156	0.00615	0.00675	0.00955	0.01975	0.09615	0.12655	0.0692	0.0794	0.0815	0.0145	0.0119	0.01975	0.01465	0.0194	0.1376	0.08965	0.10605	0.0715	0.0905
Gene392	0.00445	0.0171	0.0063	0.0211	0.00855	0.01505	0.0093	0.01025	0.0808	0.0445	0.0527	0.0139	0.00695	0.007	0.01005	0.0168	0.1045	0.1385	0.0708	0.07755	0.08635	0.0132	0.00995	0.02	0.01095	0.0209	0.1215	0.0969	0.0922	0.0721	0.1104
Gene393	0.0052	0.0145	0.0055	0.0292	0.00775	0.0189	0.01315	0.0114	0.0809	0.04475	0.05015	0.01385	0.0066	0.0065	0.0095	0.0159	0.09265	0.1311	0.07055	0.0743	0.07945	0.01465	0.00945	0.017	0.0099	0.0187	0.104	0.08805	0.11195	0.0749	0.1619
Gene394	0.00475	0.0147	0.00595	0.02795	0.0074	0.01025	0.0103	0.01015	0.07975	0.05285	0.07715	0.01505	0.0067	0.00735	0.0079	0.0169	0.10465	0.14505	0.0726	0.07585	0.0818	0.0135	0.01025	0.01655	0.01365	0.02185	0.11005	0.13115	0.0857	0.07865	0.13265
Gene395	0.00605	0.02565	0.0093	0.0273	0.00915	0.0161	0.0155	0.01445	0.2327	0.17905	0.2363	0.04455	0.00755	0.0134	0.0141	0.0557	0.19855	0.19775	0.13135	0.21945	0.1506	0.03745	0.0349	0.0458	0.07	0.0662	0.2422	0.3633	0.21845	0.16625	0.25085
Gene396	0.00545	0.0142	0.00655	0.0268	0.00775	0.01325	0.0091	0.0105	0.07305	0.0469	0.06755	0.01525	0.00645	0.00685	0.00885	0.0149	0.08935	0.11	0.0648	0.07805	0.08675	0.0118	0.0082	0.0129	0.0093	0.0152	0.1121	0.0872	0.08515	0.07735	0.09085
Gene397	0.01295	0.1734	0.0393	0.1463	0.0445	0.08775	0.09355	0.05835	1.05755	1.1841	1.74305	0.15375	0.0159	0.0211	0.02805	0.2657	0.5671	0.71875	0.44075	0.3748	1.06095	0.1854	0.1843	0.21545	0.0685	0.29895	1.22345	0.6688	0.67385	0.4387	1.80085
Gene398	0.0049	0.02305	0.00685	0.02585	0.01115	0.0152	0.0159	0.01265	0.1023	0.0545	0.13855	0.0164	0.0097	0.01385	0.0122	0.02305	0.1501	0.2011	0.08855	0.0947	0.14635	0.01925	0.0158	0.03735	0.017	0.029	0.2499	0.12185	0.1113	0.0916	0.1083
Gene399	0.00525	0.0201	0.0078	0.03975	0.00915	0.01045	0.0156	0.0102	0.0809	0.04535	0.10235	0.0113	0.0072	0.01025	0.01065	0.0124	0.10415	0.10925	0.06705	0.08915	0.08435	0.01345	0.00965	0.01765	0.01405	0.0178	0.1311	0.0751	0.09635	0.0659	0.1008
Gene400	0.00525	0.02315	0.00645	0.03205	0.0117	0.01365	0.01665	0.0134	0.12675	0.0774	0.1281	0.01015	0.0071	0.0094	0.0093	0.01585	0.1158	0.1153	0.07175	0.08315	0.0983	0.01535	0.0122	0.02105	0.0128	0.02025	0.1367	0.085	0.08695	0.06755	0.10405
Gene401	0.0045	0.01795	0.00695	0.0305	0.0085	0.0116	0.01425	0.00925	0.0775	0.05095	0.09265	0.0111	0.0073	0.00945	0.00975	0.0135	0.10875	0.0988	0.05945	0.0811	0.0919	0.0148	0.01025	0.01455	0.01065	0.0156	0.10355	0.07555	0.07865	0.0669	0.07155
Gene402	0.00415	0.01705	0.00595	0.0294	0.0081	0.0098	0.01345	0.01	0.07025	0.03905	0.0705	0.0095	0.00695	0.0078	0.0105	0.01255	0.08725	0.08095	0.0605	0.06705	0.07615	0.01225	0.00765	0.0108	0.0093	0.01395	0.11795	0.06895	0.07265	0.0617	0.0944
Gene403	0.0056	0.01955	0.00695	0.03215	0.00915	0.011	0.01325	0.0107	0.08395	0.04425	0.1003	0.0093	0.00705	0.00725	0.009	0.0116	0.09485	0.1133	0.0692	0.0724	0.0866	0.0141	0.00955	0.01515	0.0127	0.0157	0.11145	0.07485	0.07365	0.0733	0.0969
Gene404	0.00495	0.02075	0.007	0.05385	0.0091	0.012	0.01475	0.01185	0.06685	0.04065	0.0858	0.00945	0.00705	0.0082	0.0094	0.0122	0.0916	0.0856	0.0628	0.07055	0.08495	0.0149	0.009	0.01225	0.0099	0.01615	0.1137	0.0712	0.0762	0.06445	0.08885
Gene405	0.0054	0.01805	0.00745	0.0345	0.0105	0.01375	0.0174	0.0108	0.06525	0.0461	0.0857	0.01035	0.0063	0.0083	0.0106	0.0147	0.08725	0.104	0.0743	0.0648	0.08605	0.0147	0.00835	0.01385	0.0115	0.01625	0.1304	0.06785	0.07085	0.06685	0.075
Gene406	0.0056	0.02165	0.0088	0.03715	0.0096	0.0145	0.01805	0.012	0.07965	0.0491	0.11245	0.0135	0.00665	0.01115	0.01055	0.0163	0.12295	0.1395	0.0771	0.0773	0.10185	0.0172	0.0112	0.0223	0.01415	0.02215	0.17375	0.12145	0.08885	0.08665	0.10965
Gene407	0.0054	0.02045	0.00715	0.255	0.00985	0.01405	0.0167	0.0104	0.0727	0.051	0.0918	0.01515	0.0067	0.00745	0.00945	0.01465	0.11515	0.0951	0.08485	0.08885	0.1026	0.0129	0.0094	0.0128	0.0124	0.01645	0.22635	0.0753	0.08285	0.0728	0.09965
Gene408	0.01155	0.1329	0.0269	0.17185	0.0405	0.06465	0.0694	0.04085	0.43285	0.28585	0.61415	0.0954	0.01275	0.0579	0.0508	0.13005	0.39595	0.6076	0.2125	0.2678	0.6163	0.10755	0.1024	0.16485	0.1338	0.161	0.99915	0.55875	0.45435	0.2721	0.94535
Gene409	0.0058	0.0605	0.01	0.0284	0.0077	0.01145	0.01425	0.01355	0.10635	0.0572	0.10285	0.02245	0.00665	0.01435	0.01805	0.02345	0.1227	0.13785	0.06775	0.06365	0.09375	0.0214	0.02275	0.02765	0.02065	0.02665	0.17505	0.11305	0.10285	0.0689	0.12165
Gene410	0.0056	0.0235	0.00965	0.0245	0.0089	0.0122	0.01395	0.01125	0.06725	0.0421	0.08905	0.01475	0.00745	0.00805	0.0093	0.0114	0.08715	0.0856	0.05895	0.0663	0.07055	0.0107	0.00895	0.0117	0.0107	0.0171	0.1292	0.06135	0.0692	0.0553	0.07415
Gene411	0.00555	0.0589	0.0087	0.03455	0.00855	0.0192	0.01535	0.01455	0.21695	0.05785	0.10675	0.0231	0.00685	0.01505	0.0156	0.02795	0.12065	0.32995	0.06875	0.06895	0.09275	0.02275	0.0199	0.02975	0.0267	0.03215	0.16035	0.12505	0.0934	0.07765	0.1144
Gene412	0.00515	0.02315	0.00915	0.04245	0.0102	0.0115	0.01355	0.0127	0.1087	0.05905	0.1353	0.0158	0.0078	0.01	0.0132	0.016	0.087	0.09085	0.0673	0.06045	0.09365	0.0161	0.0127	0.02175	0.0137	0.0173	0.14595	0.0732	0.093	0.0575	0.1187
Gene413	0.00475	0.0542	0.0095	0.0409	0.00675	0.0142	0.01355	0.0122	0.06775	0.04115	0.0773	0.01525	0.00675	0.0109	0.0147	0.01805	0.0911	0.1261	0.0574	0.0572	0.0787	0.015	0.01405	0.0201	0.01825	0.02255	0.1381	0.09145	0.083	0.0674	0.08155
Gene414	0.0048	0.0228	0.0082	0.02185	0.00885	0.01255	0.01275	0.01145	0.06525	0.04495	0.0764	0.0156	0.00785	0.0092	0.01185	0.01295	0.08175	0.0829	0.05905	0.0631	0.07	0.01165	0.00995	0.01335	0.012	0.017	0.1007	0.0654	0.0794	0.05415	0.0847
Gene415	0.0049	0.05885	0.0099	0.02155	0.00725	0.01	0.0115	0.01225	0.0742	0.04275	0.0845	0.01605	0.0067	0.0116	0.01365	0.01925	0.0947	0.1137	0.0633	0.0695	0.0838	0.01685	0.01215	0.0204	0.01755	0.0233	0.14385	0.095	0.08285	0.07595	0.0831
Gene416	0.00525	0.06505	0.0105	0.028	0.00965	0.01015	0.01395	0.01395	0.11285	0.0531	0.11285	0.02335	0.00685	0.01525	0.01735	0.02485	0.1329	0.1532	0.07025	0.08315	0.11095	0.018	0.01805	0.0324	0.02405	0.0302	0.2033	0.1424	0.0919	0.0814	0.0976
Gene417	0.0057	0.01905	0.00885	0.0329	0.0125	0.01335	0.01505	0.01295	0.08065	0.06485	0.09395	0.01565	0.0069	0.0088	0.0116	0.0151	0.08905	0.0964	0.06825	0.0703	0.09235	0.01385	0.011	0.01615	0.01535	0.01855	0.10515	0.08015	0.08305	0.0562	0.08655
Gene418	0.0046	0.0191	0.00625	0.0166	0.00895	0.01745	0.0157	0.01175	0.10975	0.0731	0.10995	0.0288	0.009	0.00715	0.0108	0.03775	0.18425	0.20145	0.11195	0.16065	0.12805	0.01655	0.01905	0.0341	0.01245	0.03745	0.15675	0.1509	0.1343	0.11445	0.16125
Gene419	0.00515	0.05385	0.01005	0.036	0.00715	0.0118	0.0142	0.01105	0.0653	0.0395	0.08015	0.0144	0.007	0.0135	0.0145	0.0156	0.1047	0.10935	0.0593	0.07495	0.08055	0.0148	0.00945	0.02145	0.02845	0.0221	0.13215	0.1021	0.0649	0.0861	0.07375
Gene420	0.0054	0.0172	0.00965	0.0237	0.00885	0.0114	0.01495	0.011	0.08225	0.0482	0.08325	0.0135	0.00635	0.0088	0.01155	0.0167	0.0956	0.0958	0.0636	0.0629	0.0881	0.01115	0.0088	0.0177	0.01345	0.0164	0.1313	0.07535	0.0818	0.0611	0.0693
Gene421	0.0058	0.04845	0.01045	0.02495	0.006	0.00965	0.00945	0.01025	0.0558	0.03455	0.06675	0.01315	0.0059	0.00935	0.0122	0.0148	0.10085	0.1086	0.063	0.0659	0.08745	0.0113	0.00885	0.0153	0.0129	0.02005	0.15305	0.08015	0.07385	0.0643	0.0707
Gene422	0.00545	0.01735	0.00895	0.0238	0.0088	0.01515	0.01175	0.0101	0.0598	0.04475	0.06105	0.0138	0.00675	0.00755	0.01085	0.0109	0.0832	0.07425	0.0648	0.06555	0.07855	0.0113	0.0075	0.013	0.0118	0.01545	0.11955	0.07985	0.06875	0.0559	0.07235
Gene423	0.0045	0.04505	0.00995	0.02665	0.0076	0.0141	0.012	0.0181	0.06685	0.04155	0.0857	0.01195	0.0058	0.0101	0.01325	0.0173	0.11	0.11745	0.0647	0.0773	0.0821	0.01245	0.01175	0.01545	0.01555	0.02365	0.1586	0.09925	0.09365	0.065	0.0798
Gene424	0.00675	0.02105	0.0127	0.0248	0.0107	0.01745	0.0125	0.0122	0.09185	0.0618	0.0986	0.0171	0.00765	0.0098	0.0109	0.0174	0.1113	0.095	0.0895	0.0907	0.079	0.0113	0.01135	0.0185	0.01595	0.0186	0.14995	0.09105	0.09965	0.0836	0.10055
Gene425	0.00445	0.0143	0.0061	0.07605	0.00795	0.0148	0.01275	0.0108	0.09195	0.0658	0.12195	0.01785	0.0059	0.0073	0.0105	0.018	0.107	0.1238	0.0712	0.07015	0.10175	0.0158	0.0135	0.0207	0.01085	0.0198	0.1364	0.08195	0.09475	0.0727	0.11225
Gene426	0.00455	0.0389	0.00915	0.0231	0.0081	0.01075	0.01435	0.01065	0.0671	0.04085	0.08095	0.01295	0.0055	0.0101	0.01445	0.01385	0.10525	0.14015	0.0625	0.0707	0.071	0.01165	0.0113	0.01755	0.0142	0.02425	0.1488	0.08335	0.0838	0.06755	0.0767
Gene427	0.00485	0.0221	0.00995	0.0299	0.01025	0.0164	0.0138	0.0133	0.14325	0.08545	0.1239	0.0288	0.00695	0.0144	0.01305	0.03075	0.11235	0.1381	0.0892	0.06705	0.11015	0.0129	0.0185	0.0301	0.01855	0.02715	0.1973	0.1261	0.1095	0.0718	0.13315
Gene428	0.00405	0.01465	0.00605	0.0305	0.008	0.014	0.0125	0.01035	0.092	0.0744	0.1035	0.0141	0.005	0.00695	0.01075	0.0144	0.11275	0.1529	0.0826	0.07335	0.083	0.01375	0.0143	0.02385	0.01035	0.0191	0.1184	0.0892	0.10655	0.07865	0.12445
Gene429	0.00535	0.03035	0.00815	0.0266	0.01945	0.0163	0.01585	0.0118	0.11935	0.0698	0.12685	0.0171	0.00775	0.01115	0.0139	0.0297	0.1171	0.12575	0.08635	0.068	0.10275	0.01365	0.0139	0.031	0.02385	0.0348	0.18665	0.0934	0.08765	0.0658	0.07825
Gene430	0.01285	0.13915	0.048	0.0218	0.0648	0.1164	0.1693	0.0714	1.29575	1.8846	2.57825	0.24625	0.023	0.0444	0.06035	0.30755	0.59815	0.7626	0.67545	0.5026	1.16735	0.27905	0.28175	0.27985	0.0521	0.47295	1.4857	0.5951	1.1376	0.49125	2.30645
Gene431	0.00605	0.0206	0.00885	0.03385	0.0117	0.01815	0.0181	0.0108	0.1239	0.13125	0.19	0.02145	0.00705	0.00835	0.01505	0.028	0.13695	0.1712	0.1302	0.12825	0.1398	0.02465	0.0256	0.02465	0.01875	0.0355	0.143	0.11005	0.14825	0.0978	0.18105
Gene432	0.0057	0.0146	0.01575	0.0298	0.0074	0.01495	0.0098	0.01375	0.11895	0.07455	0.15945	0.0331	0.00955	0.0184	0.02485	0.02805	0.11895	0.11525	0.08015	0.0679	0.08225	0.01115	0.02285	0.035	0.03335	0.0306	0.1437	0.07935	0.08155	0.07405	0.09405
Gene433	0.01605	0.0508	0.03895	0.12405	0.0261	0.0315	0.0188	0.0371	0.7843	0.54675	0.94265	0.2117	0.0308	0.07545	0.10465	0.1238	0.22735	0.24215	0.1422	0.0933	0.22815	0.104	0.1154	0.17585	0.1384	0.1229	0.3527	0.3492	0.2225	0.1303	0.33335
Gene434	0.0051	0.0185	0.0078	0.03345	0.0097	0.0135	0.0155	0.00955	0.0691	0.04955	0.0953	0.01305	0.00575	0.0073	0.0093	0.01275	0.1346	0.10965	0.107	0.0777	0.0968	0.01265	0.009	0.0153	0.0125	0.0149	0.18265	0.07525	0.07895	0.0756	0.0912
Gene435	0.00595	0.01755	0.017	0.03355	0.0101	0.01785	0.01175	0.01405	0.1605	0.15275	0.2478	0.0287	0.00825	0.01795	0.02865	0.0222	0.12965	0.14545	0.0822	0.08755	0.09045	0.01565	0.0316	0.02925	0.0393	0.03895	0.1602	0.08865	0.1484	0.0713	0.1057
Gene436	0.0052	0.01515	0.0126	0.0303	0.0085	0.0159	0.0103	0.0134	0.091	0.0614	0.1351	0.0164	0.00755	0.0112	0.02035	0.01385	0.0773	0.09685	0.05825	0.0632	0.0749	0.0113	0.0117	0.0213	0.02145	0.0245	0.0883	0.077	0.08905	0.0603	0.06975
Gene437	0.00495	0.017	0.0075	0.0373	0.0104	0.01315	0.0166	0.0098	0.07205	0.04635	0.0837	0.0353	0.007	0.0158	0.01225	0.02965	0.17235	0.18995	0.0758	0.07	0.10365	0.014	0.01455	0.02475	0.01755	0.0237	0.1268	0.10895	0.0987	0.08805	0.10555
Gene438	0.00525	0.0195	0.0083	0.0374	0.0098	0.01115	0.01645	0.0085	0.08035	0.04915	0.0887	0.0214	0.006	0.009	0.01045	0.0145	0.10955	0.14705	0.07005	0.07785	0.10145	0.01215	0.00995	0.0177	0.00995	0.01775	0.10615	0.0822	0.0748	0.06425	0.08665
Gene439	0.0047	0.0167	0.01375	0.0241	0.00775	0.0166	0.0108	0.0138	0.07985	0.05715	0.10805	0.01685	0.0068	0.0123	0.0188	0.0137	0.08745	0.1078	0.0573	0.0595	0.069	0.0092	0.0105	0.01955	0.01695	0.0244	0.0928	0.0701	0.0721	0.05535	0.06155
Gene440	0.00455	0.01535	0.00795	0.0253	0.0099	0.01665	0.0196	0.00925	0.12465	0.07435	0.12415	0.0248	0.00645	0.00895	0.0098	0.01785	0.10205	0.14735	0.08455	0.09115	0.10475	0.01295	0.0127	0.01905	0.0116	0.02045	0.1411	0.08735	0.1013	0.06995	0.10405
Gene441	0.00595	0.01725	0.0159	0.03295	0.00925	0.01695	0.0119	0.0174	0.1124	0.0948	0.16455	0.02175	0.0067	0.0154	0.0252	0.01835	0.0956	0.13255	0.06815	0.05735	0.0779	0.01195	0.0129	0.0261	0.01915	0.0254	0.09635	0.07935	0.08125	0.0712	0.0843
Gene442	0.00475	0.01565	0.00795	0.02365	0.00935	0.01555	0.01625	0.0085	0.1801	0.13995	0.19515	0.023	0.0068	0.0097	0.0132	0.02015	0.1456	0.1247	0.1087	0.0871	0.09295	0.01425	0.0154	0.02105	0.01585	0.03155	0.21025	0.11805	0.12185	0.09515	0.1103
Gene443	0.0052	0.02025	0.0147	0.02525	0.0073	0.0132	0.01055	0.01315	0.078	0.065	0.0999	0.0216	0.0063	0.0115	0.016	0.01555	0.0946	0.1078	0.06025	0.05725	0.07605	0.0102	0.0092	0.0157	0.0198	0.02335	0.08625	0.08455	0.07435	0.05765	0.06495
Gene444	0.0156	0.0847	0.07135	0.35355	0.07755	0.07445	0.0595	0.1087	0.84365	1.2969	1.6157	0.3083	0.02345	0.0821	0.15865	0.15915	0.3966	0.51895	0.3816	0.2535	0.57	0.08065	0.1737	0.1895	0.23475	0.2164	0.96125	0.51515	0.65585	0.2652	0.9269
Gene445	0.00505	0.0224	0.01515	0.0289	0.0091	0.01495	0.0106	0.01265	0.08435	0.0796	0.1386	0.0197	0.00645	0.0133	0.0177	0.01425	0.13625	0.0989	0.06705	0.0611	0.0782	0.00985	0.01185	0.016	0.0185	0.0212	0.1106	0.0885	0.0769	0.0655	0.0696
Gene446	0.00475	0.03295	0.0088	0.0217	0.00775	0.0153	0.01365	0.0116	0.07965	0.0557	0.1197	0.02215	0.0076	0.0126	0.0181	0.0162	0.10555	0.1243	0.0637	0.0609	0.0745	0.01875	0.01605	0.0193	0.2999	0.02005	0.10435	0.09195	0.071	0.7081	0.08825
Gene447	0.00535	0.03575	0.0084	0.02045	0.005	0.0112	0.0122	0.01295	0.0566	0.0399	0.08635	0.01885	0.00615	0.0099	0.01355	0.0137	0.09205	0.10825	0.0625	0.0543	0.0728	0.018	0.0118	0.01485	0.0205	0.0143	0.0887	0.08265	0.06075	0.06715	0.0779
Gene448	0.0049	0.04545	0.00955	0.0294	0.008	0.0123	0.0144	0.0134	0.10015	0.0583	0.11225	0.01705	0.00705	0.01365	0.0163	0.02235	0.11365	0.1526	0.0751	0.0727	0.10705	0.0153	0.01675	0.02765	0.0259	0.0362	0.1985	0.14185	0.0927	0.0754	0.09575
Gene449	0.00585	0.03135	0.0078	0.01865	0.0059	0.0127	0.0129	0.012	0.0612	0.044	0.0763	0.01575	0.0071	0.0093	0.01105	0.0149	0.08445	0.1231	0.06915	0.05235	0.06895	0.019	0.0095	0.0132	0.01885	0.01505	0.0943	0.0767	0.06565	0.0652	0.07035
Gene450	0.0051	0.01895	0.00815	0.0191	0.0092	0.02735	0.01405	0.0089	0.0668	0.04065	0.068	0.0128	0.00495	0.00795	0.00855	0.0117	0.0934	0.0837	0.0644	0.05505	0.0726	0.0083	0.00655	0.0118	0.0111	0.0153	0.11515	0.07085	0.07235	0.05925	0.0719
Gene451	0.0053	0.0345	0.0085	0.01975	0.00665	0.0094	0.01585	0.0145	0.0718	0.04765	0.11355	0.0162	0.00675	0.01255	0.0153	0.0154	0.1055	0.14245	0.0586	0.06015	0.0784	0.018	0.0129	0.01515	0.01835	0.01645	0.1119	0.0767	0.07505	0.0762	0.07325
Gene452	0.00625	0.038	0.01015	0.0273	0.0097	0.0104	0.01375	0.01125	0.0776	0.04375	0.10225	0.01415	0.0074	0.01085	0.01395	0.01515	0.09905	0.12475	0.0664	0.0598	0.09035	0.01295	0.0114	0.01875	0.01375	0.02625	0.2076	0.1067	0.0848	0.06485	0.09925
Gene453	0.0054	0.01675	0.0079	0.0224	0.0088	0.0125	0.0146	0.0096	0.08785	0.0525	0.08745	0.01345	0.00595	0.0076	0.00985	0.013	0.11345	0.09675	0.0899	0.0983	0.078	0.0094	0.00925	0.0144	0.00975	0.0161	0.1292	0.0788	0.0757	0.07755	0.0782
Gene454	0.00625	0.0462	0.0111	0.02355	0.01065	0.0155	0.01705	0.01715	0.10015	0.06875	0.20075	0.0234	0.0066	0.015	0.01615	0.02455	0.1136	0.16595	0.0653	0.07365	0.10405	0.02155	0.0168	0.0272	0.0304	0.0307	0.1901	0.0971	0.08765	0.08075	0.1334
Gene455	0.00465	0.02735	0.0083	0.02925	0.0093	0.01435	0.0159	0.01185	0.0836	0.04105	0.0967	0.0142	0.0066	0.01335	0.0129	0.0181	0.1047	0.1095	0.05995	0.07055	0.0942	0.01315	0.00955	0.01755	0.01825	0.02605	0.1975	0.083	0.0911	0.07935	0.0894
Gene456	0.0061	0.03015	0.0128	0.0402	0.0129	0.01405	0.0195	0.012	0.14295	0.12365	0.1834	0.0249	0.00765	0.01215	0.01725	0.02525	0.09475	0.1147	0.08605	0.08415	0.11245	0.0186	0.02	0.02975	0.0215	0.03445	0.19075	0.1034	0.09935	0.07125	0.095
Gene457	0.0063	0.04675	0.01105	0.02105	0.0081	0.01585	0.01455	0.0161	0.08565	0.05975	0.13525	0.02005	0.0067	0.0135	0.01455	0.0159	0.08925	0.1534	0.0592	0.0606	0.0836	0.02	0.0147	0.0197	0.01945	0.0223	0.113	0.0696	0.0763	0.0574	0.0887
Gene458	0.0051	0.02675	0.0085	0.0359	0.00975	0.0143	0.01655	0.0149	0.0711	0.05625	0.10625	0.021	0.0077	0.01305	0.0171	0.02135	0.1275	0.16175	0.0863	0.06745	0.1076	0.0111	0.0142	0.02225	0.0178	0.02785	0.21695	0.10385	0.1046	0.08365	0.1195
Gene459	0.00555	0.0226	0.01	0.0377	0.0145	0.0136	0.0172	0.02025	0.1108	0.0974	0.15395	0.03025	0.0101	0.01865	0.03405	0.039	0.1539	0.2087	0.10815	0.0966	0.1257	0.0183	0.03125	0.0616	0.02335	0.0507	0.28355	0.1381	0.1398	0.1214	0.147
Gene460	0.00505	0.0177	0.00825	0.01695	0.0063	0.0114	0.0134	0.0094	0.0673	0.0433	0.06765	0.01385	0.0055	0.0084	0.0097	0.01355	0.09165	0.08725	0.06425	0.0596	0.0779	0.0107	0.0087	0.01415	0.01095	0.0173	0.1122	0.07975	0.09245	0.06065	0.0829
Gene461	0.00565	0.0512	0.0104	0.01685	0.0057	0.01135	0.00985	0.01215	0.06335	0.0427	0.0809	0.0126	0.00615	0.0095	0.01335	0.0112	0.08825	0.1576	0.06355	0.06175	0.06915	0.0123	0.01	0.01805	0.01585	0.01525	0.09415	0.0715	0.0632	0.0596	0.0653
Gene462	0.00445	0.015	0.00895	0.02	0.0083	0.0104	0.01245	0.0084	0.059	0.04335	0.06335	0.0129	0.00645	0.00865	0.0096	0.0136	0.0952	0.08555	0.0806	0.09205	0.07765	0.0096	0.0091	0.0128	0.01055	0.01795	0.13685	0.06665	0.0898	0.07535	0.0731
Gene463	0.1834	1.3826	0.08765	0.4594	0.2586	0.5334	0.5502	0.87355	17.9525	21.095301	24.0101	3.2291	0.0482	1.23225	1.4587	2.2864	7.2389	4.13215	3.8823	1.3154	2.64455	2.4977	4.5167	2.7902	4.39105	4.959	14.50765	7.2779	5.3569	2.9169	8.47105
Gene464	0.0053	0.0187	0.0084	0.02055	0.0093	0.0129	0.0157	0.0098	0.0793	0.05615	0.0887	0.0131	0.0075	0.0095	0.01125	0.01245	0.0957	0.0948	0.07785	0.10645	0.0834	0.00975	0.01045	0.01315	0.01085	0.01855	0.12655	0.07865	0.10005	0.07725	0.0882
Gene465	0.01425	0.109	0.0278	0.0543	0.02065	0.0515	0.0807	0.0636	0.4728	0.49975	1.0772	0.13375	0.0089	0.06235	0.06705	0.13055	0.24345	0.1793	0.1812	0.1704	0.42755	0.1222	0.1324	0.13225	0.18155	0.18965	0.66885	0.22025	0.22665	0.1542	0.62925
Gene466	0.00585	0.01825	0.00815	0.019	0.0082	0.0129	0.01535	0.00925	0.0641	0.045	0.06465	0.0122	0.00645	0.00915	0.00895	0.01085	0.09285	0.07695	0.0665	0.0619	0.0773	0.00965	0.00885	0.01265	0.0104	0.0164	0.10715	0.06025	0.0798	0.06235	0.0807
Gene467	0.00605	0.01605	0.0093	0.01885	0.0073	0.01065	0.01385	0.00885	0.0565	0.03935	0.06605	0.0143	0.0059	0.00885	0.0112	0.01355	0.09375	0.0822	0.0647	0.0625	0.07265	0.0094	0.0078	0.01225	0.01255	0.0144	0.10785	0.06425	0.0709	0.06075	0.07825
Gene468	0.0058	0.0186	0.0086	0.02345	0.00875	0.0113	0.01355	0.00985	0.05385	0.0389	0.07155	0.01145	0.0055	0.00935	0.0107	0.0105	0.0792	0.0822	0.0625	0.0671	0.0845	0.00925	0.0083	0.011	0.0098	0.01725	0.104	0.2135	0.07585	0.0648	0.07775
Gene469	0.0049	0.01675	0.0094	0.02235	0.00805	0.01365	0.0139	0.00855	0.0686	0.0445	0.07165	0.01175	0.00615	0.00845	0.01045	0.01435	0.0843	0.07655	0.0644	0.07045	0.0757	0.00825	0.0082	0.01045	0.0098	0.01645	0.1166	0.0795	0.0816	0.06955	0.07775
Gene470	0.00485	0.021	0.01315	0.02775	0.0074	0.0106	0.00975	0.0133	0.0752	0.06105	0.09865	0.0156	0.007	0.0128	0.0191	0.0114	0.09425	0.11195	0.0579	0.05435	0.07855	0.00865	0.01045	0.0164	0.0155	0.02275	0.10995	0.0829	0.0729	0.05585	0.06675
Gene471	0.00785	0.03805	0.0279	0.06415	0.0102	0.01535	0.01705	0.02985	0.262	0.34665	0.5209	0.0606	0.00695	0.0218	0.03425	0.03835	0.14725	0.14585	0.09645	0.0727	0.12685	0.0206	0.03595	0.03715	0.041	0.03945	0.1982	0.16895	0.13195	0.09065	0.0949
Gene472	0.0049	0.02175	0.0144	0.02735	0.00695	0.01185	0.01055	0.0155	0.0764	0.08375	0.1063	0.01685	0.00565	0.012	0.0246	0.015	0.08475	0.098	0.0669	0.05465	0.07615	0.00965	0.01325	0.02255	0.02615	0.0243	0.10355	0.09645	0.07785	0.0621	0.07155
Gene473	0.00515	0.02225	0.01415	0.02755	0.00545	0.01015	0.00985	0.01425	0.09315	0.08685	0.1354	0.0202	0.0052	0.0144	0.01875	0.0132	0.09165	0.1003	0.06485	0.05335	0.0787	0.009	0.012	0.02265	0.03115	0.02715	0.10195	0.08635	0.078	0.05835	0.06655
Gene474	0.0049	0.02295	0.0145	0.03165	0.00735	0.0202	0.0138	0.01405	0.0801	0.0774	0.1028	0.0213	0.0068	0.0133	0.0186	0.01805	0.10215	0.11585	0.06095	0.05685	0.0992	0.00945	0.0119	0.01465	0.0208	0.02215	0.09055	0.0913	0.066	0.06005	0.06505
Gene475	0.0052	0.0241	0.01385	0.0323	0.00835	0.01215	0.01185	0.015	0.0829	0.07195	0.0915	0.01635	0.0068	0.0155	0.0248	0.0185	0.09765	0.094	0.0624	0.0605	0.09965	0.0083	0.01105	0.01855	0.0245	0.0235	0.0959	0.103	0.075	0.0656	0.07685
Gene476	0.00515	0.02445	0.01485	0.03535	0.00755	0.0119	0.0114	0.0175	0.0846	0.0759	0.10235	0.01965	0.00655	0.01515	0.0314	0.0278	0.0945	0.1097	0.06975	0.05735	0.0764	0.0106	0.0166	0.02535	0.02795	0.02635	0.10875	0.10405	0.08755	0.07295	0.08305
Gene477	0.0048	0.023	0.01445	0.0259	0.0075	0.0109	0.0083	0.0132	0.06025	0.0562	0.07725	0.01205	0.00595	0.0108	0.01595	0.0139	0.08525	0.10875	0.06355	0.05195	0.072	0.00765	0.01045	0.01495	0.01965	0.01625	0.10225	0.0891	0.06775	0.0533	0.0603
Gene478	0.00465	0.0235	0.01575	0.03025	0.0099	0.01155	0.0113	0.01565	0.074	0.06135	0.09575	0.0148	0.00635	0.01155	0.0215	0.01415	0.09195	0.1201	0.06645	0.05715	0.0686	0.0086	0.00985	0.0171	0.0237	0.01985	0.1008	0.0897	0.0785	0.0612	0.06645
Gene479	0.0059	0.03035	0.01655	0.04205	0.012	0.0188	0.0128	0.01955	0.11445	0.1015	0.1343	0.02595	0.00885	0.01305	0.03415	0.0262	0.08855	0.11815	0.0798	0.0599	0.0967	0.0096	0.01885	0.02575	0.0302	0.03095	0.1191	0.09435	0.07375	0.08285	0.0954
Gene480	0.00685	0.0743	0.00955	0.02355	0.0166	0.01455	0.0144	0.0176	0.16015	0.1005	0.20375	0.02525	0.00635	0.0166	0.0157	0.02195	0.1169	0.1171	0.06695	0.06105	0.09515	0.0258	0.0272	0.03465	0.03835	0.0405	0.17725	0.1415	0.10425	0.0684	0.1163
Gene481	0.00535	0.0459	0.0093	0.0194	0.0086	0.0134	0.01875	0.01365	0.09855	0.05115	0.1188	0.01755	0.0081	0.01405	0.01445	0.01865	0.09855	0.13345	0.072	0.05585	0.0982	0.0166	0.01535	0.0273	0.02795	0.0257	0.1614	0.1032	0.0866	0.0692	0.09795
Gene482	0.0067	0.0681	0.0106	0.02405	0.008	0.0154	0.01555	0.01675	0.15495	0.1257	0.24385	0.02895	0.00765	0.0132	0.0142	0.03445	0.14005	0.1327	0.0904	0.15505	0.1154	0.02855	0.02695	0.03175	0.0317	0.0293	0.19005	0.1091	0.10575	0.0799	0.10755
Gene483	0.0054	0.0494	0.00865	0.0186	0.00665	0.0105	0.0119	0.01245	0.07055	0.04505	0.08235	0.01265	0.0066	0.00995	0.0098	0.01435	0.09895	0.0993	0.06565	0.06315	0.07135	0.01345	0.00995	0.01845	0.0159	0.0202	0.1096	0.0759	0.0737	0.06105	0.0697
Gene484	0.0054	0.0599	0.0083	0.02215	0.00645	0.01085	0.01275	0.01295	0.0683	0.04455	0.0796	0.01085	0.00575	0.0102	0.0099	0.0129	0.08635	0.1072	0.05815	0.0615	0.0642	0.01265	0.00965	0.01405	0.01505	0.01805	0.1025	0.06805	0.07335	0.0637	0.06625
Gene485	0.0053	0.01855	0.01015	0.0301	0.0114	0.01335	0.01305	0.0094	0.1233	0.0722	0.14535	0.0201	0.0077	0.0129	0.01935	0.026	0.1529	0.14695	0.0889	0.07425	0.1215	0.0134	0.0148	0.0305	0.0186	0.03005	0.1847	0.14875	0.1293	0.09415	0.1113
Gene486	0.0054	0.01685	0.00845	0.0211	0.0088	0.01015	0.0116	0.0081	0.05515	0.04275	0.0695	0.01145	0.0068	0.0073	0.00955	0.0135	0.08	0.08775	0.07545	0.0677	0.07955	0.00765	0.00825	0.01355	0.01025	0.0144	0.09055	0.06745	0.0837	0.06105	0.0751
Gene487	0.00515	0.0605	0.00965	0.0205	0.0088	0.0132	0.016	0.0141	0.0881	0.05	0.09505	0.01355	0.00645	0.00935	0.01335	0.0128	0.106	0.0981	0.0677	0.06335	0.07275	0.0148	0.0126	0.0214	0.01945	0.0212	0.1417	0.07165	0.06595	0.05525	0.07295
Gene488	0.00475	0.01735	0.00885	0.02475	0.0094	0.01295	0.01175	0.00805	0.0622	0.0378	0.09175	0.0098	0.00515	0.00715	0.0093	0.0151	0.0928	0.0842	0.05665	0.06445	0.0933	0.0088	0.00755	0.01465	0.009	0.01325	0.0987	0.0696	0.124	0.06605	0.07405
Gene489	0.0058	0.0564	0.01015	0.02895	0.00855	0.0135	0.01695	0.01215	0.10095	0.07715	0.11215	0.01215	0.0078	0.01235	0.0124	0.01645	0.1067	0.1575	0.07275	0.0753	0.1217	0.0169	0.01305	0.02185	0.01925	0.0236	0.1883	0.0681	0.0713	0.06105	0.0981
Gene490	0.0046	0.01615	0.00935	0.02965	0.0147	0.0142	0.0142	0.00985	0.0879	0.07845	0.13175	0.02395	0.00645	0.01085	0.01795	0.024	0.12265	0.12635	0.08485	0.07295	0.08705	0.0103	0.01525	0.02895	0.01475	0.03155	0.14025	0.10775	0.14805	0.07505	0.10585
Gene491	0.0051	0.04955	0.00955	0.0333	0.0076	0.011	0.01435	0.01425	0.0713	0.045	0.0845	0.01225	0.0064	0.0099	0.01285	0.0127	0.09105	0.0956	0.0603	0.06285	0.0767	0.01235	0.0108	0.01585	0.0174	0.0218	0.13595	0.0729	0.0788	0.05945	0.07525
Gene492	0.00635	0.0485	0.0174	0.0455	0.01935	0.02675	0.0266	0.01205	0.2197	0.2851	0.4959	0.0695	0.00905	0.01545	0.0418	0.09255	0.2229	0.2023	0.15845	0.1216	0.2321	0.0479	0.05565	0.05005	0.0333	0.06155	0.2986	0.1764	0.2271	0.13255	0.2421
Gene493	0.0066	0.04345	0.01055	0.037	0.00955	0.0142	0.01825	0.0174	0.0992	0.0579	0.1507	0.01605	0.00685	0.00985	0.01225	0.0181	0.0965	0.1082	0.0609	0.0703	0.09995	0.0152	0.01515	0.0171	0.01625	0.0224	0.1449	0.07585	0.09265	0.06245	0.0945
Gene494	0.00575	0.04145	0.00935	0.03285	0.00725	0.01215	0.0162	0.0161	0.069	0.0441	0.0878	0.0113	0.00605	0.00945	0.01325	0.01405	0.08675	0.10585	0.0647	0.0726	0.0847	0.01235	0.0113	0.015	0.0162	0.0178	0.1448	0.0754	0.0916	0.07235	0.08095
Gene495	0.0068	0.0141	0.01725	0.02235	0.0082	0.0134	0.01155	0.0126	0.17105	0.1374	0.29785	0.03125	0.00795	0.01555	0.02055	0.0227	0.1234	0.1221	0.08925	0.06675	0.1358	0.01215	0.0203	0.0317	0.0281	0.03145	0.2007	0.11205	0.11695	0.087	0.12225
Gene496	0.005	0.0123	0.0135	0.0195	0.00705	0.01545	0.0088	0.0112	0.08915	0.06645	0.11385	0.01735	0.00715	0.0108	0.02155	0.0129	0.0983	0.1039	0.0662	0.05735	0.07275	0.00905	0.01155	0.0222	0.01855	0.02265	0.08855	0.0872	0.09755	0.0714	0.07285
Gene497	0.0044	0.0222	0.01435	0.02685	0.01205	0.0125	0.0133	0.01425	0.07355	0.06405	0.0869	0.0152	0.0066	0.01155	0.01835	0.0129	0.07335	0.1193	0.0684	0.0601	0.07115	0.0075	0.0092	0.01485	0.02395	0.02135	0.1046	0.07735	0.082	0.0639	0.07565
Gene498	0.0048	0.01405	0.0142	0.02255	0.01	0.01635	0.013	0.01255	0.1087	0.08515	0.16445	0.027	0.00815	0.0125	0.0226	0.01635	0.10925	0.10225	0.0887	0.0766	0.09125	0.0105	0.0126	0.09045	0.02205	0.0268	0.1707	0.08415	0.09935	0.0683	0.09115
Gene499	0.00675	0.02135	0.023	0.082	0.01925	0.0216	0.01485	0.01875	0.4792	0.57985	0.6567	0.02865	0.01255	0.01655	0.0465	0.01795	0.1244	0.0964	0.1109	0.0633	0.0877	0.0152	0.0134	0.2261	0.04775	0.04835	0.1698	0.10225	0.1308	0.069	0.11285
Gene500	0.00535	0.02605	0.0143	0.0295	0.0126	0.01425	0.01095	0.017	0.07395	0.08035	0.1027	0.0159	0.00575	0.0114	0.02285	0.011	0.09145	0.1206	0.07525	0.06675	0.0838	0.0087	0.01055	0.01585	0.02115	0.0224	0.1075	0.0841	0.0915	0.06515	0.07035
Gene501	0.00475	0.02485	0.01445	0.02805	0.00875	0.0138	0.009	0.0125	0.07285	0.0695	0.09545	0.023	0.0068	0.0106	0.02215	0.0131	0.09135	0.09885	0.0676	0.06175	0.06695	0.00815	0.0094	0.0218	0.01905	0.0214	0.13695	0.07165	0.08405	0.05495	0.0699
Gene502	0.0175	0.1057	0.0529	0.1732	0.04185	0.0203	0.0174	0.08945	0.62105	0.59755	0.76415	0.1416	0.0204	0.06205	0.1035	0.1062	0.31275	0.27795	0.23135	0.15585	0.25165	0.07775	0.0963	0.12475	0.0978	0.09255	0.5559	0.3933	0.35565	0.2074	0.32465
Gene503	0.00765	0.0157	0.021	0.04745	0.01105	0.01625	0.01225	0.01715	0.1851	0.239	0.32975	0.041	0.0096	0.0152	0.02775	0.03085	0.11735	0.1083	0.09475	0.06835	0.0864	0.01455	0.023	0.02575	0.03795	0.03405	0.11945	0.0978	0.1037	0.081	0.0861
Gene504	0.0053	0.02875	0.0138	0.0355	0.01555	0.01225	0.01445	0.01925	0.1019	0.0935	0.1473	0.0189	0.0076	0.015	0.02325	0.01825	0.11505	0.1267	0.0853	0.06905	0.1011	0.0101	0.0131	0.02025	0.0239	0.02355	0.21365	0.11095	0.11965	0.07495	0.0837
Gene505	0.0054	0.01495	0.00775	0.02235	0.00995	0.0138	0.0089	0.01565	0.0621	0.0575	0.07475	0.01005	0.00595	0.00975	0.01585	0.01045	0.08455	0.09655	0.06485	0.0595	0.0713	0.0062	0.0079	0.01205	0.01695	0.0176	0.2054	0.0772	0.07115	0.0583	0.06855
Gene506	0.0079	0.01865	0.02245	0.06505	0.0169	0.024	0.0191	0.02335	0.27535	0.37835	0.4998	0.05745	0.01035	0.0196	0.0372	0.0382	0.14325	0.17155	0.1381	0.08795	0.1492	0.0176	0.0375	0.0479	0.04975	0.04905	0.2257	0.15555	0.17305	0.09795	0.1545
Gene507	0.006	0.01785	0.01925	0.04425	0.0145	0.01745	0.0117	0.0146	0.23785	0.23985	0.2777	0.02755	0.00825	0.01435	0.02955	0.01925	0.14145	0.11005	0.07845	0.06225	0.09415	0.01275	0.01345	0.08145	0.02725	0.03015	0.1531	0.10125	0.0878	0.0681	0.0889
Gene508	0.0079	0.02945	0.0238	0.04575	0.01115	0.0154	0.01265	0.02045	0.20785	0.2716	0.27715	0.05655	0.0092	0.0156	0.02755	0.044	0.17215	0.1275	0.08745	0.07185	0.1005	0.0187	0.029	0.0304	0.038	0.0347	0.14925	0.1277	0.1216	0.08725	0.0925
Gene509	0.00575	0.03795	0.00935	0.03315	0.00765	0.0123	0.0159	0.0133	0.0982	0.0543	0.12665	0.0112	0.00615	0.01095	0.01175	0.01345	0.09025	0.1545	0.06715	0.06025	0.0948	0.01335	0.01055	0.0157	0.01715	0.01965	0.22355	0.08875	0.0834	0.07045	0.0835
Gene510	0.0056	0.0452	0.01025	0.04695	0.01205	0.01735	0.0294	0.0245	0.1338	0.08005	0.1776	0.05005	0.01025	0.0307	0.01765	0.06105	0.1681	0.2462	0.0951	0.1043	0.23705	0.0241	0.0228	0.07215	0.02525	0.06375	0.36455	0.1613	0.1357	0.1609	0.0899
Gene511	0.00695	0.06175	0.0111	0.0515	0.01765	0.0235	0.0333	0.0241	0.21575	0.10245	0.25965	0.0589	0.01165	0.0284	0.0387	0.071	0.3709	0.453	0.1073	0.0999	0.18585	0.0294	0.11855	0.08205	0.03135	0.0694	0.40855	0.2218	0.19745	0.1368	0.12895
Gene512	0.0052	0.02675	0.00825	0.0296	0.0066	0.0126	0.01515	0.01215	0.0789	0.0453	0.09285	0.01095	0.0062	0.01105	0.01265	0.01715	0.0896	0.08935	0.0605	0.06675	0.0957	0.0119	0.0093	0.0127	0.0166	0.01695	0.1839	0.0848	0.0841	0.06515	0.07325
Gene513	0.0052	0.0245	0.00845	0.03755	0.00815	0.01335	0.0172	0.01505	0.07365	0.04455	0.04895	0.0112	0.0078	0.0107	0.0129	0.02155	0.0979	0.13165	0.06295	0.0711	0.0699	0.01305	0.00785	0.0153	0.01645	0.01715	0.2444	0.0706	0.0873	0.07255	0.07775
Gene514	0.0057	0.02715	0.01565	0.03795	0.01395	0.0149	0.0115	0.01645	0.1265	0.13215	0.1372	0.03175	0.0072	0.01565	0.0273	0.02105	0.14275	0.1402	0.0852	0.0645	0.0938	0.0091	0.0195	0.0271	0.02455	0.03685	0.14015	0.12635	0.09565	0.07255	0.10095
Gene515	0.0058	0.0186	0.0143	0.02735	0.0105	0.0146	0.0121	0.01605	0.09855	0.0949	0.1163	0.03205	0.00655	0.0177	0.0248	0.02325	0.13975	0.12415	0.0836	0.0646	0.1112	0.01055	0.0192	0.03055	0.02455	0.03505	0.19415	0.12575	0.08865	0.0741	0.07905
Gene516	0.00995	0.0688	0.04895	0.1243	0.03195	0.0304	0.026	0.0472	0.43575	0.5942	0.8192	0.1027	0.01225	0.03925	0.06285	0.0689	0.257	0.25895	0.23615	0.1462	0.3986	0.0281	0.06515	0.0888	0.0857	0.0766	0.49445	0.34595	0.21435	0.17965	0.25465
Gene517	0.005	0.026	0.0145	0.027	0.0075	0.01205	0.00865	0.014	0.07765	0.0742	0.1044	0.0189	0.006	0.01115	0.0187	0.01335	0.1052	0.10695	0.0693	0.06325	0.0814	0.00855	0.01215	0.01815	0.0197	0.0224	0.11375	0.09965	0.0801	0.06645	0.07895
Gene518	0.0066	0.02545	0.01655	0.0323	0.0144	0.01465	0.01415	0.02405	0.36395	0.2205	0.2876	0.02745	0.0074	0.0502	0.05815	0.0426	0.1115	0.1032	0.0804	0.0646	0.11355	0.01285	0.02425	0.0936	0.0614	0.04765	0.11225	0.1891	0.1036	0.0951	0.09205
Gene519	0.0048	0.0235	0.01555	0.03205	0.0109	0.01135	0.01185	0.0164	0.0983	0.10065	0.12495	0.02555	0.0068	0.0162	0.03175	0.02005	0.1226	0.1178	0.08565	0.0619	0.0982	0.00955	0.0166	0.0295	0.02605	0.02755	0.11615	0.132	0.08965	0.0687	0.09175
Gene520	0.0061	0.02875	0.0128	0.0252	0.0115	0.01115	0.0093	0.01775	0.10605	0.08715	0.1194	0.01625	0.01135	0.0173	0.0263	0.02465	0.08545	0.11195	0.0697	0.052	0.0875	0.0115	0.0169	0.025	0.03	0.0225	0.10805	0.0943	0.06835	0.0687	0.0683
Gene521	0.0063	0.0416	0.02015	0.03865	0.0143	0.013	0.01315	0.02015	0.1469	0.141	0.16465	0.0529	0.00775	0.02525	0.0407	0.03565	0.1787	0.142	0.10855	0.07435	0.1193	0.012	0.02	0.0339	0.03585	0.0321	0.15895	0.2124	0.1171	0.08095	0.09255
Gene522	0.00505	0.02345	0.01625	0.02475	0.00955	0.0085	0.00875	0.014	0.07835	0.0738	0.10725	0.01625	0.00625	0.0102	0.0207	0.0146	0.09285	0.10925	0.0671	0.063	0.0811	0.0091	0.0134	0.01545	0.0177	0.0196	0.1157	0.103	0.08385	0.06665	0.0717
Gene523	0.0063	0.0317	0.0243	0.04215	0.012	0.01165	0.01445	0.0153	0.13615	0.18975	0.22365	0.02955	0.00745	0.0147	0.0198	0.03075	0.105	0.11835	0.08525	0.0672	0.10045	0.01055	0.02085	0.0198	0.0284	0.02325	0.1338	0.09435	0.08125	0.0756	0.0829
Gene524	0.00485	0.01715	0.008	0.02345	0.00865	0.01035	0.01095	0.00935	0.0703	0.0435	0.09895	0.0139	0.00565	0.01045	0.01125	0.01365	0.3804	0.0951	0.0579	0.06065	0.0741	0.01025	0.0093	0.0123	0.013	0.01685	0.10755	0.0653	0.07875	0.06415	0.07595
Gene525	0.0048	0.0179	0.0077	0.02615	0.00845	0.01005	0.01185	0.01045	0.06975	0.04385	0.08445	0.0125	0.00605	0.0094	0.0123	0.01605	0.08505	0.0841	0.06285	0.0563	0.0774	0.01015	0.00915	0.01275	0.01365	0.01995	0.10165	0.0693	0.07005	0.06325	0.0766
Gene526	0.0065	0.0456	0.0212	0.05235	0.0221	0.0155	0.01855	0.0145	0.2154	0.1936	0.4121	0.0464	0.0081	0.01935	0.0286	0.05235	0.1546	0.17205	0.11235	0.0999	0.1685	0.02425	0.0375	0.04005	0.03755	0.0521	0.25045	0.15945	0.17195	0.1036	0.14085
Gene527	0.00505	0.01755	0.0079	0.02565	0.01015	0.0109	0.0117	0.0102	0.0668	0.0418	0.08655	0.01455	0.0064	0.0096	0.01275	0.01615	0.08805	0.0927	0.06795	0.052	0.0895	0.01025	0.011	0.01435	0.01175	0.01915	0.1003	0.08295	0.0754	0.0638	0.07325
Gene528	0.005	0.02515	0.00995	0.04015	0.01275	0.01535	0.01425	0.01505	0.13295	0.09845	0.1485	0.03815	0.01105	0.0182	0.0406	0.0485	0.18295	0.19875	0.1105	0.0621	0.1074	0.0167	0.0266	0.0328	0.02685	0.04525	0.21225	0.205	0.1788	0.11995	0.1566
Gene529	0.005	0.01875	0.00905	0.02065	0.01045	0.0138	0.01195	0.01	0.07245	0.05835	0.08685	0.0205	0.00635	0.01305	0.0127	0.0241	0.09125	0.1202	0.074	0.0584	0.0803	0.01155	0.01505	0.01725	0.01575	0.02035	0.12355	0.10525	0.097	0.0627	0.08095
Gene530	0.00495	0.0227	0.01135	0.032	0.01315	0.01225	0.0146	0.01595	0.1091	0.0981	0.13235	0.0301	0.0074	0.01835	0.0323	0.0356	0.12875	0.13905	0.09185	0.07145	0.1026	0.01805	0.0185	0.0384	0.02095	0.0308	0.1739	0.16345	0.1279	0.07375	0.10845
Gene531	0.0055	0.0148	0.0087	0.0211	0.007	0.01015	0.0096	0.0086	0.0619	0.04575	0.0722	0.0139	0.00655	0.00935	0.01265	0.01525	0.0987	0.09095	0.0664	0.06125	0.0812	0.0077	0.0102	0.01395	0.01215	0.0195	0.1176	0.0929	0.0783	0.06325	0.09195
Gene532	0.00455	0.01645	0.0088	0.02365	0.0092	0.01035	0.00995	0.0091	0.0692	0.05375	0.07335	0.0138	0.00595	0.01065	0.01095	0.0153	0.0889	0.0926	0.06335	0.06335	0.08075	0.0087	0.01	0.017	0.0116	0.01625	0.12255	0.07965	0.0895	0.06065	0.07345
Gene533	0.0059	0.02645	0.01485	0.02495	0.0098	0.0118	0.011	0.01445	0.0646	0.0672	0.08735	0.01375	0.00585	0.00985	0.01815	0.01175	0.08815	0.1579	0.0718	0.0615	0.07675	0.00805	0.0108	0.01525	0.01935	0.0213	0.10145	0.08635	0.0866	0.06175	0.06885
Gene534	0.0053	0.02315	0.011	0.02715	0.00965	0.0122	0.0102	0.01435	0.12295	0.0859	0.11175	0.02065	0.0073	0.0141	0.02165	0.0215	0.1396	0.1583	0.13125	0.1069	0.11055	0.0086	0.0109	0.0144	0.02235	0.02225	0.1485	0.10495	0.11055	0.11575	0.1179
Gene535	0.0053	0.02235	0.01055	0.0299	0.00965	0.0105	0.01005	0.015	0.07615	0.05925	0.0838	0.0148	0.0071	0.01125	0.01715	0.01405	0.1066	0.1501	0.07185	0.06395	0.0786	0.0093	0.0101	0.0157	0.01535	0.02305	0.12005	0.09895	0.0854	0.07185	0.086
Gene536	0.00465	0.0275	0.00885	0.02325	0.01005	0.00895	0.01155	0.017	0.09095	0.076	0.1165	0.01805	0.00525	0.01485	0.0243	0.0144	0.1234	0.12395	0.0843	0.0727	0.0886	0.0079	0.0139	0.0202	0.0239	0.02015	0.2529	0.1283	0.10485	0.07325	0.08065
Gene537	0.0053	0.02205	0.00885	0.032	0.0106	0.0122	0.0137	0.0169	0.0964	0.0856	0.1134	0.0176	0.0069	0.0163	0.03145	0.02005	0.1297	0.1384	0.07985	0.07285	0.09055	0.00815	0.01405	0.02075	0.02255	0.0233	0.3058	0.1113	0.11175	0.08195	0.0892
Gene538	0.00505	0.0169	0.00865	0.0224	0.00975	0.0134	0.013	0.01025	0.0782	0.0672	0.0853	0.01275	0.00475	0.0101	0.0109	0.01525	0.0885	0.0954	0.07165	0.06015	0.1018	0.01025	0.0102	0.01655	0.0127	0.01635	0.12665	0.1023	0.08885	0.072	0.07245
Gene539	0.00515	0.01665	0.00875	0.02305	0.01	0.01185	0.0115	0.0095	0.08075	0.06815	0.08305	0.01495	0.00675	0.0097	0.01285	0.0174	0.1084	0.1253	0.10175	0.1072	0.0944	0.0099	0.01335	0.01775	0.0113	0.01735	0.2309	0.08605	0.1109	0.081	0.14
Gene540	0.0048	0.0169	0.0078	0.02145	0.01005	0.01035	0.0148	0.00985	0.07195	0.05375	0.08515	0.0118	0.00535	0.0118	0.01045	0.01445	0.10335	0.0956	0.07545	0.06945	0.09385	0.00965	0.0097	0.01785	0.0116	0.0199	0.1257	0.0811	0.0815	0.07065	0.08765
Gene541	0.0051	0.02315	0.00965	0.02945	0.01065	0.0111	0.01415	0.01155	0.0955	0.08055	0.121	0.01875	0.0062	0.0135	0.01275	0.01525	0.23625	0.14725	0.09885	0.0919	0.0984	0.0122	0.01445	0.0251	0.01295	0.0223	0.1987	0.10455	0.10705	0.09325	0.0931
Gene542	0.00445	0.01875	0.0082	0.02255	0.0088	0.01315	0.01355	0.0095	0.0994	0.10035	0.12785	0.0155	0.00505	0.0103	0.01295	0.02375	0.13985	0.1672	0.11535	0.17105	0.11255	0.01335	0.0118	0.01545	0.0147	0.01975	0.3105	0.1023	0.1629	0.09615	0.18285
Gene543	0.0049	0.0171	0.0077	0.0252	0.0086	0.01185	0.01395	0.00995	0.0688	0.05885	0.08265	0.01075	0.006	0.0094	0.0124	0.0147	0.09125	0.09875	0.06675	0.0681	0.07945	0.00975	0.0107	0.0192	0.0132	0.01795	0.13775	0.0789	0.10345	0.0775	0.09285
Gene544	0.0053	0.01575	0.00945	0.0224	0.01005	0.0128	0.014	0.0095	0.0649	0.05775	0.09365	0.01445	0.00685	0.0108	0.01795	0.0168	0.09035	0.0934	0.07045	0.0717	0.08915	0.01145	0.00985	0.0189	0.0107	0.0155	0.1462	0.0982	0.10725	0.07145	0.08385
Gene545	0.005	0.01865	0.0085	0.0223	0.00895	0.0123	0.01255	0.00855	0.05725	0.04735	0.07855	0.0126	0.00655	0.01025	0.01395	0.0157	0.1021	0.0989	0.06745	0.0681	0.0804	0.00935	0.00885	0.01335	0.01075	0.0172	0.14935	0.08695	0.09885	0.06305	0.0763
Gene546	0.00555	0.0184	0.00875	0.0226	0.0098	0.01375	0.01485	0.00865	0.07435	0.06175	0.10305	0.0158	0.0061	0.0113	0.01535	0.0214	0.09895	0.10445	0.0703	0.06685	0.0844	0.0091	0.01315	0.01955	0.01305	0.02485	0.15365	0.10305	0.11525	0.0766	0.0887
Gene547	0.0056	0.0186	0.0086	0.02235	0.00945	0.01205	0.01455	0.0089	0.0645	0.06115	0.0885	0.0144	0.0057	0.01	0.01355	0.0178	0.1021	0.097	0.0729	0.07445	0.0869	0.00915	0.0115	0.01295	0.01295	0.01735	0.13985	0.0942	0.11075	0.06865	0.08875
Gene548	0.00455	0.01575	0.0087	0.02335	0.00845	0.0111	0.0116	0.00685	0.0671	0.05065	0.07645	0.0146	0.0057	0.01055	0.0115	0.01885	0.0996	0.10785	0.07505	0.06415	0.1061	0.009	0.0095	0.015	0.0149	0.0196	0.11585	0.0964	0.10195	0.0777	0.0989
Gene549	0.00595	0.01805	0.0091	0.02285	0.0098	0.01335	0.01235	0.00925	0.09195	0.06445	0.10775	0.0153	0.00525	0.0083	0.01525	0.0191	0.1037	0.1023	0.0771	0.06775	0.1203	0.0109	0.0121	0.01895	0.01515	0.01935	0.12045	0.09875	0.0947	0.0725	0.10625
Gene550	0.0044	0.01365	0.00835	0.01885	0.0071	0.0108	0.01035	0.0078	0.05565	0.0434	0.0747	0.0116	0.00545	0.0081	0.0115	0.0152	0.0881	0.0907	0.0645	0.06615	0.1127	0.00805	0.0084	0.01455	0.0115	0.0165	0.10735	0.07415	0.0916	0.06945	0.0892
Gene551	0.0042	0.0139	0.0085	0.0206	0.01015	0.01395	0.0121	0.00795	0.0772	0.06615	0.12155	0.01325	0.00685	0.00965	0.014	0.02205	0.1122	0.1155	0.07005	0.0674	0.1294	0.01225	0.0112	0.0183	0.0121	0.02155	0.12375	0.0983	0.1073	0.07595	0.1097
Gene552	0.005	0.01305	0.00695	0.0244	0.00865	0.01455	0.0107	0.0076	0.07525	0.06625	0.135	0.015	0.0062	0.0086	0.01205	0.0209	0.10145	0.09575	0.0762	0.0711	0.1091	0.0164	0.0122	0.0139	0.0139	0.02145	0.1031	0.0849	0.08835	0.0733	0.104
Gene553	0.00565	0.0304	0.00935	0.03895	0.00815	0.02085	0.01335	0.01405	0.0937	0.0564	0.08835	0.0414	0.00755	0.0129	0.0163	0.0193	0.11445	0.1713	0.0747	0.06755	0.092	0.0214	0.02165	0.03955	0.0217	0.03245	0.1539	0.1077	0.12065	0.0729	0.11415
Gene554	0.00595	0.0316	0.01075	0.03495	0.00885	0.01885	0.00955	0.0149	0.0467	0.0277	0.0527	0.044	0.00795	0.00895	0.01425	0.0282	0.0901	0.17135	0.065	0.0498	0.07265	0.02575	0.0265	0.02115	0.0167	0.0192	0.08685	0.0874	0.09145	0.0584	0.07965
Gene555	0.00585	0.0342	0.011	0.03655	0.0086	0.01995	0.01365	0.01335	0.0925	0.04215	0.11745	0.04205	0.0077	0.0158	0.0189	0.02665	0.10055	0.1651	0.07265	0.06205	0.09825	0.0253	0.0194	0.0224	0.0155	0.04545	0.0966	0.11245	0.0995	0.06075	0.1032
Gene556	0.00555	0.0295	0.01025	0.03525	0.007	0.0209	0.0119	0.0148	0.06955	0.0517	0.08985	0.0345	0.0068	0.0116	0.01665	0.02075	0.1031	0.12905	0.06995	0.07135	0.09925	0.0202	0.02105	0.0178	0.02055	0.0278	0.10415	0.09475	0.1046	0.07035	0.0968
Gene557	0.00965	0.0551	0.0161	0.11845	0.02145	0.0527	0.0156	0.03855	0.1654	0.05415	0.2254	0.1069	0.01145	0.024	0.03285	0.06985	0.11485	0.17745	0.0751	0.0828	0.17105	0.09555	0.1039	0.04105	0.04515	0.1022	0.16835	0.15305	0.1329	0.07725	0.47505
Gene558	0.0059	0.03735	0.00815	0.0405	0.0094	0.0182	0.016	0.0167	0.12055	0.0619	0.10945	0.04135	0.0081	0.0165	0.02645	0.02215	0.1274	0.1832	0.0775	0.07685	0.11455	0.02125	0.0286	0.0329	0.0234	0.06785	0.1433	0.141	0.1207	0.07785	0.1497
Gene559	0.0048	0.03205	0.00765	0.02935	0.0069	0.015	0.0125	0.0124	0.05825	0.03605	0.07945	0.0211	0.007	0.00985	0.01175	0.015	0.10065	0.1377	0.06025	0.07085	0.08605	0.0165	0.0135	0.02165	0.0159	0.0212	0.1024	0.08165	0.07065	0.0632	0.0898
Gene560	0.0055	0.0418	0.0076	0.03085	0.0093	0.0147	0.01515	0.0141	0.0894	0.05065	0.09835	0.03065	0.00825	0.0143	0.0165	0.01875	0.11365	0.1374	0.07065	0.07175	0.10975	0.01945	0.02015	0.02695	0.03115	0.0337	0.1637	0.1127	0.08645	0.0798	0.10665
Gene561	0.00515	0.04185	0.00735	0.02785	0.00855	0.01325	0.0119	0.01445	0.07695	0.04195	0.082	0.0255	0.0079	0.01345	0.01505	0.02075	0.1112	0.1428	0.07965	0.0752	0.10895	0.02035	0.016	0.02375	0.0211	0.0322	0.1208	0.11555	0.0879	0.08175	0.0813
Gene562	0.00565	0.0444	0.0072	0.03315	0.00935	0.0172	0.0149	0.01365	0.09395	0.04565	0.10935	0.0263	0.00855	0.0142	0.0165	0.0215	0.1275	0.15545	0.0748	0.06305	0.1012	0.0199	0.02185	0.026	0.01955	0.037	0.13725	0.11755	0.0882	0.0743	0.09375
Gene563	0.00535	0.04355	0.0055	0.02335	0.0055	0.01405	0.0096	0.01085	0.0757	0.03775	0.0961	0.0209	0.0071	0.012	0.014	0.0147	0.1738	0.12425	0.06625	0.0652	0.1047	0.01495	0.0153	0.02625	0.0202	0.03365	0.13835	0.09835	0.07875	0.07545	0.0931
Gene564	0.0057	0.0348	0.0077	0.03215	0.0099	0.01475	0.01615	0.0173	0.1022	0.05395	0.12115	0.02355	0.0085	0.01595	0.0179	0.0216	0.1193	0.16875	0.07025	0.0745	0.1024	0.0213	0.01995	0.0343	0.0269	0.03965	0.15595	0.12895	0.1108	0.07905	0.1068
Gene565	0.0054	0.03335	0.0079	0.03975	0.00985	0.02135	0.0184	0.01515	0.10325	0.06415	0.11275	0.029	0.00675	0.01575	0.0202	0.0305	0.117	0.14185	0.07555	0.0635	0.1052	0.02055	0.0227	0.03655	0.02875	0.04095	0.1609	0.12065	0.0997	0.08135	0.1065
Gene566	0.0055	0.06735	0.01015	0.0403	0.0172	0.0184	0.01605	0.0176	0.22135	0.0798	0.28085	0.05215	0.01035	0.0332	0.02875	0.04455	0.1927	0.26395	0.0852	0.0929	0.1831	0.03335	0.03675	0.0704	0.0243	0.10035	0.28755	0.2488	0.14115	0.06505	0.14395
Gene567	0.00475	0.0392	0.00795	0.02725	0.0073	0.01535	0.0146	0.01285	0.07085	0.03415	0.08505	0.016	0.00645	0.00995	0.01335	0.0163	0.09875	0.12305	0.06315	0.06475	0.0792	0.01645	0.0117	0.0193	0.01825	0.022	0.1226	0.0992	0.0759	0.0741	0.07225
Gene568	0.005	0.039	0.00915	0.03125	0.0112	0.01465	0.01355	0.01485	0.11375	0.0504	0.13225	0.0261	0.007	0.0161	0.01565	0.0235	0.1409	0.1774	0.0801	0.0747	0.1192	0.01885	0.02135	0.0382	0.02965	0.04635	0.16365	0.1685	0.1079	0.0958	0.11205
Gene569	0.0057	0.04185	0.00935	0.032	0.00945	0.01865	0.01665	0.0147	0.1033	0.0481	0.1365	0.0253	0.00725	0.0143	0.0143	0.01905	0.1374	0.14985	0.08545	0.06405	0.11645	0.01935	0.0157	0.0352	0.0297	0.04825	0.1522	0.1423	0.1063	0.07825	0.1126
Gene570	0.0049	0.0394	0.0093	0.0271	0.0087	0.01275	0.0129	0.0149	0.1013	0.04955	0.10765	0.02175	0.0069	0.01115	0.01315	0.02005	0.12585	0.1373	0.07715	0.0719	0.0981	0.01465	0.0158	0.02405	0.0213	0.03485	0.14905	0.1191	0.09635	0.07865	0.07895
Gene571	0.0053	0.04005	0.00945	0.02835	0.0101	0.0157	0.01395	0.01295	0.0943	0.0397	0.1076	0.02135	0.0061	0.01205	0.01615	0.02135	0.1279	0.1364	0.05965	0.07575	0.11715	0.01775	0.0188	0.02235	0.0247	0.03255	0.13915	0.10875	0.08515	0.0795	0.0972
Gene572	0.00615	0.02935	0.0183	0.0292	0.01005	0.01495	0.0141	0.01005	0.19885	0.1154	0.2207	0.02815	0.00765	0.02075	0.02475	0.0197	0.1148	0.1502	0.0707	0.06135	0.07525	0.01465	0.02545	0.0303	0.0337	0.04005	0.14885	0.13115	0.1251	0.0657	0.097
Gene573	0.0077	0.03595	0.0281	0.04065	0.01355	0.0111	0.01675	0.01165	0.26415	0.19635	0.429	0.04305	0.00725	0.0208	0.02645	0.04705	0.18945	0.23545	0.11915	0.15045	0.1452	0.02315	0.0362	0.03105	0.0409	0.04155	0.2468	0.16485	0.2017	0.1064	0.1457
Gene574	0.0095	0.0626	0.0246	0.04825	0.02605	0.01845	0.01755	0.0203	0.374	0.26915	0.48185	0.0551	0.01085	0.02905	0.04615	0.04335	0.1892	0.18675	0.09875	0.0722	0.1222	0.0265	0.0573	0.0633	0.0669	0.0809	0.23865	0.22045	0.1936	0.09715	0.15465
Gene575	0.0086	0.07395	0.0296	0.1787	0.06115	0.04245	0.0484	0.10685	1.07915	0.496	1.0317	0.1047	0.03735	0.1393	0.26585	0.2501	0.61065	0.35485	0.315	0.16215	0.3676	0.05665	0.24975	0.2672	0.18	0.24605	0.89265	0.57215	0.64875	0.4254	0.45945
Gene576	0.0076	0.05345	0.021	0.03715	0.01545	0.01665	0.01265	0.016	0.1679	0.1518	0.22885	0.03055	0.0082	0.0182	0.02725	0.0302	0.11435	0.1415	0.09125	0.07465	0.09175	0.01595	0.0343	0.03165	0.03785	0.05155	0.1791	0.139	0.1178	0.0702	0.1055
Gene577	0.0085	0.06475	0.0208	0.0471	0.0213	0.01965	0.0155	0.023	0.23775	0.1947	0.3136	0.0399	0.0068	0.02215	0.0365	0.0288	0.15665	0.1957	0.0934	0.08485	0.11535	0.0215	0.0425	0.0449	0.05065	0.06375	0.2205	0.2007	0.1879	0.0884	0.14505
Gene578	0.0244	0.2508	0.0499	0.6009	0.1342	0.18185	0.05535	0.1381	1.32135	1.8703	2.16545	0.40135	0.02725	0.1539	0.30455	0.37395	1.1254	1.0815	0.82595	0.4199	1.16725	0.14555	0.4023	0.34115	0.5038	0.54065	2.38745	1.9127	1.97885	0.87315	2.1096
Gene579	0.00715	0.0696	0.01965	0.0457	0.02175	0.0158	0.01615	0.0209	0.27325	0.2299	0.34405	0.04105	0.00715	0.0247	0.03325	0.03335	0.1486	0.17325	0.1016	0.0657	0.132	0.0257	0.0421	0.0471	0.04755	0.0638	0.2448	0.194	0.16235	0.08085	0.12765
Gene580	0.0078	0.0515	0.0206	0.0458	0.02255	0.0161	0.0137	0.01925	0.25625	0.2108	0.3222	0.03755	0.00725	0.0238	0.03605	0.03265	0.1933	0.1821	0.1398	0.0909	0.1481	0.0223	0.0362	0.04645	0.05075	0.0604	0.315	0.1948	0.18365	0.1041	0.1659
Gene581	0.0069	0.0353	0.0092	0.05805	0.00875	0.02355	0.01845	0.0178	0.14445	0.094	0.20915	0.06275	0.00845	0.0208	0.02475	0.0304	0.12685	0.19235	0.0831	0.07755	0.12185	0.0365	0.0375	0.0554	0.03615	0.0469	0.1817	0.11505	0.11175	0.08455	0.14525
Gene582	0.006	0.0399	0.01095	0.0807	0.0085	0.02175	0.01845	0.01475	0.1103	0.05865	0.15175	0.04365	0.0084	0.0162	0.017	0.02505	0.10845	0.1566	0.0679	0.07185	0.1099	0.02735	0.023	0.0413	0.0302	0.03625	0.1438	0.1223	0.10125	0.0866	0.1396
Gene583	0.00665	0.03225	0.0097	0.03775	0.01325	0.01815	0.0211	0.01815	0.1327	0.0776	0.1508	0.0323	0.0091	0.0169	0.0168	0.0276	0.147	0.1522	0.0874	0.0763	0.1152	0.01695	0.03205	0.05645	0.0321	0.05195	0.194	0.14345	0.106	0.1084	0.1062
Gene584	0.00505	0.02945	0.00945	0.0341	0.00705	0.0215	0.01615	0.0126	0.0737	0.04015	0.0867	0.02725	0.0071	0.0105	0.01235	0.01715	0.09105	0.11735	0.0549	0.0663	0.07815	0.01875	0.0116	0.0208	0.0179	0.0141	0.0892	0.0713	0.07855	0.06255	0.0765
Gene585	0.0053	0.03515	0.0102	0.031	0.0127	0.01745	0.01805	0.01515	0.1233	0.0569	0.1506	0.02735	0.0079	0.01465	0.01625	0.02815	0.14015	0.13915	0.07405	0.0777	0.13525	0.02055	0.01855	0.0316	0.03265	0.03935	0.1825	0.1443	0.09925	0.0957	0.10525
Gene586	0.005	0.0288	0.00985	0.02975	0.0062	0.01605	0.01655	0.0147	0.06515	0.04285	0.07945	0.0231	0.0066	0.0106	0.0129	0.01615	0.0844	0.1177	0.0724	0.06205	0.0707	0.0186	0.01505	0.0168	0.02	0.0171	0.09395	0.07395	0.0865	0.0616	0.0826
Gene587	0.00545	0.02195	0.008	0.02335	0.00875	0.01405	0.01495	0.01155	0.09215	0.05085	0.10555	0.01765	0.0064	0.01165	0.0126	0.01905	0.11115	0.1406	0.0723	0.0722	0.11265	0.01545	0.01465	0.02505	0.0189	0.02705	0.1953	0.11325	0.08775	0.08255	0.09585
Gene588	0.00615	0.03105	0.00995	0.0367	0.0068	0.01805	0.015	0.01575	0.0742	0.0512	0.10585	0.02575	0.00655	0.0128	0.0128	0.01855	0.08665	0.114	0.0524	0.06615	0.08	0.02	0.01345	0.02005	0.0204	0.018	0.0927	0.0763	0.07455	0.0606	0.07935
Gene589	0.0054	0.0407	0.01015	0.051	0.00835	0.0196	0.0186	0.01655	0.10915	0.0688	0.1207	0.0385	0.0086	0.018	0.02625	0.0287	0.17445	0.2115	0.0993	0.1704	0.1203	0.0268	0.0253	0.0328	0.032	0.02975	0.1839	0.1343	0.12985	0.1053	0.14405
Gene590	0.00555	0.0235	0.0093	0.0286	0.0128	0.01825	0.0161	0.0132	0.0997	0.04765	0.0999	0.0198	0.0074	0.0113	0.0117	0.0154	0.10585	0.1227	0.0699	0.0643	0.10665	0.0136	0.0137	0.023	0.0222	0.03375	0.1612	0.10655	0.0997	0.0779	0.1009
Gene591	0.00595	0.0382	0.0097	0.0598	0.0065	0.0156	0.01745	0.0128	0.06905	0.03885	0.0952	0.0207	0.0079	0.01	0.0137	0.01345	0.0931	0.1093	0.05785	0.0672	0.07745	0.0203	0.01155	0.02025	0.01825	0.01885	0.10735	0.08335	0.07025	0.0709	0.0859
Gene592	0.0059	0.0274	0.0101	0.03265	0.0113	0.021	0.01835	0.0148	0.13295	0.0652	0.1706	0.0207	0.00655	0.0163	0.01255	0.0217	0.12315	0.18005	0.07805	0.10125	0.36135	0.0162	0.01695	0.02715	0.0249	0.0399	0.244	0.1265	0.1039	0.0947	0.1153
Gene593	0.005	0.0395	0.00805	0.03255	0.0068	0.013	0.014	0.01285	0.0853	0.04495	0.07595	0.02125	0.00725	0.01055	0.01375	0.01515	0.10935	0.1267	0.0814	0.14195	0.0996	0.0228	0.0119	0.01905	0.021	0.0169	0.1381	0.0763	0.1	0.0766	0.1204
Gene594	0.00895	0.0636	0.0117	0.076	0.0165	0.03065	0.03775	0.0314	0.21505	0.16345	0.20685	0.06185	0.00935	0.0254	0.03185	0.06355	0.1492	0.19225	0.10915	0.11005	0.25295	0.0777	0.06025	0.08595	0.07785	0.07845	0.3952	0.13565	0.1389	0.1032	0.35295
Gene595	0.00685	0.05335	0.02175	0.0425	0.02225	0.0137	0.01145	0.01985	0.2062	0.1699	0.2573	0.0331	0.00655	0.02105	0.0336	0.0293	0.14665	0.17205	0.0881	0.0649	0.0966	0.0173	0.0303	0.03855	0.0377	0.04965	0.2164	0.183	0.1749	0.09075	0.11785
Gene596	0.00585	0.04095	0.0163	0.0366	0.0153	0.01515	0.0147	0.0184	0.1608	0.1487	0.20745	0.02495	0.00685	0.01655	0.02655	0.02265	0.1157	0.1611	0.0797	0.0545	0.08895	0.01505	0.02635	0.0316	0.03415	0.0462	0.1676	0.166	0.1314	0.0792	0.09525
Gene597	0.01715	0.1005	0.0601	0.26725	0.05545	0.07105	0.0731	0.09355	0.90165	1.0835	1.7703	0.1713	0.01265	0.07765	0.1415	0.14245	0.37575	0.4624	0.39975	0.1361	0.5342	0.07665	0.1806	0.16965	0.2283	0.2408	0.83565	0.3735	0.5884	0.2899	0.5989
Gene598	0.0069	0.0482	0.01895	0.0396	0.01805	0.0172	0.0162	0.0211	0.1969	0.2447	0.25425	0.03305	0.0072	0.02045	0.02975	0.02755	0.13115	0.1686	0.09115	0.07225	0.08665	0.0171	0.0275	0.03585	0.03855	0.05585	0.21345	0.14535	0.1544	0.0784	0.1243
Gene599	0.0086	0.09645	0.0239	0.0488	0.0393	0.0211	0.0242	0.02785	0.67765	0.45985	0.79785	0.05195	0.008	0.06125	0.07465	0.03855	0.24175	0.24955	0.1703	0.09825	0.15385	0.0272	0.06045	0.11305	0.1221	0.1091	0.42275	0.54915	0.39285	0.1217	0.18745
Gene600	0.0088	0.0849	0.02365	0.0461	0.02915	0.01565	0.02235	0.0296	0.32455	0.29155	0.42215	0.04785	0.009	0.0286	0.044	0.0398	0.1751	0.1578	0.11935	0.07345	0.12795	0.02995	0.05085	0.0551	0.0644	0.0789	0.32	0.25105	0.25995	0.1004	0.1724
Gene601	0.01505	0.16955	0.033	0.0674	0.04085	0.01745	0.0211	0.0464	0.64675	0.52865	0.9348	0.07765	0.01415	0.05035	0.0689	0.06365	0.3098	0.2553	0.19995	0.1146	0.2156	0.06355	0.0851	0.09065	0.12095	0.10695	0.4723	0.4965	0.4297	0.15145	0.2983
Gene602	0.00835	0.07675	0.02045	0.049	0.0303	0.01715	0.02005	0.02805	0.31345	0.31255	0.3867	0.0514	0.0081	0.0289	0.0356	0.0428	0.17965	0.1573	0.1214	0.07865	0.1215	0.0266	0.047	0.0539	0.0579	0.0815	0.29955	0.2237	0.2503	0.0947	0.1789
Gene603	0.00955	0.0873	0.0241	0.0601	0.0443	0.0251	0.022	0.02835	0.53255	0.40285	0.6525	0.08195	0.01045	0.0429	0.0567	0.0667	0.2234	0.20855	0.151	0.09345	0.1456	0.04075	0.08165	0.09745	0.1004	0.1309	0.3401	0.3233	0.36035	0.10565	0.2486
Gene604	0.00625	0.04355	0.01525	0.0347	0.01735	0.01635	0.01435	0.01525	0.1723	0.132	0.21455	0.0265	0.00775	0.0139	0.02805	0.0255	0.11985	0.11925	0.0837	0.0693	0.0873	0.02065	0.0263	0.0301	0.0344	0.0449	0.1848	0.1235	0.14	0.072	0.0991
Gene605	0.00555	0.04505	0.0075	0.03855	0.00755	0.01325	0.01615	0.014	0.0787	0.04015	0.0731	0.0186	0.00795	0.0101	0.01285	0.01745	0.11295	0.116	0.0672	0.0653	0.0763	0.01875	0.01075	0.01855	0.01975	0.0162	0.09045	0.0695	0.07185	0.0623	0.06735
Gene606	0.0063	0.04635	0.00685	0.03535	0.00665	0.0143	0.01515	0.01675	0.0812	0.0429	0.0837	0.01745	0.0078	0.01185	0.015	0.016	0.1091	0.11705	0.0556	0.0647	0.08905	0.02095	0.0128	0.0186	0.02115	0.02015	0.12215	0.0843	0.07045	0.06115	0.0794
Gene607	0.00615	0.03785	0.0078	0.04055	0.00845	0.0157	0.01665	0.0169	0.0861	0.0498	0.10395	0.01645	0.0088	0.01	0.0137	0.015	0.104	0.12275	0.0646	0.0611	0.09925	0.0199	0.01485	0.0231	0.0194	0.01925	0.1229	0.0899	0.0781	0.0677	0.0833
Gene608	0.0045	0.01735	0.0071	0.0249	0.0072	0.0105	0.01055	0.0108	0.06515	0.0654	0.08165	0.02075	0.0049	0.0099	0.0148	0.0194	0.1205	0.1112	0.06745	0.06545	0.0799	0.0123	0.01095	0.0167	0.01255	0.0185	0.1768	0.0809	0.0864	0.094	0.09585
Gene609	0.0062	0.03795	0.0102	0.0438	0.00865	0.0171	0.0204	0.01785	0.1345	0.0701	0.1528	0.01995	0.009	0.01385	0.01485	0.02	0.09815	0.12305	0.06765	0.07145	0.08875	0.0247	0.01445	0.02565	0.0215	0.0278	0.12275	0.0998	0.08215	0.07185	0.10895
Gene610	0.0044	0.0173	0.0073	0.02295	0.01005	0.00995	0.014	0.0104	0.0875	0.0464	0.1062	0.0136	0.00625	0.01095	0.01335	0.0226	0.1234	0.1187	0.08325	0.10075	0.10955	0.01165	0.013	0.01745	0.01585	0.019	0.23725	0.10155	0.1117	0.07355	0.0963
Gene611	0.00555	0.0426	0.007	0.0344	0.00835	0.0126	0.0147	0.0125	0.0759	0.0353	0.0975	0.0165	0.0067	0.0115	0.01205	0.01395	0.10455	0.1125	0.0567	0.0594	0.08405	0.0191	0.01195	0.0218	0.01695	0.0206	0.1099	0.0848	0.0774	0.0665	0.07145
Gene612	0.00625	0.07835	0.01335	0.0569	0.03125	0.032	0.03475	0.01835	0.45775	0.42885	0.42685	0.0696	0.01495	0.03755	0.07255	0.0776	0.6377	0.32565	0.3262	0.1661	0.27075	0.04855	0.05375	0.0965	0.0484	0.1446	0.5232	0.44765	0.3555	0.2492	0.27475
Gene613	0.0043	0.01715	0.006	0.0254	0.0079	0.0088	0.01155	0.00935	0.0692	0.0428	0.08305	0.0107	0.0052	0.01065	0.0131	0.0163	0.10495	0.10475	0.06785	0.085	0.09385	0.01105	0.01175	0.01325	0.012	0.02095	0.17265	0.0912	0.0921	0.07705	0.08225
Gene614	0.0052	0.0429	0.00855	0.03095	0.00795	0.01685	0.01795	0.0131	0.0799	0.04065	0.093	0.0117	0.0063	0.0101	0.011	0.0159	0.09045	0.1182	0.0597	0.07315	0.09165	0.01785	0.01085	0.0194	0.0135	0.02105	0.12455	0.0864	0.0736	0.0717	0.07585
Gene615	0.01005	0.11705	0.0221	0.0559	0.036	0.02235	0.02775	0.026	0.43145	0.28315	0.5127	0.0511	0.0128	0.0363	0.0415	0.0699	0.23515	0.2818	0.15105	0.1048	0.22	0.0546	0.08565	0.0908	0.07035	0.1031	0.5409	0.3677	0.28855	0.1251	0.26745
Gene616	0.00785	0.069	0.016	0.08425	0.02715	0.04145	0.05675	0.0218	0.26785	0.17325	0.36385	0.05105	0.0103	0.0298	0.0291	0.05785	0.1571	0.23175	0.11855	0.1172	0.2799	0.05985	0.05535	0.09425	0.0737	0.10525	0.4296	0.2116	0.16925	0.1187	0.3734
Gene617	0.00525	0.0208	0.0083	0.0216	0.0088	0.00935	0.0137	0.0099	0.0815	0.0498	0.10275	0.0134	0.00665	0.00925	0.0118	0.01725	0.1127	0.13	0.078	0.0867	0.104	0.01055	0.01195	0.0224	0.01525	0.01955	0.2176	0.0876	0.1091	0.066	0.1032
Gene618	0.00515	0.0348	0.0084	0.03115	0.0077	0.01195	0.01265	0.01345	0.0622	0.0342	0.0797	0.0095	0.0056	0.0095	0.0132	0.0123	0.08685	0.09795	0.0635	0.0606	0.08505	0.0131	0.00875	0.0129	0.01585	0.01705	0.1107	0.092	0.0734	0.064	0.07025
Gene619	0.00645	0.03745	0.0124	0.04795	0.00955	0.0173	0.0184	0.01845	0.16625	0.0928	0.22535	0.02145	0.00775	0.01175	0.014	0.0243	0.08665	0.11115	0.07325	0.07015	0.0991	0.0261	0.02155	0.02535	0.02515	0.0317	0.1321	0.1458	0.0811	0.0702	0.09115
Gene620	0.01055	0.1822	0.03405	0.10605	0.06405	0.02725	0.0353	0.03205	0.7199	0.4161	1.02615	0.0759	0.01275	0.05455	0.04835	0.07715	0.35535	0.41805	0.2128	0.17215	0.40655	0.07315	0.1003	0.14445	0.0935	0.1266	0.8923	0.6082	0.3342	0.14715	0.34335
Gene621	0.00585	0.03675	0.0096	0.038	0.00835	0.01825	0.02145	0.018	0.086	0.0476	0.10755	0.0129	0.00845	0.0091	0.01035	0.01505	0.10305	0.11945	0.0608	0.06825	0.08965	0.0171	0.0124	0.01645	0.0174	0.01935	0.10795	0.08485	0.0705	0.06625	0.08205
Gene622	0.0044	0.02005	0.0075	0.0235	0.00695	0.00865	0.012	0.00995	0.0728	0.04095	0.09025	0.013	0.00535	0.01055	0.01035	0.0137	0.1036	0.112	0.07565	0.0679	0.0831	0.01215	0.01115	0.0178	0.01	0.01755	0.2016	0.0968	0.08095	0.06375	0.08455
Gene623	0.0067	0.0577	0.01475	0.0389	0.0208	0.0138	0.0181	0.01215	0.2827	0.18145	0.2921	0.0276	0.0077	0.02365	0.02485	0.03205	0.17185	0.17335	0.15505	0.09155	0.1409	0.0302	0.04005	0.0501	0.03545	0.05055	0.3646	0.2203	0.1587	0.09535	0.16185
Gene624	0.0049	0.0202	0.01345	0.0245	0.01125	0.0141	0.01225	0.0098	0.08535	0.05795	0.10795	0.0237	0.00825	0.01285	0.0198	0.01405	0.08255	0.1073	0.0531	0.05955	0.07505	0.0106	0.0131	0.01885	0.02385	0.0227	0.0926	0.0811	0.07045	0.061	0.06575
Gene625	0.0122	0.045	0.04065	0.12645	0.03405	0.0318	0.0251	0.01095	0.67605	0.5946	1.19165	0.1475	0.01555	0.04255	0.0761	0.11205	0.2293	0.2648	0.19265	0.12875	0.26355	0.0601	0.1098	0.09925	0.11575	0.111	0.4382	0.1751	0.2754	0.11855	0.2192
Gene626	0.0077	0.06365	0.0172	0.04685	0.02655	0.0191	0.0186	0.0214	0.29615	0.2692	0.35045	0.0474	0.00795	0.02825	0.038	0.03725	0.1806	0.1716	0.12425	0.0835	0.1237	0.03115	0.04255	0.05215	0.05865	0.0718	0.30315	0.2148	0.23245	0.09975	0.14835
Gene627	0.0047	0.0281	0.01555	0.03385	0.0124	0.0169	0.01075	0.0128	0.1047	0.06295	0.14555	0.02235	0.00785	0.01615	0.0328	0.01985	0.09925	0.13105	0.07165	0.0535	0.07795	0.0107	0.01925	0.02495	0.0265	0.03	0.0955	0.07685	0.0781	0.06755	0.08085
Gene628	0.01175	0.1171	0.02765	0.0683	0.0546	0.0314	0.0289	0.0382	0.5993	0.57005	0.7339	0.0912	0.0122	0.04825	0.0684	0.06245	0.26595	0.2177	0.1868	0.09365	0.1909	0.0623	0.09145	0.0978	0.11485	0.1419	0.5273	0.38315	0.4177	0.1627	0.2759
Gene629	0.00525	0.02885	0.01635	0.0278	0.00715	0.01375	0.01115	0.0136	0.07545	0.05955	0.103	0.014	0.0071	0.0106	0.01825	0.0096	0.08215	0.09685	0.06455	0.05085	0.0615	0.0079	0.0117	0.01225	0.01655	0.02275	0.08435	0.07005	0.06645	0.06195	0.0611
Gene630	0.01045	0.1192	0.0247	0.0688	0.0606	0.02645	0.0233	0.04115	0.62345	0.5096	0.6072	0.0946	0.01165	0.04035	0.06045	0.063	0.2745	0.2636	0.1752	0.11235	0.15465	0.0543	0.098	0.0895	0.1028	0.1449	0.5131	0.40835	0.4483	0.1373	0.26885
Gene631	0.0053	0.0335	0.01695	0.02935	0.0096	0.0165	0.0111	0.015	0.08325	0.0675	0.1139	0.02185	0.0065	0.012	0.02005	0.0135	0.08365	0.10775	0.0628	0.0607	0.0737	0.0095	0.01315	0.0162	0.0174	0.02585	0.0949	0.08355	0.074	0.06065	0.0722
Gene632	0.00585	0.0541	0.0154	0.0462	0.02185	0.02145	0.0142	0.0225	0.22905	0.1932	0.2765	0.04325	0.0084	0.11255	0.0303	0.03235	0.1773	0.16105	0.12775	0.16975	0.1181	0.02495	0.03905	0.03925	0.03585	0.05515	0.29105	1.2881	0.1988	0.10735	0.16495
Gene633	0.00605	0.02915	0.0152	0.0295	0.00955	0.0163	0.0107	0.016	0.0763	0.0614	0.1028	0.01495	0.0065	0.01415	0.01755	0.0128	0.08975	0.10355	0.0603	0.05885	0.0721	0.0088	0.01335	0.0142	0.0167	0.02235	0.08915	0.08025	0.0744	0.06055	0.06815
Gene634	0.0058	0.03595	0.0098	0.02875	0.009	0.0158	0.0127	0.0153	0.086	0.06885	0.10655	0.01735	0.00695	0.01185	0.01715	0.0132	0.07645	0.09995	0.0627	0.05545	0.0762	0.0087	0.01485	0.0175	0.01705	0.0206	0.0988	0.09155	0.0705	0.05955	0.07065
Gene635	0.00685	0.058	0.01575	0.04295	0.02665	0.01725	0.0183	0.02285	0.3157	0.2727	0.4067	0.04645	0.00825	0.0273	0.04065	0.0367	0.20045	0.17255	0.118	0.07815	0.11935	0.02765	0.0307	0.0474	0.0517	0.0736	0.3392	0.24345	0.2298	0.10095	0.17455
Gene636	0.0045	0.0306	0.01565	0.02955	0.0077	0.01615	0.0091	0.01285	0.0631	0.05265	0.088	0.01145	0.0061	0.01165	0.0168	0.00955	0.0787	0.1034	0.06035	0.05955	0.07455	0.00865	0.0108	0.01345	0.01635	0.021	0.0891	0.08875	0.07075	0.0554	0.06475
Gene637	0.0051	0.0325	0.019	0.0357	0.00755	0.0159	0.01195	0.0156	0.08335	0.075	0.12455	0.0162	0.00645	0.0122	0.02195	0.0124	0.096	0.10885	0.0716	0.058	0.0858	0.00825	0.01695	0.01875	0.0176	0.028	0.11395	0.0998	0.0892	0.06185	0.0801
Gene638	0.00585	0.0381	0.00995	0.0381	0.0088	0.01235	0.0167	0.01715	0.11465	0.05235	0.1349	0.0149	0.00705	0.012	0.0119	0.0172	0.10575	0.11805	0.06155	0.06125	0.1064	0.01905	0.01665	0.0238	0.02005	0.0247	0.15795	0.1013	0.08185	0.06525	0.1075
Gene639	0.0073	0.0433	0.0105	0.044	0.01385	0.0159	0.0221	0.016	0.2212	0.0842	0.2787	0.02845	0.0077	0.0176	0.0166	0.03915	0.1234	0.14795	0.0848	0.0847	0.1382	0.0273	0.02355	0.0427	0.02865	0.04655	0.224	0.13055	0.09095	0.07895	0.11485
Gene640	0.0048	0.0182	0.00785	0.03445	0.00865	0.01235	0.0156	0.0107	0.0896	0.0653	0.087	0.01735	0.00715	0.01055	0.0112	0.02085	0.1312	0.1304	0.07945	0.07515	0.09675	0.01585	0.015	0.02265	0.0152	0.02425	0.1984	0.10665	0.1041	0.07835	0.1142
Gene641	0.00575	0.02515	0.00915	0.0551	0.0088	0.0123	0.01735	0.0142	0.0987	0.0493	0.10675	0.0132	0.0067	0.011	0.0121	0.01725	0.0998	0.10135	0.06895	0.07195	0.11405	0.01835	0.0161	0.0216	0.01535	0.0194	0.1402	0.0904	0.0819	0.0706	0.09595
Gene642	0.00525	0.022	0.0074	0.05945	0.01675	0.0145	0.01685	0.0175	0.2084	0.20685	0.3274	0.0303	0.00815	0.0135	0.01665	0.041	0.10735	0.15445	0.0863	0.0781	0.0934	0.0192	0.02985	0.0504	0.0195	0.0341	0.27185	0.12275	0.10495	0.06445	0.12455
Gene643	0.0054	0.02735	0.00815	0.0509	0.01405	0.023	0.0204	0.0142	0.12665	0.07135	0.12735	0.01735	0.00805	0.01165	0.0117	0.01915	0.09865	0.1203	0.0656	0.0644	0.12245	0.02215	0.0161	0.0235	0.0221	0.02215	0.15955	0.09515	0.10625	0.0803	0.10305
Gene644	0.00405	0.0198	0.007	0.0196	0.00825	0.00805	0.0101	0.00885	0.06595	0.0447	0.0848	0.0121	0.0057	0.0091	0.00865	0.0106	0.10685	0.11225	0.0828	0.09885	0.08795	0.01165	0.00925	0.01575	0.01255	0.019	0.1757	0.10685	0.09105	0.06225	0.07295
Gene645	0.00495	0.01685	0.00615	0.0236	0.00885	0.01005	0.0139	0.0089	0.06065	0.04145	0.08395	0.0107	0.00605	0.00895	0.00875	0.01175	0.1074	0.10125	0.07945	0.06635	0.0759	0.01135	0.0091	0.01485	0.0107	0.01685	0.14405	0.08675	0.07865	0.0598	0.0834
Gene646	0.0063	0.02735	0.01025	0.0428	0.0138	0.01545	0.0193	0.0184	0.1537	0.0884	0.15695	0.02155	0.0074	0.0138	0.0125	0.0279	0.12675	0.1328	0.07365	0.07875	0.1503	0.01755	0.0211	0.03045	0.0227	0.02655	0.24165	0.1281	0.1157	0.08545	0.10485
Gene647	0.0051	0.0113	0.0067	0.0191	0.00605	0.00835	0.0101	0.00765	0.0522	0.03885	0.08015	0.0118	0.00565	0.0081	0.0099	0.0122	0.1069	0.0935	0.072	0.06345	0.10335	0.0092	0.00925	0.01465	0.01125	0.0193	0.1645	0.0754	0.08045	0.0622	0.0877
Gene648	0.0057	0.01765	0.0064	0.02615	0.0099	0.01065	0.01485	0.0099	0.07515	0.05105	0.0991	0.01305	0.00715	0.00805	0.0088	0.02125	0.2654	0.19655	0.1652	0.1257	0.18405	0.0121	0.0084	0.01385	0.01165	0.0165	0.43095	0.12895	0.19655	0.13225	0.2005
Gene649	0.00505	0.0132	0.00665	0.01655	0.007	0.00815	0.00885	0.00775	0.04485	0.03555	0.0549	0.0114	0.00565	0.0069	0.0097	0.01045	0.09855	0.08955	0.0602	0.0688	0.0793	0.00845	0.0081	0.01295	0.00755	0.01705	0.12745	0.0658	0.09495	0.0618	0.08585
Gene650	0.00635	0.01985	0.0064	0.02505	0.0079	0.01505	0.0153	0.0092	0.0678	0.05485	0.07695	0.01225	0.00705	0.0085	0.0101	0.012	0.09625	0.0819	0.0752	0.06785	0.0886	0.00995	0.0096	0.01595	0.01345	0.0166	0.14655	0.06905	0.08205	0.06455	0.08055
Gene651	0.0047	0.0149	0.00645	0.02275	0.0092	0.0111	0.01275	0.0094	0.06815	0.04615	0.094	0.0123	0.00575	0.00915	0.0109	0.0136	0.1094	0.10265	0.0841	0.09455	0.0913	0.00935	0.01095	0.01845	0.01145	0.0189	0.17395	0.09465	0.1022	0.07135	0.1075
Gene652	0.0058	0.0169	0.0068	0.0253	0.0083	0.0154	0.01185	0.0081	0.0587	0.0448	0.07595	0.013	0.00665	0.00865	0.0096	0.01325	0.10065	0.1028	0.07145	0.0658	0.07405	0.0118	0.01065	0.0179	0.0113	0.0183	0.16075	0.0682	0.08155	0.0682	0.1083
Gene653	0.01375	0.08955	0.05195	0.25955	0.0574	0.0554	0.04785	0.07485	0.60645	0.57455	0.9982	0.1356	0.0105	0.06	0.0917	0.0943	0.28485	0.4375	0.26115	0.16605	0.4741	0.03555	0.12445	0.13525	0.11895	0.1491	0.78735	0.44805	0.37255	0.2048	0.61085
Gene654	0.00565	0.0325	0.01725	0.02905	0.00805	0.0139	0.01125	0.01545	0.0619	0.05275	0.09025	0.0165	0.00505	0.01165	0.01665	0.01055	0.08115	0.10965	0.06335	0.05245	0.07995	0.0077	0.0116	0.0133	0.01635	0.0218	0.09405	0.08615	0.07655	0.061	0.07025
Gene655	0.00935	0.0374	0.0277	0.0892	0.02405	0.02585	0.02435	0.03205	0.25055	0.40515	0.4728	0.06465	0.00695	0.02585	0.0345	0.04195	0.1303	0.16935	0.1194	0.074	0.14415	0.0194	0.04205	0.0479	0.0481	0.05865	0.26815	0.1392	0.1833	0.09895	0.1435
Gene656	0.00565	0.0366	0.01765	0.0317	0.0134	0.0152	0.01445	0.0178	0.1141	0.09315	0.16175	0.0202	0.0067	0.01595	0.0249	0.01895	0.12045	0.1671	0.0783	0.06695	0.083	0.01015	0.01495	0.0206	0.02285	0.0303	0.1487	0.10295	0.10955	0.0692	0.0791
Gene657	0.00505	0.02925	0.0133	0.02965	0.0084	0.01395	0.01255	0.0149	0.06395	0.06545	0.0993	0.01415	0.00655	0.0116	0.01775	0.00875	0.08565	0.0857	0.0604	0.05535	0.07215	0.00855	0.00845	0.0133	0.0151	0.0236	0.11205	0.0714	0.0767	0.0615	0.0723
Gene658	0.01115	0.0823	0.0547	0.1867	0.07045	0.04195	0.0707	0.07275	0.59315	0.7849	0.93405	0.1418	0.01385	0.0708	0.11285	0.09825	0.3021	0.39495	0.30445	0.1514	0.44065	0.04735	0.10145	0.15785	0.14935	0.14975	0.7872	0.3714	0.4523	0.18685	0.4653
Gene659	0.00535	0.0298	0.01535	0.0268	0.0092	0.01445	0.0127	0.014	0.0851	0.07295	0.10845	0.0255	0.00605	0.01565	0.03385	0.0197	0.15105	0.11675	0.12575	0.10805	0.0919	0.01085	0.0157	0.0268	0.0152	0.0432	0.40025	0.09575	0.09335	0.1001	0.1179
Gene660	0.00565	0.03245	0.01905	0.03435	0.0116	0.01325	0.01365	0.01755	0.0954	0.0997	0.1419	0.01885	0.00515	0.01195	0.0222	0.01895	0.10395	0.10915	0.07975	0.0605	0.0881	0.01105	0.01275	0.02355	0.02265	0.02805	0.1374	0.09305	0.09035	0.0694	0.0787
Gene661	0.0073	0.04175	0.02155	0.04795	0.0128	0.01465	0.01855	0.0207	0.2054	0.2032	0.2855	0.04035	0.00665	0.01765	0.0308	0.035	0.1114	0.102	0.08135	0.0664	0.1036	0.01775	0.02755	0.02595	0.03795	0.03555	0.17625	0.10885	0.1061	0.0686	0.08905
Gene662	0.00525	0.0274	0.0154	0.0318	0.01155	0.014	0.01195	0.01325	0.07865	0.0653	0.09015	0.0152	0.00695	0.0124	0.01805	0.01635	0.0846	0.0899	0.06285	0.0666	0.0752	0.01115	0.0114	0.0158	0.0172	0.0268	0.11825	0.087	0.0762	0.0687	0.07385
Gene663	0.0048	0.018	0.00785	0.0251	0.00885	0.01165	0.0139	0.01165	0.0715	0.0382	0.0778	0.01015	0.00675	0.00935	0.013	0.01655	0.1109	0.14905	0.0841	0.1038	0.08	0.0094	0.0097	0.014	0.0145	0.01535	0.11025	0.07155	0.0828	0.0742	0.0755
Gene664	0.0049	0.0216	0.0074	0.0264	0.0081	0.01055	0.016	0.0114	0.09575	0.0464	0.09245	0.0137	0.0064	0.01265	0.01745	0.02075	0.11255	0.10415	0.07155	0.0892	0.09525	0.01205	0.0146	0.02095	0.01475	0.02275	0.1254	0.0928	0.08825	0.06995	0.0916
Gene665	0.0044	0.0112	0.0057	0.017	0.00505	0.0093	0.0119	0.0062	0.0528	0.03715	0.06025	0.0125	0.00505	0.00745	0.00815	0.00935	0.0956	0.08345	0.07535	0.07565	0.08035	0.00965	0.0092	0.0115	0.01025	0.0148	0.1067	0.06635	0.0701	0.07255	0.0776
Gene666	0.00435	0.01835	0.00755	0.0255	0.00825	0.01445	0.0177	0.01045	0.0749	0.04515	0.08165	0.0108	0.00565	0.0092	0.0138	0.0119	0.08705	0.0798	0.0707	0.0564	0.08385	0.01195	0.01225	0.01325	0.0154	0.01685	0.09625	0.0719	0.0773	0.0594	0.06965
Gene667	0.00455	0.01345	0.00655	0.0185	0.00755	0.00995	0.0098	0.007	0.056	0.0376	0.07755	0.01355	0.00485	0.00665	0.00905	0.0113	0.09885	0.09275	0.0755	0.0799	0.0795	0.01015	0.00925	0.014	0.0094	0.0129	0.1009	0.0742	0.07465	0.0712	0.0921
Gene668	0.005	0.0176	0.00765	0.02535	0.01025	0.0149	0.0145	0.012	0.1113	0.06655	0.1216	0.0152	0.00705	0.0103	0.0142	0.01965	0.1	0.09335	0.06745	0.0673	0.10605	0.0124	0.0161	0.02215	0.01755	0.0267	0.12765	0.0804	0.1008	0.05955	0.109
Gene669	0.00445	0.00985	0.0062	0.01805	0.0056	0.00855	0.01115	0.0073	0.05465	0.0373	0.0767	0.01365	0.0054	0.0074	0.0102	0.01375	0.0987	0.1067	0.0671	0.0655	0.0973	0.0101	0.0092	0.0145	0.0092	0.01555	0.10385	0.07385	0.0836	0.0564	0.07355
Gene670	0.0048	0.0221	0.0072	0.03175	0.0116	0.0127	0.0161	0.01185	0.10775	0.07315	0.1005	0.01935	0.00765	0.01185	0.0178	0.02765	0.1202	0.11595	0.0803	0.0658	0.106	0.0121	0.02195	0.03085	0.01865	0.0319	0.1617	0.1137	0.12235	0.0729	0.0958
Gene671	0.0063	0.0314	0.01045	0.03695	0.01275	0.01545	0.02015	0.0147	0.1388	0.1229	0.2268	0.0214	0.00695	0.0108	0.0161	0.03115	0.12625	0.1354	0.10765	0.09315	0.1195	0.018	0.0204	0.0255	0.01915	0.02645	0.1811	0.08825	0.12165	0.09105	0.11255
Gene672	0.00485	0.01445	0.0067	0.0206	0.00875	0.01265	0.01295	0.0078	0.0678	0.05175	0.0922	0.02095	0.00605	0.0081	0.01135	0.0168	0.1138	0.10665	0.07805	0.0652	0.0939	0.01	0.01185	0.018	0.01545	0.01885	0.1142	0.08655	0.09605	0.07065	0.08025
Gene673	0.0043	0.01895	0.00725	0.02975	0.01065	0.01245	0.0142	0.01165	0.0849	0.05175	0.08975	0.0164	0.0069	0.01175	0.01145	0.0188	0.11905	0.11005	0.0836	0.0867	0.0861	0.0123	0.0123	0.0233	0.0157	0.0203	0.149	0.10115	0.1111	0.07205	0.08725
Gene674	0.0043	0.0122	0.00565	0.0144	0.00935	0.01095	0.0111	0.00695	0.0611	0.05285	0.09325	0.0181	0.00495	0.00625	0.01105	0.01855	0.106	0.10015	0.08685	0.0866	0.09845	0.0088	0.01365	0.01535	0.01165	0.01845	0.112	0.08325	0.1088	0.07185	0.08475
Gene675	0.00465	0.0186	0.0067	0.0285	0.009	0.0134	0.0159	0.01095	0.088	0.0508	0.08155	0.0122	0.0063	0.0084	0.0119	0.01275	0.09635	0.0974	0.06975	0.05535	0.07615	0.01055	0.0117	0.01625	0.01475	0.01895	0.1089	0.07765	0.0756	0.06235	0.0851
Gene676	0.00525	0.01795	0.00645	0.0246	0.0091	0.01205	0.01295	0.01085	0.06435	0.04215	0.07165	0.0102	0.0056	0.00735	0.0111	0.0121	0.08345	0.0812	0.07105	0.0536	0.07535	0.00885	0.011	0.01415	0.0113	0.01675	0.1039	0.082	0.07715	0.0577	0.0728
Gene677	0.00545	0.04985	0.00935	0.0282	0.0072	0.00935	0.009	0.0088	0.0676	0.05505	0.08615	0.0204	0.0065	0.01145	0.01335	0.0142	0.0821	0.0936	0.0575	0.05525	0.0758	0.01025	0.01175	0.0166	0.0182	0.02	0.10315	0.06735	0.06285	0.05715	0.07575
Gene678	0.0294	0.14645	0.0452	0.50685	0.1256	0.14075	0.1066	0.0175	1.41125	1.66285	2.2569	0.53655	0.02675	0.16485	0.28225	0.3908	0.6387	0.8878	0.5964	0.3419	0.8513	0.22915	0.41055	0.415	0.39005	0.45575	1.82575	0.3147	0.8844	0.57005	1.9628
Gene679	0.0056	0.03395	0.0188	0.0312	0.01115	0.01	0.01455	0.0144	0.0909	0.1052	0.1351	0.02095	0.00595	0.01325	0.0204	0.02025	0.09575	0.1203	0.06745	0.05845	0.0791	0.0116	0.01455	0.02025	0.02095	0.0265	0.14825	0.0989	0.0984	0.07015	0.0763
Gene680	0.00545	0.05535	0.012	0.0317	0.01185	0.01085	0.01295	0.0122	0.12225	0.07575	0.18175	0.02815	0.00655	0.0162	0.0211	0.0209	0.1111	0.1727	0.078	0.0661	0.15875	0.01635	0.01985	0.0295	0.02395	0.02835	0.1805	0.1202	0.09755	0.0764	0.1224
Gene681	0.0094	0.05875	0.03015	0.08405	0.0201	0.01305	0.0198	0.0298	0.27125	0.28425	0.48465	0.06795	0.0078	0.02175	0.03175	0.04975	0.14335	0.1616	0.12465	0.0842	0.13885	0.0237	0.04315	0.02845	0.04725	0.04515	0.2812	0.14855	0.22685	0.1076	0.1117
Gene682	0.0217	0.13625	0.0384	0.43255	0.1127	0.1087	0.1057	0.09155	1.17125	1.29875	1.7301	0.3869	0.02225	0.12755	0.18105	0.29205	0.48115	0.75055	0.52865	0.28135	0.77955	0.17155	0.30655	0.3282	0.27975	0.3456	1.77245	0.61735	0.6269	0.52425	1.4733
Gene683	0.00525	0.0255	0.0152	0.03205	0.0119	0.0133	0.01265	0.0165	0.08795	0.0754	0.1158	0.017	0.0071	0.0122	0.0234	0.0229	0.1048	0.1346	0.0817	0.06575	0.1	0.01245	0.0212	0.01695	0.01645	0.0232	0.1886	0.0917	0.10255	0.07035	0.08435
Gene684	0.00555	0.0543	0.0116	0.02725	0.00775	0.01305	0.01575	0.01335	0.07445	0.05155	0.11235	0.01735	0.0056	0.0113	0.0142	0.014	0.08325	0.1204	0.06245	0.0631	0.0839	0.0123	0.01325	0.02035	0.0176	0.02115	0.12165	0.07405	0.0721	0.0634	0.07885
Gene685	0.00485	0.0249	0.0105	0.0263	0.0098	0.00995	0.01145	0.0154	0.0723	0.06575	0.0986	0.0144	0.00625	0.01105	0.01615	0.01635	0.1051	0.0934	0.06225	0.0711	0.0852	0.0091	0.01075	0.0151	0.01385	0.01695	0.1636	0.0779	0.09865	0.05765	0.0687
Gene686	0.0058	0.0535	0.0122	0.03205	0.00735	0.01425	0.01305	0.01195	0.0628	0.0591	0.0917	0.01405	0.0057	0.0107	0.01775	0.01845	0.0923	0.1272	0.0707	0.06585	0.0862	0.01305	0.0135	0.0203	0.0168	0.0225	0.10295	0.0782	0.07545	0.06635	0.07685
Gene687	0.0081	0.0507	0.0131	0.0466	0.00635	0.0137	0.0186	0.01615	0.1809	0.2364	0.2992	0.0425	0.00635	0.01805	0.02385	0.04535	0.1039	0.11665	0.07405	0.0653	0.0967	0.02925	0.0455	0.02905	0.02865	0.03435	0.1512	0.0897	0.10985	0.0841	0.09835
Gene688	0.0053	0.0351	0.01195	0.0371	0.0127	0.01135	0.0137	0.0169	0.1168	0.08545	0.14955	0.02075	0.00645	0.0148	0.02035	0.0197	0.1166	0.139	0.07955	0.0782	0.09005	0.0107	0.0149	0.01925	0.01645	0.0229	0.1938	0.1071	0.114	0.0766	0.0835
Gene689	0.00575	0.04885	0.0076	0.02855	0.00665	0.01525	0.01385	0.01125	0.06615	0.0456	0.07215	0.01385	0.00555	0.0095	0.0137	0.01195	0.0837	0.0843	0.06025	0.05575	0.073	0.01125	0.0123	0.01555	0.0142	0.01925	0.10925	0.062	0.0601	0.0607	0.06755
Gene690	0.0056	0.04345	0.01075	0.0327	0.0069	0.015	0.0144	0.01175	0.0715	0.0543	0.093	0.01645	0.00675	0.01085	0.0184	0.018	0.09175	0.10235	0.0671	0.05745	0.08535	0.01535	0.0187	0.0226	0.01745	0.02135	0.1155	0.07695	0.06855	0.06225	0.07325
Gene691	0.0051	0.03215	0.0165	0.03175	0.01	0.0125	0.01165	0.01055	0.0983	0.0515	0.1343	0.0198	0.00705	0.0158	0.018	0.01525	0.09675	0.1768	0.0604	0.0594	0.0814	0.01295	0.01655	0.02265	0.02715	0.02485	0.11145	0.0958	0.08095	0.06365	0.06765
Gene692	0.01165	0.09265	0.0458	0.1782	0.08755	0.0822	0.07325	0.01305	0.5605	0.5696	1.0641	0.1602	0.0177	0.09185	0.12215	0.1754	0.3423	0.5027	0.3154	0.19855	0.5948	0.07415	0.1774	0.20755	0.1939	0.20965	0.7918	0.3219	0.4125	0.23685	0.71915
Gene693	0.00495	0.04885	0.01695	0.0391	0.00865	0.0158	0.0136	0.0149	0.1061	0.07695	0.1224	0.0185	0.008	0.0178	0.0221	0.018	0.10345	0.16905	0.0585	0.07565	0.09945	0.0141	0.0178	0.02215	0.02635	0.0284	0.11105	0.08545	0.08825	0.0619	0.07325
Gene694	0.00645	0.0471	0.0156	0.03535	0.0097	0.0164	0.01525	0.0141	0.12785	0.07885	0.14575	0.0161	0.00645	0.0155	0.01955	0.0188	0.1043	0.12675	0.0613	0.0657	0.0928	0.0117	0.01745	0.02345	0.028	0.0315	0.14135	0.0838	0.083	0.06925	0.0768
Gene695	0.0053	0.0393	0.0171	0.03405	0.00855	0.01455	0.01465	0.01285	0.09355	0.0538	0.11775	0.0203	0.0065	0.01665	0.01955	0.01415	0.09015	0.11625	0.05935	0.05835	0.09835	0.011	0.0134	0.0193	0.0242	0.0282	0.11255	0.08395	0.08275	0.0661	0.0648
Gene696	0.00615	0.03855	0.0183	0.0325	0.00825	0.0174	0.0125	0.01235	0.08205	0.0608	0.13345	0.0202	0.00675	0.01375	0.0195	0.01455	0.0935	0.1061	0.06745	0.0625	0.1012	0.0121	0.01685	0.02485	0.0253	0.0271	0.12165	0.08755	0.0669	0.0603	0.07325
Gene697	0.00445	0.01845	0.00665	0.0267	0.0114	0.01325	0.0159	0.00945	0.0718	0.06	0.08765	0.0183	0.00685	0.0103	0.0122	0.0182	0.1009	0.11215	0.0682	0.05815	0.0881	0.0119	0.0127	0.0175	0.01575	0.02145	0.12745	0.08385	0.0901	0.06095	0.0836
Gene698	0.00525	0.0319	0.01355	0.03925	0.00815	0.01625	0.01485	0.01175	0.09085	0.06525	0.12135	0.0171	0.00675	0.01215	0.0193	0.01615	0.0925	0.12375	0.06675	0.0653	0.1017	0.01055	0.01475	0.01775	0.023	0.02555	0.11035	0.07945	0.07325	0.06255	0.0823
Gene699	0.0049	0.019	0.0063	0.02575	0.008	0.01145	0.01705	0.0098	0.079	0.0592	0.08175	0.0104	0.00625	0.00915	0.0099	0.01175	0.09325	0.09615	0.0744	0.0668	0.0802	0.00945	0.0099	0.01505	0.0124	0.01735	0.1118	0.08	0.07715	0.0628	0.0854
Gene700	0.0051	0.0186	0.0068	0.0242	0.00745	0.01255	0.01575	0.01025	0.0685	0.0535	0.07735	0.0111	0.0062	0.00865	0.0114	0.0136	0.09065	0.09095	0.06705	0.0592	0.0912	0.01205	0.0113	0.01375	0.0128	0.01715	0.11215	0.07845	0.0848	0.0602	0.09095
Gene701	0.0061	0.04195	0.0172	0.0531	0.00765	0.02015	0.01555	0.01465	0.12555	0.1199	0.174	0.0466	0.0072	0.02305	0.0244	0.02725	0.10905	0.1524	0.0638	0.06345	0.1236	0.0148	0.02355	0.0256	0.02935	0.03995	0.14405	0.10735	0.084	0.07545	0.07065
Gene702	0.0067	0.02795	0.0109	0.04065	0.0125	0.01325	0.0203	0.0158	0.18255	0.21275	0.2808	0.024	0.00655	0.01395	0.0172	0.0373	0.1273	0.14475	0.11075	0.11315	0.12495	0.0238	0.02495	0.0338	0.0239	0.03345	0.215	0.11455	0.14585	0.0931	0.12405
Gene703	0.0135	0.06705	0.04925	0.17935	0.01615	0.0282	0.03005	0.0319	0.5906	0.81	0.919	0.13715	0.01075	0.03685	0.0532	0.1302	0.2626	0.22175	0.17885	0.10385	0.27565	0.06225	0.11235	0.06155	0.11675	0.1297	0.4793	0.24	0.40015	0.1905	0.3178
Gene704	0.005	0.0176	0.00695	0.02565	0.00985	0.0128	0.0162	0.0112	0.0632	0.0531	0.07735	0.01155	0.0053	0.0078	0.00925	0.01135	0.0902	0.08125	0.06245	0.0597	0.0806	0.01035	0.00925	0.0125	0.0107	0.0203	0.11225	0.06915	0.0713	0.06195	0.07875
Gene705	0.0099	0.08915	0.0269	0.1214	0.06965	0.0398	0.07145	0.0277	0.4217	0.46905	0.7938	0.08405	0.01085	0.04145	0.0462	0.09985	0.20305	0.22995	0.21635	0.15345	0.41135	0.0733	0.08085	0.12015	0.0964	0.13255	0.5288	0.1989	0.2548	0.1584	0.4688
Gene706	0.0052	0.01685	0.00765	0.0241	0.0081	0.00885	0.0128	0.0094	0.0603	0.0469	0.08745	0.0098	0.0057	0.00805	0.00995	0.01025	0.087	0.0852	0.0553	0.06685	0.08665	0.011	0.00855	0.013	0.01125	0.0182	0.12465	0.06215	0.0862	0.05935	0.0967
Gene707	0.0051	0.01915	0.00785	0.02795	0.01145	0.01175	0.01625	0.0113	0.08015	0.0736	0.10765	0.0172	0.0073	0.011	0.01555	0.0183	0.14375	0.124	0.1046	0.1042	0.09635	0.0119	0.0118	0.0238	0.0156	0.02575	0.213	0.08325	0.13425	0.09835	0.114
Gene708	0.00515	0.01655	0.00675	0.02275	0.00805	0.01255	0.0137	0.00985	0.05725	0.04205	0.0642	0.01005	0.0069	0.0081	0.00935	0.0111	0.093	0.08485	0.06745	0.06445	0.0858	0.01025	0.00845	0.0136	0.0109	0.0156	0.12525	0.0708	0.07355	0.0627	0.0871
Gene709	0.0056	0.0198	0.0086	0.0302	0.01005	0.01595	0.01835	0.01065	0.08975	0.07375	0.1288	0.01555	0.0066	0.0108	0.01435	0.02075	0.11865	0.11955	0.0921	0.0784	0.1167	0.0135	0.01295	0.0259	0.01585	0.02505	0.16315	0.09485	0.09285	0.07265	0.1022
Gene710	0.0067	0.0477	0.01625	0.04425	0.0114	0.0157	0.02165	0.0148	0.1677	0.10025	0.25705	0.0293	0.00695	0.0178	0.02305	0.02545	0.1331	0.1446	0.0904	0.0826	0.145	0.0223	0.02685	0.04485	0.0287	0.03425	0.21965	0.14105	0.1103	0.0796	0.1286
Gene711	0.00545	0.0295	0.0101	0.0271	0.0048	0.0133	0.0126	0.01165	0.0496	0.03985	0.06795	0.0119	0.0065	0.0078	0.0129	0.0097	0.07865	0.09035	0.0541	0.05875	0.0898	0.00895	0.0121	0.0151	0.01185	0.0186	0.0808	0.0591	0.06	0.0518	0.07485
Gene712	0.00495	0.0343	0.00995	0.0339	0.0063	0.0125	0.01085	0.01085	0.05885	0.053	0.0872	0.0109	0.005	0.00975	0.01565	0.0101	0.08	0.08395	0.05295	0.0538	0.06945	0.0117	0.0091	0.0132	0.0164	0.02075	0.1036	0.0615	0.0665	0.05515	0.0825
Empty	0.0039	0.02805	0.0075	0.01835	0.0058	0.0089	0.00865	0.0108	0.0436	0.0442	0.0593	0.0098	0.00525	0.0085	0.0108	0.00975	0.08535	0.1053	0.06605	0.0561	0.05965	0.00705	0.00655	0.01045	0.01005	0.0154	0.1232	0.0632	0.0768	0.0574	0.05855
Gene713	0.0063	0.0394	0.0109	0.03585	0.00715	0.01405	0.0154	0.0119	0.10715	0.10845	0.16045	0.0248	0.00555	0.01065	0.0168	0.0237	0.08645	0.0905	0.0714	0.0555	0.0823	0.0147	0.0214	0.02	0.02035	0.02845	0.1214	0.06405	0.088	0.05935	0.0857
Empty	0.00425	0.0125	0.00695	0.018	0.00465	0.00835	0.0075	0.0143	0.0461	0.0388	0.0474	0.01005	0.005	0.0094	0.01235	0.01095	0.08005	0.10655	0.05735	0.0541	0.0699	0.00635	0.00755	0.01265	0.01	0.01305	0.10575	0.06265	0.0631	0.0544	0.0603
Gene714	0.0152	0.0691	0.0263	0.1413	0.02865	0.05665	0.05715	0.04775	0.61285	0.6898	1.0928	0.12225	0.0132	0.04655	0.06135	0.1418	0.34245	0.39485	0.26245	0.1897	0.4631	0.08345	0.15	0.0664	0.1103	0.16345	0.86985	0.2243	0.64965	0.30775	0.65235
Empty	0.00465	0.01135	0.00735	0.01655	0.00705	0.00745	0.0082	0.0097	0.03875	0.03655	0.0462	0.00805	0.00455	0.00815	0.01155	0.01255	0.09485	0.08565	0.06105	0.0532	0.0655	0.00615	0.00735	0.0109	0.0092	0.01525	0.0833	0.0634	0.08005	0.05345	0.06215
Gene715	0.0051	0.0464	0.01255	0.0234	0.0069	0.011	0.0106	0.0095	0.0527	0.0388	0.0711	0.0096	0.0049	0.00815	0.01315	0.0119	0.08655	0.0863	0.05405	0.05415	0.08205	0.0086	0.0087	0.0133	0.01125	0.01765	0.1061	0.0669	0.07385	0.06155	0.0783
Gene716	0.0209	0.15285	0.0658	0.39865	0.1182	0.11345	0.1292	0.0857	0.9803	1.11145	1.66725	0.22895	0.01995	0.1082	0.11825	0.24085	0.76545	1.1001	0.47205	0.3986	1.1598	0.1737	0.25155	0.3153	0.21775	0.304	2.0704	0.60835	1.27965	0.55145	1.54965
Empty	0.0044	0.01155	0.00645	0.01365	0.0052	0.00875	0.00755	0.008	0.0355	0.03265	0.04025	0.009	0.0051	0.00765	0.0125	0.00895	0.0745	0.0784	0.05445	0.05685	0.06565	0.00645	0.006	0.00885	0.00985	0.0165	0.0974	0.05895	0.079	0.04945	0.05665
Empty	0.0042	0.01205	0.0063	0.01785	0.00525	0.00875	0.0064	0.0097	0.03595	0.0314	0.03785	0.00895	0.00485	0.0084	0.0128	0.00905	0.08745	0.0815	0.0557	0.053	0.06395	0.00655	0.0074	0.00825	0.0092	0.01465	0.08515	0.06545	0.06915	0.05685	0.0612
Gene717	0.0056	0.0394	0.0105	0.02505	0.0056	0.01315	0.01085	0.0106	0.0536	0.0397	0.0656	0.0094	0.0059	0.0102	0.01065	0.01065	0.07765	0.1168	0.056	0.05165	0.0919	0.0109	0.0085	0.01245	0.01	0.01635	0.09785	0.0595	0.07755	0.05665	0.0784
Empty	0.00425	0.0102	0.00565	0.0162	0.00585	0.0081	0.0073	0.0081	0.03635	0.0311	0.04205	0.00955	0.005	0.0077	0.0138	0.00975	0.07455	0.07945	0.0583	0.0558	0.06285	0.00665	0.00605	0.0087	0.0106	0.0121	0.0867	0.0744	0.0624	0.0513	0.055
Gene718	0.00485	0.04355	0.01085	0.0283	0.00705	0.01385	0.01275	0.0112	0.0537	0.03865	0.06905	0.00965	0.0055	0.00865	0.0108	0.0121	0.0828	0.09595	0.0525	0.0636	0.08525	0.01	0.0093	0.0135	0.01315	0.02325	0.09305	0.06575	0.08315	0.0584	0.07295
Empty	0.00475	0.0123	0.0065	0.0157	0.00555	0.00795	0.00795	0.0085	0.03595	0.0321	0.0403	0.0085	0.00475	0.0085	0.01015	0.00885	0.0694	0.082	0.0582	0.05355	0.0677	0.0074	0.0062	0.00995	0.00915	0.01125	0.0885	0.0615	0.0726	0.0566	0.0629
Gene719	0.00515	0.04755	0.0107	0.0328	0.00795	0.01385	0.0124	0.01065	0.058	0.04395	0.07585	0.0105	0.0059	0.01215	0.0101	0.01305	0.0827	0.1079	0.05915	0.0596	0.07915	0.01295	0.0105	0.0128	0.01505	0.02005	0.1018	0.0776	0.0887	0.0587	0.06535
Empty	0.0044	0.0128	0.00765	0.0191	0.00635	0.00915	0.0084	0.00845	0.04805	0.0423	0.0574	0.01255	0.00615	0.008	0.01495	0.0116	0.07635	0.08195	0.06225	0.062	0.06495	0.00655	0.00685	0.01145	0.0113	0.0143	0.10385	0.07125	0.09155	0.0572	0.06785
Empty	0.004	0.0107	0.00745	0.01635	0.00585	0.00845	0.0091	0.0078	0.0395	0.04045	0.0543	0.0096	0.00525	0.00935	0.01325	0.0102	0.0759	0.0725	0.06535	0.0549	0.07005	0.0069	0.00715	0.0138	0.00915	0.0165	0.12455	0.06415	0.07355	0.05105	0.06895
Gene720	0.00895	0.048	0.03095	0.0784	0.0107	0.01575	0.0177	0.019	0.22635	0.29595	0.48755	0.05425	0.0071	0.01955	0.0256	0.055	0.15315	0.16085	0.08965	0.0753	0.1568	0.0232	0.04405	0.02935	0.0488	0.0435	0.23455	0.1226	0.16165	0.11505	0.11025
Gene721	0.0063	0.0403	0.02045	0.0587	0.0105	0.01475	0.01825	0.0159	0.16225	0.1672	0.29715	0.03215	0.00755	0.02035	0.0312	0.0295	0.1212	0.13925	0.09235	0.06945	0.15255	0.0195	0.02425	0.03415	0.03235	0.0425	0.1996	0.0949	0.1166	0.0774	0.09455
Gene722	0.00485	0.03585	0.0167	0.0409	0.0079	0.014	0.01715	0.013	0.0935	0.0805	0.12585	0.0216	0.0069	0.01195	0.0181	0.0161	0.08925	0.1427	0.0689	0.0566	0.09045	0.0123	0.01225	0.0174	0.02095	0.0258	0.1174	0.09905	0.09035	0.0606	0.06925
Gene723	0.00565	0.0385	0.0158	0.04015	0.00745	0.01475	0.0177	0.01265	0.07405	0.06465	0.11345	0.018	0.00775	0.0133	0.01945	0.0153	0.1014	0.1013	0.05275	0.06025	0.07605	0.01485	0.0105	0.01515	0.0173	0.0213	0.09715	0.0709	0.069	0.0588	0.06835
Gene724	0.00525	0.03175	0.0156	0.0412	0.0077	0.01415	0.0187	0.0122	0.0724	0.0612	0.1037	0.0168	0.00615	0.01205	0.02125	0.0125	0.0823	0.1256	0.05575	0.0604	0.08275	0.01255	0.0113	0.01435	0.01495	0.02215	0.10865	0.06455	0.09115	0.0542	0.0665
Gene725	0.00495	0.01615	0.0074	0.02475	0.00845	0.01545	0.01735	0.0108	0.0808	0.04675	0.0824	0.0147	0.0065	0.01045	0.00855	0.02025	0.1159	0.1165	0.08125	0.1294	0.1033	0.01295	0.0128	0.0209	0.01515	0.0255	0.19215	0.08425	0.08855	0.08485	0.0867
Gene726	0.0052	0.0326	0.01465	0.03865	0.0074	0.01395	0.01735	0.01205	0.0819	0.08975	0.1302	0.01585	0.00545	0.0138	0.01835	0.01085	0.0978	0.11505	0.0575	0.05965	0.08265	0.0129	0.0092	0.01575	0.0179	0.022	0.097	0.0795	0.07335	0.0599	0.06625
Gene727	0.00455	0.0178	0.00565	0.02475	0.0064	0.0128	0.01535	0.01085	0.05795	0.0393	0.0734	0.01045	0.0067	0.0073	0.0088	0.0122	0.0928	0.084	0.0648	0.0756	0.09075	0.01175	0.01075	0.01645	0.01085	0.0176	0.14385	0.068	0.09685	0.07035	0.0973
Gene728	0.0069	0.0246	0.0105	0.03395	0.0116	0.0161	0.0163	0.0101	0.14025	0.15865	0.2398	0.0239	0.0061	0.01055	0.0126	0.0291	0.0958	0.0888	0.075	0.07325	0.11245	0.01455	0.0231	0.021	0.02195	0.02625	0.1348	0.0742	0.09105	0.0708	0.121
Gene729	0.00475	0.0312	0.0154	0.03655	0.0084	0.01385	0.01485	0.01395	0.06935	0.0633	0.10495	0.01855	0.0057	0.01085	0.01745	0.011	0.09265	0.0995	0.0732	0.06925	0.0863	0.01055	0.01105	0.01625	0.019	0.0213	0.12065	0.0812	0.08775	0.0702	0.0684
Gene730	0.00485	0.017	0.00745	0.02835	0.00775	0.0152	0.01625	0.0109	0.0856	0.05445	0.0913	0.01345	0.0063	0.0074	0.01025	0.02585	0.1918	0.1814	0.12325	0.23765	0.17895	0.0131	0.0105	0.0169	0.01315	0.01855	0.41175	0.10295	0.19225	0.1211	0.18905
Gene731	0.0057	0.0179	0.00825	0.0288	0.0121	0.0144	0.0152	0.0099	0.1086	0.0861	0.1282	0.02115	0.00525	0.01055	0.011	0.0273	0.1703	0.1651	0.1258	0.144	0.13555	0.01005	0.0119	0.02055	0.01405	0.02515	0.21255	0.11685	0.1321	0.105	0.1825
Gene732	0.00475	0.0308	0.0132	0.03605	0.00955	0.0132	0.0147	0.01335	0.0706	0.06695	0.10535	0.01635	0.0061	0.01545	0.01615	0.00955	0.081	0.0842	0.0566	0.05815	0.0666	0.01135	0.00945	0.0145	0.0177	0.0206	0.1438	0.0903	0.06595	0.0553	0.06555
Gene733	0.0056	0.02215	0.0071	0.027	0.0105	0.0159	0.02055	0.015	0.1009	0.0686	0.12175	0.02165	0.00715	0.0096	0.012	0.02415	0.16195	0.17445	0.08605	0.0819	0.1253	0.0185	0.0216	0.0326	0.01745	0.02945	0.2598	0.13825	0.16945	0.10915	0.13615
Gene734	0.0046	0.01345	0.00665	0.0284	0.0086	0.01405	0.01475	0.00835	0.06845	0.05565	0.08515	0.01155	0.0053	0.0092	0.0095	0.01435	0.14415	0.10795	0.07245	0.06425	0.11495	0.01165	0.0105	0.01795	0.0136	0.0219	0.10885	0.084	0.1057	0.0712	0.0979
Gene735	0.0047	0.01655	0.0058	0.01935	0.01155	0.01855	0.01975	0.01165	0.0935	0.0503	0.1041	0.01065	0.0065	0.01035	0.0228	0.0156	0.1158	0.1084	0.071	0.08255	0.0875	0.0118	0.0092	0.0313	0.0154	0.0295	0.16485	0.07475	0.0998	0.07185	0.099
Gene736	0.00485	0.03095	0.0152	0.0419	0.011	0.0135	0.0155	0.01425	0.08665	0.07515	0.14645	0.02725	0.00765	0.01265	0.0313	0.0237	0.11865	0.1126	0.07215	0.0642	0.08975	0.01335	0.0137	0.0265	0.0233	0.02365	0.17155	0.0917	0.10095	0.066	0.0799
Gene737	0.007	0.0298	0.01385	0.0585	0.01195	0.01675	0.01445	0.0095	0.1533	0.1822	0.2599	0.03075	0.006	0.0115	0.01105	0.04235	0.10165	0.09945	0.0768	0.065	0.0953	0.02455	0.023	0.02205	0.0194	0.02725	0.1238	0.07915	0.09705	0.06955	0.1019
Gene738	0.0059	0.03915	0.0187	0.04	0.0097	0.01235	0.0153	0.0121	0.09415	0.1128	0.17425	0.024	0.0069	0.0109	0.01765	0.01805	0.09	0.0979	0.0629	0.0631	0.0786	0.01405	0.0167	0.0173	0.01915	0.0213	0.1418	0.07315	0.07525	0.06735	0.06905
Gene739	0.034	0.07105	0.01855	0.3128	0.0641	0.07395	0.05285	0.15385	1.22375	1.86375	1.76595	0.2036	0.057	0.04335	0.03385	0.3743	0.35535	0.53715	0.21305	0.2024	0.4925	0.4312	0.3754	0.41295	0.1762	0.24765	1.20125	0.5138	0.42835	0.28645	0.7457
Gene740	0.00485	0.01465	0.0063	0.025	0.0126	0.01645	0.0161	0.01	0.0862	0.07885	0.11305	0.0272	0.00675	0.01075	0.01165	0.0327	0.1356	0.1144	0.08245	0.06805	0.0947	0.01885	0.0187	0.03185	0.01785	0.02875	0.1417	0.09695	0.109	0.0823	0.10935
Gene741	0.00485	0.0206	0.00775	0.0265	0.0098	0.01425	0.01495	0.0113	0.06815	0.04465	0.07785	0.0121	0.0062	0.0089	0.00975	0.01745	0.13565	0.1094	0.09365	0.1939	0.0942	0.0126	0.01055	0.01645	0.0114	0.01725	0.17415	0.07795	0.12905	0.089	0.105
Gene742	0.0051	0.0255	0.00795	0.03585	0.0133	0.01465	0.01405	0.0144	0.10595	0.07685	0.1251	0.02025	0.0091	0.01045	0.0146	0.0262	0.13305	0.1502	0.0745	0.08475	0.0929	0.01655	0.021	0.03385	0.0179	0.0327	0.15415	0.13035	0.1727	0.09645	0.12835
Gene743	0.00465	0.01685	0.00665	0.0248	0.008	0.01195	0.01295	0.0118	0.05785	0.04685	0.0723	0.00995	0.00595	0.0073	0.0102	0.01165	0.0991	0.0967	0.0618	0.0749	0.084	0.00965	0.0093	0.0159	0.0089	0.01585	0.1059	0.08665	0.09225	0.0631	0.09055
Gene744	0.00535	0.0224	0.00745	0.0317	0.0104	0.017	0.01865	0.0124	0.1127	0.04985	0.1798	0.0145	0.00805	0.0159	0.01575	0.02115	0.1345	0.1356	0.0754	0.08425	0.102	0.01405	0.01215	0.02825	0.0152	0.02345	0.16825	0.10645	0.0973	0.0716	0.10935
Gene745	0.00485	0.01915	0.00655	0.0252	0.01035	0.0122	0.01365	0.0129	0.07905	0.0446	0.14055	0.01055	0.00625	0.01135	0.01445	0.0195	0.1057	0.10675	0.0707	0.0656	0.08645	0.00895	0.0099	0.0253	0.01065	0.01745	0.17485	0.08125	0.08695	0.06735	0.07575
Gene746	0.00495	0.01805	0.00695	0.0321	0.0103	0.0121	0.0156	0.0115	0.07925	0.0451	0.14315	0.0127	0.0058	0.00955	0.0125	0.02005	0.1064	0.10935	0.06805	0.0543	0.09255	0.0098	0.00925	0.01655	0.0116	0.0166	0.12745	0.0762	0.0921	0.0616	0.0762
Gene747	0.005	0.02155	0.00875	0.0371	0.01125	0.01415	0.0177	0.0121	0.08905	0.0704	0.1557	0.01375	0.0075	0.01025	0.0164	0.02575	0.11125	0.14995	0.07815	0.06565	0.0996	0.0143	0.01515	0.0257	0.0131	0.02365	0.1604	0.08805	0.1315	0.0757	0.0856
Gene748	0.00485	0.01995	0.00655	0.03035	0.0098	0.0121	0.015	0.013	0.09275	0.0606	0.12855	0.01375	0.00665	0.0096	0.014	0.0223	0.2143	0.1386	0.12965	0.1263	0.147	0.0122	0.01095	0.0204	0.01535	0.0232	0.37975	0.1132	0.1209	0.0989	0.1604
Gene749	0.0058	0.0457	0.0119	0.03955	0.00905	0.01365	0.01245	0.01295	0.10285	0.09465	0.16395	0.0226	0.00665	0.0119	0.0136	0.0296	0.12185	0.12445	0.10035	0.164	0.0892	0.0193	0.0177	0.01675	0.0203	0.02505	0.15305	0.0804	0.108	0.09445	0.0798
Gene750	0.0058	0.0241	0.0084	0.0387	0.01205	0.01645	0.0189	0.01475	0.1273	0.0834	0.1552	0.02505	0.0089	0.01195	0.02205	0.03115	0.1379	0.1691	0.0918	0.08225	0.1244	0.01555	0.0163	0.03255	0.01835	0.03835	0.22885	0.1069	0.1119	0.0863	0.10475
Gene751	0.0291	0.2153	0.0656	0.57955	0.1877	0.1759	0.19385	0.1301	1.49335	1.5877	2.4924	0.3184	0.0258	0.13705	0.1633	0.4022	0.8916	0.99845	0.79155	0.5299	1.85065	0.2738	0.41725	0.3275	0.31195	0.45235	3.4524	0.88035	1.61525	0.8351	2.12995
Empty	0.00445	0.01055	0.00545	0.0163	0.0064	0.00805	0.00755	0.00835	0.0379	0.02915	0.046	0.0097	0.00505	0.00855	0.0105	0.011	0.08	0.07695	0.0599	0.05	0.0765	0.00655	0.0066	0.01145	0.00825	0.01515	0.10115	0.07035	0.0729	0.05525	0.0604
Gene752	0.00525	0.0199	0.00675	0.02945	0.00975	0.01365	0.01265	0.0129	0.08845	0.0581	0.11095	0.0117	0.0055	0.008	0.01355	0.0157	0.1341	0.1106	0.1052	0.11245	0.094	0.01265	0.00905	0.01825	0.0131	0.02005	0.2017	0.0871	0.1091	0.0931	0.0815
Gene753	0.00895	0.0554	0.01715	0.07225	0.01165	0.0146	0.01625	0.01835	0.196	0.29865	0.33425	0.0602	0.0095	0.01445	0.01925	0.06525	0.1531	0.1439	0.1028	0.0959	0.1019	0.03395	0.06205	0.02845	0.04005	0.04775	0.3463	0.125	0.16425	0.11535	0.1221
Empty	0.00425	0.01045	0.0068	0.01715	0.0052	0.00765	0.0078	0.00865	0.04225	0.03745	0.047	0.00835	0.0043	0.00795	0.01205	0.01105	0.08635	0.0934	0.05625	0.0569	0.06205	0.00755	0.0065	0.01285	0.00805	0.0127	0.11135	0.0719	0.08275	0.05815	0.0705
Gene754	0.00715	0.0578	0.01395	0.0541	0.0238	0.0169	0.0189	0.01805	0.2274	0.1496	0.38585	0.04365	0.0079	0.0251	0.02445	0.04595	0.163	0.18165	0.09975	0.10655	0.21865	0.02645	0.0314	0.04255	0.0381	0.051	0.27795	0.1774	0.1399	0.1009	0.14015
Empty	0.00425	0.0151	0.00605	0.01465	0.0085	0.01225	0.00885	0.00955	0.04655	0.046	0.1161	0.0119	0.0061	0.0089	0.01335	0.0135	0.08865	0.10325	0.06205	0.055	0.10465	0.01005	0.00875	0.01605	0.0117	0.01775	0.11675	0.07265	0.08645	0.059	0.08065
Gene755	0.0046	0.0246	0.00845	0.02665	0.01065	0.01325	0.01795	0.01145	0.0943	0.0511	0.1029	0.0116	0.0071	0.0093	0.0123	0.01405	0.1255	0.1139	0.1019	0.1296	0.0986	0.0118	0.0086	0.0206	0.0144	0.02115	0.175	0.09095	0.1236	0.07385	0.09795
Gene756	0.0046	0.02935	0.00685	0.0288	0.00805	0.0102	0.01055	0.0118	0.05905	0.05395	0.09165	0.01995	0.006	0.0119	0.0166	0.02245	0.101	0.0907	0.0675	0.06665	0.0877	0.01185	0.01185	0.01695	0.0156	0.02105	0.17655	0.07905	0.0917	0.0667	0.0816
Gene757	0.0056	0.0303	0.0068	0.03335	0.01735	0.0159	0.014	0.01325	0.1293	0.12145	0.15975	0.03325	0.01145	0.01295	0.02225	0.03725	0.1699	0.17515	0.12515	0.08185	0.1094	0.01755	0.0203	0.03755	0.02475	0.0526	0.2183	0.15025	0.10725	0.09805	0.1204
Empty	0.00425	0.01525	0.00675	0.01485	0.00595	0.008	0.00735	0.00875	0.03985	0.02825	0.05005	0.00945	0.00585	0.00665	0.0114	0.0083	0.09315	0.0939	0.0515	0.0497	0.06855	0.0082	0.00695	0.01195	0.01065	0.0141	0.1025	0.06525	0.07835	0.0586	0.06925
Empty	0.00455	0.0116	0.0055	0.01295	0.0059	0.00885	0.00905	0.0078	0.0382	0.03215	0.0414	0.00955	0.0053	0.0072	0.0115	0.00995	0.0853	0.0895	0.05385	0.05555	0.0672	0.0086	0.0073	0.00985	0.0106	0.0153	0.1044	0.0711	0.08495	0.0592	0.07515
Empty	0.00425	0.0101	0.00675	0.01535	0.0053	0.00795	0.0078	0.00765	0.03685	0.0273	0.03525	0.00795	0.0049	0.00715	0.0112	0.0081	0.07435	0.07385	0.0545	0.05445	0.06555	0.0073	0.00775	0.009	0.01005	0.0215	0.0965	0.0646	0.07975	0.0534	0.1764
Empty	0.0044	0.011	0.0077	0.0141	0.006	0.00845	0.00955	0.00775	0.03755	0.0305	0.03165	0.00745	0.00535	0.0073	0.01015	0.00935	0.0848	0.0816	0.05425	0.0574	0.06235	0.00815	0.0064	0.00875	0.0104	0.01415	0.10145	0.0626	0.08405	0.0575	0.0634
Empty	0.00525	0.0125	0.00735	0.01745	0.00605	0.0088	0.0081	0.00825	0.03545	0.02895	0.04655	0.0088	0.00495	0.0065	0.00985	0.0095	0.0785	0.06995	0.0612	0.05425	0.0684	0.0089	0.00695	0.0099	0.01095	0.0134	0.08325	0.06555	0.07265	0.06185	0.06985
Empty	0.0042	0.0096	0.0074	0.0161	0.0055	0.00915	0.00715	0.0085	0.0365	0.0318	0.03765	0.0068	0.0051	0.00675	0.0097	0.0095	0.07155	0.08685	0.05795	0.0519	0.06955	0.0095	0.0064	0.00885	0.0083	0.01425	0.08275	0.0577	0.0725	0.0554	0.077
Empty	0.00395	0.0106	0.00695	0.01415	0.00495	0.00835	0.0081	0.00865	0.03345	0.03835	0.03905	0.00855	0.00465	0.0074	0.00955	0.0091	0.08405	0.07705	0.0574	0.0573	0.08425	0.0078	0.00695	0.0097	0.0085	0.0125	0.11345	0.0698	0.08575	0.05605	0.07745
Gene758	0.0056	0.0374	0.0142	0.03115	0.00995	0.01315	0.0152	0.0129	0.07715	0.0616	0.13435	0.0158	0.0077	0.01035	0.0172	0.0155	0.0986	0.08965	0.06355	0.0724	0.08455	0.01145	0.0105	0.0175	0.02085	0.0207	0.1745	0.0781	0.08335	0.07715	0.07395
Gene759	0.00545	0.0348	0.0177	0.03145	0.00935	0.0134	0.0148	0.01395	0.07265	0.0759	0.1199	0.0178	0.0071	0.01135	0.01805	0.01435	0.0876	0.0908	0.06315	0.0714	0.0799	0.01455	0.01105	0.01565	0.0179	0.021	0.1658	0.0806	0.0864	0.0625	0.07445
Gene760	0.006	0.04445	0.01955	0.0468	0.0156	0.01525	0.01775	0.01835	0.1937	0.17865	0.2668	0.05775	0.0101	0.0358	0.0409	0.08325	0.19375	0.13035	0.1034	0.08365	0.11005	0.03195	0.03175	0.05185	0.0476	0.0504	0.2333	0.155	0.1331	0.11455	0.08915
Gene761	0.00445	0.02045	0.00825	0.0277	0.01045	0.013	0.0132	0.0123	0.09385	0.05585	0.1119	0.01545	0.00725	0.01315	0.01125	0.0258	0.11565	0.1446	0.0714	0.1018	0.0943	0.0151	0.02265	0.02735	0.01575	0.0209	0.13765	0.0962	0.09545	0.0766	0.1079
Gene762	0.0053	0.0305	0.01415	0.035	0.01475	0.01465	0.01635	0.015	0.09305	0.07375	0.1698	0.0177	0.00695	0.01395	0.018	0.02	0.12715	0.1101	0.0763	0.076	0.0842	0.01395	0.0129	0.02225	0.02105	0.024	0.15775	0.09945	0.1092	0.0765	0.07395
Gene763	0.00505	0.01835	0.0064	0.02495	0.00965	0.0127	0.01535	0.01135	0.0619	0.04285	0.0665	0.00975	0.00605	0.00865	0.00925	0.0143	0.10055	0.1055	0.0673	0.07965	0.07675	0.01075	0.0099	0.01755	0.01225	0.0183	0.11265	0.07	0.0939	0.0693	0.0865
Gene764	0.0072	0.0466	0.0204	0.05405	0.01575	0.0138	0.0167	0.02195	0.17635	0.2129	0.39625	0.0433	0.0076	0.01825	0.02185	0.04785	0.1238	0.13945	0.0892	0.08695	0.10095	0.02675	0.0383	0.0243	0.03165	0.0297	0.224	0.12635	0.1248	0.09045	0.08045
Gene765	0.00435	0.0164	0.00595	0.02155	0.0089	0.013	0.012	0.01095	0.0687	0.0429	0.07365	0.0108	0.0057	0.0086	0.00905	0.01395	0.1009	0.10295	0.0644	0.08405	0.09205	0.01205	0.0108	0.017	0.0098	0.01865	0.11635	0.065	0.073	0.0738	0.09315
Gene766	0.0052	0.01785	0.00715	0.02455	0.0083	0.0145	0.0119	0.01155	0.0922	0.06035	0.0803	0.01165	0.00715	0.00875	0.0097	0.0209	0.1452	0.1484	0.13185	0.29465	0.10995	0.01415	0.0118	0.01905	0.0143	0.019	0.2893	0.1036	0.15055	0.1037	0.20165
Gene767	0.008	0.0328	0.0093	0.07235	0.0159	0.0255	0.0163	0.02	0.2883	0.22955	0.37495	0.0381	0.01515	0.02225	0.01805	0.06745	0.20615	0.2251	0.1271	0.24965	0.18885	0.085	0.0685	0.07035	0.0372	0.05275	0.3823	0.1846	0.1723	0.13575	0.3215
Gene768	0.00545	0.0192	0.00665	0.03115	0.0107	0.0166	0.0137	0.0124	0.0827	0.05115	0.0756	0.01655	0.008	0.0089	0.00975	0.02025	0.1374	0.1409	0.0753	0.07255	0.0903	0.01195	0.0171	0.02745	0.0152	0.02475	0.15405	0.11775	0.1012	0.08085	0.1182
Gene769	0.00445	0.0164	0.0066	0.01885	0.0066	0.0091	0.00755	0.0086	0.0443	0.0398	0.05575	0.01185	0.00575	0.00675	0.01005	0.01255	0.09775	0.0973	0.0666	0.0547	0.07625	0.01085	0.00945	0.01265	0.0114	0.01735	0.1275	0.08155	0.07955	0.06575	0.0892
Gene770	0.0049	0.02425	0.00855	0.0275	0.01185	0.01745	0.0164	0.0112	0.0731	0.0592	0.10855	0.0273	0.00805	0.01485	0.0128	0.02945	0.18255	0.15585	0.11145	0.13975	0.1208	0.01635	0.0176	0.02495	0.0174	0.04105	0.28115	0.1165	0.1275	0.0988	0.13945
Gene771	0.0049	0.01835	0.00755	0.02105	0.00795	0.01285	0.01205	0.00965	0.06005	0.0509	0.07635	0.01625	0.006	0.00785	0.00845	0.01345	0.1051	0.11515	0.07795	0.0811	0.08425	0.0098	0.0104	0.0161	0.01105	0.0188	0.15715	0.0852	0.076	0.07925	0.1074
Gene772	0.00505	0.0153	0.00645	0.0217	0.00895	0.0128	0.01345	0.01065	0.0615	0.04255	0.0675	0.01265	0.00615	0.00785	0.00885	0.01195	0.0947	0.10005	0.0652	0.0637	0.07045	0.01195	0.00945	0.01705	0.0112	0.0167	0.14975	0.0763	0.0726	0.07865	0.0951
Gene773	0.00505	0.03965	0.0068	0.02735	0.01285	0.0154	0.01665	0.01065	0.1145	0.0855	0.1389	0.0152	0.00665	0.0114	0.0136	0.01875	0.13145	0.14155	0.0859	0.07215	0.1045	0.01815	0.01445	0.02485	0.0159	0.03435	0.1904	0.1131	0.1001	0.08115	0.10655
Gene774	0.0111	0.08845	0.02255	0.0907	0.0458	0.05525	0.0837	0.03425	0.63365	0.6858	0.98515	0.0816	0.0146	0.0288	0.03395	0.10365	0.2505	0.3256	0.26905	0.18415	0.44255	0.0765	0.08085	0.1158	0.08545	0.11915	0.8484	0.25965	0.3242	0.1895	0.4535
Gene775	0.0053	0.01865	0.0079	0.02805	0.0082	0.01305	0.01435	0.0095	0.0943	0.0787	0.11465	0.01215	0.00695	0.01135	0.0098	0.01415	0.1216	0.1143	0.07735	0.072	0.1036	0.0142	0.01075	0.01825	0.0136	0.0208	0.1741	0.0918	0.1064	0.0711	0.1019
Gene776	0.00525	0.026	0.0072	0.0333	0.0113	0.0154	0.0201	0.01325	0.1167	0.09695	0.14595	0.01885	0.009	0.0146	0.01385	0.0212	0.18325	0.17585	0.14655	0.117	0.13195	0.0177	0.01885	0.0324	0.02155	0.0301	0.2884	0.1553	0.13175	0.1135	0.1358
Gene777	0.00505	0.02245	0.00685	0.03525	0.01175	0.01475	0.019	0.01215	0.0916	0.07335	0.11655	0.01415	0.007	0.01115	0.01305	0.0181	0.16545	0.1484	0.1432	0.1441	0.1166	0.01425	0.01185	0.01985	0.01395	0.0211	0.21295	0.1095	0.12145	0.09875	0.1403
Gene778	0.0046	0.0454	0.01005	0.02375	0.01205	0.01205	0.013	0.0155	0.09845	0.0735	0.1301	0.01795	0.00715	0.01365	0.01945	0.0179	0.1079	0.12905	0.0732	0.06985	0.08635	0.0092	0.0112	0.0194	0.0186	0.0223	0.1367	0.10385	0.0919	0.0662	0.07955
Gene779	0.00525	0.0162	0.00755	0.0283	0.0095	0.01635	0.01595	0.0106	0.06445	0.0541	0.0964	0.012	0.00635	0.0101	0.0111	0.0107	0.0941	0.09355	0.07645	0.06325	0.0934	0.0115	0.0084	0.0161	0.01255	0.01795	0.14085	0.08005	0.0748	0.05345	0.0856
Gene780	0.0048	0.0175	0.0095	0.0247	0.00745	0.01235	0.01075	0.0137	0.08415	0.0691	0.11315	0.0169	0.0067	0.0133	0.0203	0.0233	0.1166	0.13905	0.08775	0.1013	0.09865	0.00925	0.01055	0.0191	0.01415	0.0236	0.16155	0.11025	0.1088	0.0917	0.09805
Gene781	0.0063	0.03095	0.01025	0.0472	0.01845	0.0249	0.02185	0.0179	0.16765	0.1864	0.2044	0.03235	0.0136	0.01895	0.0315	0.04105	0.32585	0.24875	0.19025	0.10585	0.14925	0.02535	0.0281	0.0747	0.0321	0.05015	0.33735	0.2481	0.1785	0.1477	0.26075
Empty	0.00455	0.00935	0.00585	0.0133	0.0063	0.0073	0.0061	0.0076	0.03235	0.026	0.0359	0.0095	0.0044	0.00625	0.00975	0.00995	0.07545	0.07575	0.061	0.0559	0.06835	0.0058	0.0064	0.0092	0.0102	0.01305	0.08965	0.06185	0.0642	0.0574	0.0883
Gene782	0.00545	0.0201	0.0082	0.0272	0.01065	0.0107	0.01095	0.0121	0.06425	0.06915	0.0917	0.0138	0.0063	0.01435	0.0187	0.01635	0.09675	0.1304	0.0736	0.06515	0.09465	0.00825	0.00975	0.0141	0.0146	0.0193	0.1011	0.1038	0.09695	0.0672	0.0669
Empty	0.0044	0.0107	0.0059	0.01335	0.0057	0.0081	0.0079	0.00795	0.0315	0.0295	0.03765	0.0079	0.0048	0.0071	0.01135	0.01475	0.07935	0.08855	0.05975	0.06835	0.0776	0.00755	0.007	0.01145	0.0104	0.0115	0.0852	0.0774	0.06915	0.0554	0.06805
Gene783	0.0049	0.0219	0.00905	0.02795	0.0127	0.01845	0.0174	0.01265	0.0807	0.06625	0.11245	0.0133	0.00845	0.01035	0.01095	0.01965	0.1051	0.0961	0.07835	0.06435	0.09625	0.01245	0.0124	0.01755	0.0147	0.01865	0.15925	0.07885	0.08365	0.07005	0.0867
Gene784	0.00545	0.02025	0.00705	0.0274	0.01105	0.01625	0.01885	0.0111	0.0775	0.0618	0.08985	0.01335	0.00735	0.00995	0.0101	0.01355	0.1079	0.1155	0.08045	0.064	0.0803	0.01275	0.00995	0.01785	0.01335	0.0193	0.16695	0.07975	0.08355	0.0665	0.0941
Gene785	0.0049	0.01735	0.00875	0.0223	0.01005	0.0101	0.01045	0.01165	0.07775	0.06685	0.0904	0.0173	0.0063	0.0116	0.0182	0.01555	0.1129	0.1159	0.0674	0.0656	0.08165	0.00825	0.01055	0.0172	0.0153	0.0253	0.1157	0.1044	0.10365	0.0669	0.06945
Empty	0.00415	0.01565	0.0062	0.01555	0.0087	0.01345	0.0115	0.00775	0.0445	0.0412	0.1471	0.0186	0.00515	0.007	0.0102	0.01945	0.0849	0.0881	0.06765	0.0607	0.114	0.01765	0.0069	0.0131	0.01245	0.0187	0.08755	0.07255	0.0822	0.0603	0.09015
Gene786	0.00725	0.0284	0.0117	0.0505	0.0136	0.0192	0.02025	0.01955	0.1804	0.1661	0.2712	0.02455	0.0072	0.01375	0.01255	0.0273	0.1079	0.0978	0.0841	0.076	0.0959	0.01975	0.02075	0.0255	0.0235	0.0256	0.19985	0.0839	0.09295	0.0867	0.0893
Gene787	0.00465	0.0172	0.00765	0.02635	0.01095	0.00875	0.01045	0.012	0.06355	0.06085	0.08685	0.0152	0.00595	0.01055	0.0168	0.0111	0.12895	0.09165	0.08655	0.09015	0.08265	0.00845	0.00935	0.01415	0.01405	0.02075	0.1111	0.08725	0.0941	0.0689	0.0726
Empty	0.00425	0.00825	0.0059	0.01155	0.0053	0.0085	0.0076	0.0069	0.028	0.0281	0.0407	0.01325	0.00575	0.00555	0.0078	0.01685	0.0802	0.08775	0.053	0.06315	0.08185	0.00775	0.0056	0.00845	0.00895	0.01275	0.0777	0.07045	0.07615	0.06045	0.0921
Gene788	0.00465	0.02145	0.00995	0.02455	0.0136	0.0107	0.0103	0.0146	0.077	0.07315	0.1183	0.0223	0.00645	0.01515	0.02205	0.02445	0.11865	0.1183	0.07455	0.0757	0.1058	0.0105	0.0126	0.02185	0.0177	0.02945	0.133	0.13045	0.11655	0.0811	0.08595
Empty	0.00405	0.00845	0.00655	0.01395	0.0069	0.0065	0.00755	0.0062	0.03085	0.02495	0.03965	0.0142	0.0052	0.0058	0.00845	0.01415	0.08	0.0744	0.05425	0.05845	0.09385	0.00805	0.0055	0.00845	0.0104	0.01415	0.07535	0.0698	0.07495	0.05785	0.0955
Gene789	0.0052	0.021	0.011	0.03445	0.01385	0.01115	0.01155	0.0174	0.14765	0.10095	0.16285	0.0367	0.0086	0.02385	0.02745	0.03165	0.18525	0.20985	0.1099	0.1414	0.14505	0.0149	0.02085	0.03615	0.02475	0.0367	0.24505	0.18215	0.1784	0.11165	0.143
Gene790	0.00585	0.02925	0.01735	0.04555	0.02045	0.01295	0.0157	0.01875	0.13025	0.12765	0.2109	0.03045	0.0075	0.01905	0.0246	0.0248	0.15425	0.1358	0.09275	0.08935	0.1471	0.01215	0.018	0.03	0.02105	0.03285	0.18045	0.13915	0.15305	0.079	0.12735
Gene791	0.00505	0.01915	0.0096	0.0212	0.00875	0.00975	0.00965	0.00985	0.07255	0.0631	0.1046	0.01915	0.00725	0.01175	0.0185	0.0166	0.10495	0.11665	0.07215	0.06535	0.09495	0.01035	0.0087	0.01915	0.0156	0.02375	0.1399	0.1116	0.0986	0.06905	0.08315
Gene792	0.0058	0.02995	0.01085	0.03135	0.01475	0.01485	0.0167	0.0209	0.13315	0.1279	0.1585	0.0551	0.01045	0.0216	0.02975	0.0271	0.19525	0.15815	0.10745	0.0786	0.11825	0.00985	0.01875	0.03245	0.03645	0.04375	0.313	0.1783	0.15695	0.09705	0.10225
Gene793	0.00595	0.03105	0.01225	0.02885	0.0183	0.01405	0.0155	0.01795	0.16955	0.1381	0.20535	0.0566	0.00885	0.03205	0.03985	0.03685	0.23595	0.22295	0.13005	0.09105	0.14885	0.01245	0.02645	0.0488	0.0473	0.0553	0.2886	0.25295	0.20265	0.1098	0.09575
Gene794	0.00515	0.01795	0.00875	0.02455	0.01115	0.01365	0.01405	0.0136	0.09715	0.0723	0.103	0.02335	0.0084	0.01605	0.0199	0.01795	0.1308	0.12105	0.08725	0.069	0.10275	0.00775	0.01145	0.02295	0.02395	0.03285	0.187	0.11935	0.1178	0.0681	0.082
Gene795	0.0056	0.024	0.0091	0.03425	0.0102	0.01535	0.01255	0.02405	0.1221	0.16045	0.19355	0.03565	0.008	0.01495	0.02295	0.02955	0.1347	0.1269	0.0877	0.075	0.09395	0.0084	0.01985	0.02335	0.03295	0.02875	0.17565	0.1143	0.135	0.0814	0.0911
Gene796	0.00515	0.0223	0.0075	0.0248	0.01165	0.01355	0.0114	0.0153	0.0806	0.0712	0.0946	0.01985	0.0067	0.01375	0.02105	0.02025	0.13085	0.12255	0.08485	0.06925	0.0848	0.00705	0.0108	0.02055	0.02265	0.02825	0.1612	0.1307	0.1176	0.08315	0.0847
Gene797	0.00465	0.0182	0.0078	0.0239	0.00935	0.01395	0.0169	0.0127	0.06655	0.04745	0.0794	0.015	0.0069	0.00875	0.0106	0.02015	0.1302	0.11	0.0677	0.06605	0.11105	0.01575	0.01305	0.0229	0.0146	0.01885	0.15785	0.0975	0.08455	0.0823	0.15455
Gene798	0.00465	0.0162	0.0095	0.0227	0.00995	0.0164	0.01155	0.01425	0.0791	0.06065	0.10855	0.0237	0.00755	0.01435	0.0205	0.02045	0.1092	0.13275	0.0836	0.0769	0.0984	0.0077	0.0107	0.022	0.02275	0.03015	0.1677	0.12245	0.1081	0.07505	0.08645
Gene799	0.00485	0.0152	0.0068	0.0235	0.0085	0.01225	0.0144	0.00965	0.0777	0.04085	0.07975	0.02115	0.0054	0.00925	0.01055	0.01825	0.12385	0.1387	0.079	0.06505	0.08615	0.0114	0.01075	0.02125	0.0129	0.02875	0.1538	0.0866	0.07625	0.06875	0.1611
Gene800	0.00475	0.01955	0.00875	0.025	0.0131	0.01295	0.0099	0.01575	0.08445	0.0755	0.117	0.0242	0.0082	0.01375	0.0234	0.02225	0.14825	0.1404	0.08285	0.0689	0.09245	0.0078	0.01215	0.02755	0.02525	0.02685	0.1509	0.13935	0.11345	0.08635	0.09945
Gene801	0.00495	0.01505	0.0069	0.0224	0.0108	0.01265	0.01365	0.00955	0.0632	0.04065	0.06455	0.0151	0.0059	0.00765	0.00875	0.01275	0.09865	0.1243	0.0636	0.0628	0.08175	0.01045	0.0083	0.01635	0.01195	0.0122	0.10105	0.0716	0.0685	0.0629	0.08405
Gene802	0.0053	0.0212	0.0115	0.03085	0.0136	0.01285	0.01335	0.01475	0.1343	0.1218	0.151	0.04225	0.0095	0.0201	0.02545	0.04275	0.25585	0.2433	0.1493	0.20025	0.17465	0.008	0.01705	0.03495	0.0367	0.03985	0.39345	0.20145	0.2277	0.17165	0.20365
Gene803	0.00455	0.0148	0.0081	0.026	0.0118	0.0145	0.01625	0.0111	0.12335	0.07465	0.1227	0.0265	0.00735	0.0126	0.0109	0.0278	0.16825	0.1788	0.0855	0.08455	0.12865	0.01775	0.01975	0.0309	0.01925	0.0382	0.1774	0.12125	0.1221	0.08105	0.1389
Gene804	0.0083	0.1125	0.0287	0.1094	0.05135	0.1498	0.1617	0.0172	2.2468	1.6516	2.9127	0.51025	0.06565	0.1417	0.3539	0.48925	2.36425	2.4501	1.50015	0.6716	1.61845	0.2231	0.3063	0.61165	0.5209	1.24015	2.50375	1.7946	1.81565	1.28305	1.2899
Gene805	0.00505	0.024	0.0149	0.02745	0.0189	0.0138	0.0174	0.01735	0.158	0.1204	0.1935	0.0565	0.0096	0.02915	0.03575	0.03735	0.2288	0.2086	0.12015	0.10075	0.1379	0.01105	0.02315	0.0457	0.0451	0.0422	0.26275	0.24925	0.18945	0.1137	0.09355
Gene806	0.0054	0.0201	0.0088	0.01935	0.0111	0.0101	0.0132	0.01165	0.1124	0.0443	0.13595	0.01495	0.00625	0.01375	0.0157	0.02535	0.1212	0.14485	0.07515	0.06845	0.1041	0.0199	0.0185	0.02655	0.01775	0.0211	0.14255	0.1035	0.0873	0.06965	0.0965
Gene807	0.00485	0.0188	0.00715	0.025	0.0087	0.0119	0.01465	0.01135	0.0696	0.04245	0.0742	0.0101	0.0066	0.01	0.0119	0.0162	0.1037	0.10745	0.0738	0.0664	0.0798	0.012	0.0102	0.01525	0.01025	0.01835	0.1492	0.09635	0.0915	0.06355	0.07365
Gene808	0.0059	0.0248	0.00805	0.03665	0.01245	0.0143	0.01565	0.01385	0.12455	0.1154	0.21605	0.01865	0.0071	0.01115	0.0105	0.0208	0.11245	0.123	0.1066	0.0726	0.10315	0.01635	0.0164	0.0234	0.01825	0.0263	0.13915	0.08965	0.0821	0.0692	0.1144
Gene809	0.0048	0.0154	0.0065	0.02845	0.0066	0.0095	0.01145	0.0104	0.05645	0.0334	0.07185	0.00995	0.0049	0.00855	0.012	0.01595	0.09905	0.08915	0.0661	0.06365	0.07335	0.00865	0.00895	0.0114	0.0096	0.01285	0.14635	0.06635	0.0747	0.0589	0.0976
Gene810	0.00485	0.02315	0.0064	0.0277	0.0093	0.01775	0.01665	0.0106	0.0806	0.0631	0.1014	0.0133	0.0068	0.01175	0.00995	0.01745	0.12025	0.10995	0.09575	0.066	0.0993	0.01275	0.01135	0.0324	0.0145	0.0212	0.09795	0.0885	0.0909	0.0711	0.0847
Gene811	0.00485	0.01445	0.00625	0.024	0.0083	0.0096	0.01495	0.01055	0.06975	0.04075	0.0798	0.0118	0.00595	0.00835	0.0112	0.01455	0.0948	0.07735	0.06725	0.0626	0.08515	0.00995	0.00965	0.015	0.01075	0.01565	0.13215	0.067	0.08685	0.06395	0.0674
Gene812	0.00575	0.0234	0.00845	0.0432	0.01675	0.01765	0.02125	0.01155	0.16315	0.102	0.191	0.02645	0.007	0.0149	0.0117	0.0255	0.16385	0.16105	0.09745	0.08525	0.11775	0.0173	0.01965	0.03885	0.0245	0.0357	0.15165	0.13525	0.12295	0.0866	0.127
Gene813	0.0048	0.0181	0.00595	0.04225	0.00715	0.01365	0.0204	0.0117	0.0956	0.0691	0.0945	0.01405	0.00635	0.01155	0.0181	0.0209	0.12135	0.101	0.07615	0.07	0.098	0.01135	0.01265	0.02955	0.0138	0.0218	0.25355	0.09245	0.09085	0.069	0.0816
Gene814	0.00555	0.0181	0.0072	0.03435	0.00825	0.0118	0.0205	0.012	0.07265	0.05915	0.09135	0.023	0.00875	0.0124	0.0153	0.0283	0.1541	0.11875	0.07755	0.07395	0.1156	0.0158	0.01705	0.0274	0.019	0.02875	0.2611	0.09365	0.1289	0.0901	0.097
Gene815	0.0047	0.0157	0.0069	0.02915	0.01	0.01585	0.0175	0.0094	0.08025	0.0606	0.11315	0.01285	0.0068	0.00825	0.00935	0.01535	0.09805	0.1037	0.0685	0.07615	0.0903	0.01405	0.0116	0.01685	0.01295	0.0176	0.1373	0.07855	0.08735	0.067	0.0934
Gene816	0.00515	0.0187	0.0087	0.0258	0.01285	0.0108	0.01105	0.0112	0.0811	0.0622	0.09455	0.01615	0.00675	0.0152	0.0171	0.0131	0.10695	0.1215	0.077	0.0624	0.09225	0.0084	0.00915	0.0182	0.01655	0.0235	0.13855	0.119	0.1062	0.0689	0.073
Gene817	0.0045	0.01675	0.00595	0.02615	0.00815	0.0109	0.0175	0.01085	0.0738	0.0453	0.08255	0.0104	0.00635	0.0119	0.01315	0.01895	0.0961	0.09605	0.06585	0.06045	0.0925	0.00955	0.0099	0.0233	0.01235	0.0166	0.171	0.07765	0.0866	0.068	0.07735
Gene818	0.00455	0.0126	0.00775	0.0216	0.0086	0.0126	0.00945	0.01385	0.0573	0.04295	0.06535	0.013	0.00725	0.0103	0.01315	0.01505	0.09445	0.11035	0.0658	0.05455	0.0764	0.00925	0.00765	0.01775	0.0117	0.0158	0.10755	0.09345	0.086	0.06	0.11145
Gene819	0.0052	0.01485	0.0065	0.03215	0.0129	0.0193	0.02025	0.011	0.08755	0.06765	0.12645	0.0191	0.00535	0.0082	0.0103	0.0182	0.1044	0.1029	0.0765	0.06685	0.11025	0.0139	0.01	0.02045	0.01315	0.0217	0.10825	0.0774	0.097	0.0645	0.09245
Gene820	0.0046	0.02175	0.0076	0.04625	0.01295	0.01275	0.01325	0.015	0.1148	0.08645	0.11765	0.0209	0.00745	0.01245	0.0274	0.0329	0.1334	0.12935	0.0861	0.0711	0.09315	0.0137	0.0227	0.0379	0.0238	0.0368	0.2149	0.12945	0.1251	0.10025	0.1156
Gene821	0.0059	0.0209	0.01335	0.03555	0.01495	0.0152	0.0151	0.01435	0.13235	0.13345	0.21285	0.0209	0.00675	0.01355	0.0183	0.02465	0.10525	0.11005	0.07555	0.06365	0.0869	0.014	0.0144	0.0251	0.01815	0.02535	0.13935	0.0997	0.11655	0.0753	0.08565
Gene822	0.00475	0.0154	0.00655	0.02635	0.0087	0.01035	0.0123	0.00915	0.05485	0.0404	0.0722	0.00905	0.00575	0.0079	0.0105	0.0132	0.0969	0.09325	0.06465	0.05655	0.0755	0.0114	0.0084	0.01235	0.0119	0.017	0.14715	0.07345	0.07315	0.0714	0.0692
Gene823	0.00455	0.02035	0.0097	0.02735	0.01185	0.01385	0.0129	0.01275	0.0921	0.06515	0.13025	0.02545	0.00785	0.0167	0.0175	0.0162	0.12735	0.13225	0.0721	0.0709	0.10045	0.0112	0.0139	0.0258	0.0189	0.025	0.14055	0.13155	0.10775	0.0725	0.08605
Gene824	0.00565	0.01595	0.0092	0.0251	0.01095	0.0156	0.01375	0.01215	0.1157	0.09075	0.1303	0.02875	0.00645	0.0138	0.0176	0.0193	0.1027	0.11705	0.0787	0.0715	0.10305	0.01105	0.0125	0.02285	0.0213	0.0263	0.12515	0.0969	0.09315	0.07865	0.1018
Gene825	0.00525	0.01585	0.0089	0.02055	0.0086	0.0133	0.01115	0.011	0.05795	0.0501	0.06545	0.0128	0.0059	0.00975	0.0148	0.0106	0.09155	0.09695	0.0648	0.058	0.0777	0.0081	0.00845	0.01305	0.0128	0.01685	0.1006	0.0806	0.07935	0.06785	0.08105
Gene826	0.0723	1.65795	0.3165	0.9059	0.4846	0.49445	0.3343	0.1914	4.93965	4.8289	6.3412	2.6161	0.2832	0.6751	1.5051	2.03445	7.41255	7.0244	4.3804	1.79675	2.83435	0.5179	0.96995	1.8655	1.6013	2.58305	8.33255	8.57755	7.141	4.75525	2.8082
Gene827	0.0054	0.0147	0.01095	0.0236	0.0094	0.01405	0.0143	0.01115	0.06585	0.0627	0.0969	0.0189	0.0062	0.0121	0.0154	0.02165	0.09945	0.10535	0.0695	0.06595	0.1097	0.00835	0.0102	0.0191	0.0159	0.0211	0.1604	0.0897	0.0955	0.0761	0.0928
Gene828	0.005	0.0164	0.01025	0.01935	0.01255	0.01185	0.0123	0.0115	0.095	0.06565	0.11345	0.02985	0.008	0.01665	0.01895	0.02635	0.147	0.1327	0.0856	0.07325	0.11325	0.009	0.01105	0.0229	0.0183	0.02765	0.1349	0.13955	0.09095	0.0811	0.08495
Gene829	0.0048	0.0154	0.008	0.0247	0.0088	0.01475	0.0114	0.0103	0.0683	0.0509	0.07805	0.01385	0.006	0.00965	0.0124	0.01595	0.6537	0.08985	0.07005	0.07025	0.0861	0.0071	0.0087	0.01605	0.0149	0.0179	0.11235	0.07775	0.0821	0.06245	0.08055
Gene830	0.00505	0.01795	0.00715	0.02135	0.0113	0.01285	0.0124	0.01335	0.0781	0.08005	0.09665	0.0311	0.0072	0.01355	0.0191	0.0191	0.1412	0.1568	0.07875	0.0748	0.0975	0.00735	0.01225	0.0217	0.02395	0.02395	0.14045	0.1261	0.11015	0.0833	0.08885
Gene831	0.0045	0.0188	0.0102	0.0254	0.01245	0.01555	0.01525	0.0154	0.1105	0.0988	0.1364	0.04005	0.009	0.01905	0.02425	0.02825	0.17	0.16635	0.11635	0.08465	0.11655	0.00895	0.01455	0.03395	0.031	0.03145	0.2016	0.17415	0.15035	0.0957	0.09365
Gene832	0.00455	0.0208	0.0099	0.0261	0.01325	0.0139	0.0128	0.015	0.10445	0.102	0.14155	0.0424	0.00895	0.0201	0.0226	0.02845	0.18125	0.1587	0.103	0.0799	0.1146	0.0093	0.01615	0.0302	0.02985	0.0361	0.18155	0.1806	0.1463	0.09545	0.0899
Gene833	0.00485	0.01815	0.0077	0.02435	0.0102	0.0144	0.01265	0.01385	0.06585	0.06775	0.08845	0.01765	0.0069	0.0112	0.01575	0.01765	0.1155	0.14205	0.07145	0.07315	0.0809	0.0075	0.00925	0.0195	0.02005	0.0231	0.1476	0.10795	0.0925	0.07505	0.08345
Gene834	0.00505	0.01595	0.00695	0.0229	0.01095	0.0135	0.0109	0.01185	0.06795	0.0655	0.0838	0.02075	0.00605	0.01155	0.0147	0.01925	0.1183	0.11835	0.07715	0.0669	0.0892	0.007	0.01035	0.0188	0.01915	0.023	0.13835	0.1147	0.08845	0.07435	0.0776
Gene835	0.0052	0.0166	0.00765	0.0285	0.01475	0.0142	0.01145	0.01565	0.10785	0.10555	0.13795	0.03725	0.0088	0.0175	0.0277	0.03905	0.15095	0.1525	0.10405	0.07395	0.1052	0.0091	0.0174	0.0335	0.02875	0.04005	0.16945	0.1625	0.1372	0.1045	0.1091
Gene836	0.00525	0.02205	0.01215	0.0254	0.01655	0.0143	0.01685	0.015	0.1426	0.13625	0.1937	0.06275	0.01095	0.02535	0.03055	0.0465	0.22735	0.1914	0.1191	0.0895	0.1339	0.0105	0.02225	0.03895	0.04045	0.0467	0.221	0.24455	0.1561	0.11335	0.11175
Gene837	0.0056	0.0141	0.00765	0.01955	0.01315	0.0109	0.011	0.01045	0.08	0.07385	0.09655	0.02445	0.00665	0.0122	0.01745	0.03025	0.13635	0.13485	0.1056	0.0841	0.0948	0.00885	0.01175	0.02095	0.0198	0.02825	0.158	0.12975	0.09655	0.09945	0.09075
Gene838	0.00495	0.0158	0.00815	0.0228	0.01665	0.0122	0.01215	0.0136	0.1013	0.078	0.13225	0.03205	0.00805	0.01615	0.0203	0.0304	0.13795	0.1329	0.08265	0.06825	0.0997	0.00775	0.01315	0.02565	0.02305	0.0296	0.1633	0.1579	0.1134	0.09405	0.0866
Gene839	0.0047	0.0171	0.0161	0.03785	0.01715	0.01395	0.0221	0.0147	0.2783	0.2335	0.38845	0.12365	0.0155	0.046	0.04635	0.0741	0.33315	0.3069	0.1749	0.12145	0.2249	0.01595	0.03415	0.08015	0.0612	0.0747	0.3746	0.45255	0.25485	0.1492	0.1187
Gene840	0.0075	0.0417	0.015	0.03125	0.0184	0.0186	0.03065	0.01255	0.27755	0.38475	0.46745	0.0529	0.0079	0.01575	0.0226	0.05655	0.1578	0.13235	0.1339	0.1019	0.14775	0.03595	0.05645	0.0406	0.05315	0.07455	0.34455	0.0998	0.15545	0.1288	0.1998
Gene841	0.0042	0.0165	0.00565	0.0302	0.00725	0.01105	0.0147	0.0095	0.069	0.04845	0.07665	0.0098	0.00525	0.0089	0.0096	0.01055	0.096	0.0883	0.0744	0.07115	0.08575	0.0097	0.0086	0.01485	0.01215	0.01475	0.1202	0.08695	0.096	0.0713	0.07675
Gene842	0.0054	0.01515	0.0072	0.05	0.0109	0.01475	0.01595	0.0094	0.0983	0.073	0.1174	0.01745	0.0074	0.0109	0.0205	0.02255	0.13065	0.13395	0.1005	0.0861	0.0936	0.0125	0.0168	0.02765	0.01745	0.02345	0.1542	0.1076	0.1091	0.0885	0.1135
Gene843	0.0053	0.01855	0.01145	0.5301	0.00905	0.0093	0.0145	0.0096	0.07915	0.063	0.128	0.0144	0.00645	0.0091	0.0106	0.01555	0.11185	0.10025	0.08155	0.0783	0.1004	0.01405	0.011	0.01635	0.01835	0.0304	0.2009	0.08145	0.08705	0.07235	0.14955
Gene844	0.00495	0.0175	0.0068	0.0214	0.0074	0.0123	0.01535	0.00965	0.0602	0.04805	0.0812	0.01225	0.007	0.0085	0.01055	0.0148	0.1509	0.12555	0.12145	0.1003	0.1036	0.0126	0.0101	0.0178	0.01055	0.0153	0.18745	0.0963	0.1268	0.10565	0.1079
Gene845	0.00485	0.01735	0.007	0.0669	0.0078	0.01185	0.01635	0.00915	0.0592	0.0464	0.08285	0.0105	0.00595	0.0081	0.0102	0.01325	0.10745	0.08715	0.06945	0.0724	0.0748	0.01165	0.0081	0.0138	0.01145	0.01535	0.14265	0.0796	0.0825	0.0662	0.07945
Gene846	0.00535	0.0175	0.0071	0.0251	0.0082	0.0112	0.01425	0.01005	0.0528	0.04795	0.07005	0.00995	0.00665	0.00905	0.01095	0.01085	0.10145	0.09925	0.0728	0.06555	0.082	0.0089	0.0079	0.016	0.01135	0.01425	0.1321	0.0622	0.06655	0.0705	0.0742
Gene847	0.0063	0.02545	0.01475	0.03775	0.01585	0.0181	0.0202	0.01275	0.1349	0.1626	0.2378	0.03665	0.00785	0.0185	0.02295	0.0412	0.13735	0.1193	0.10245	0.07235	0.134	0.0129	0.0169	0.0311	0.0286	0.03225	0.1863	0.1319	0.1187	0.08435	0.12065
Gene848	0.00475	0.0152	0.01405	0.02905	0.01145	0.01	0.0122	0.0099	0.09405	0.08945	0.1559	0.0181	0.00585	0.01245	0.0135	0.02785	0.1121	0.12195	0.0748	0.0665	0.11515	0.0094	0.01175	0.02355	0.0186	0.0236	0.14215	0.1045	0.0926	0.07235	0.1009
Gene849	0.00485	0.0152	0.00765	0.0245	0.00865	0.01045	0.01315	0.0095	0.0552	0.0475	0.07605	0.0112	0.00585	0.00795	0.0094	0.0123	0.10545	0.10025	0.0754	0.06335	0.0883	0.0092	0.00875	0.0152	0.01225	0.0165	0.1677	0.0836	0.08455	0.0617	0.08705
Gene850	0.00575	0.01605	0.0076	0.52205	0.00855	0.0138	0.0146	0.01075	0.06335	0.0455	0.07565	0.011	0.0075	0.00845	0.00935	0.01205	0.0991	0.09635	0.06925	0.0661	0.0931	0.00895	0.00765	0.01375	0.00905	0.01525	0.1441	0.0766	0.09055	0.0705	0.07815
Gene851	0.00475	0.0119	0.00815	0.0231	0.01025	0.00965	0.0113	0.0098	0.06975	0.0613	0.08975	0.0199	0.0058	0.0106	0.0152	0.02455	0.1125	0.10975	0.07395	0.06075	0.0929	0.008	0.0091	0.01725	0.01435	0.01965	0.11005	0.09915	0.10135	0.069	0.0747
Gene852	0.0046	0.01275	0.0112	0.02945	0.00735	0.0087	0.0096	0.0087	0.0502	0.0375	0.1484	0.0084	0.00485	0.00805	0.00995	0.0116	0.11635	0.09465	0.0702	0.0611	0.0904	0.00805	0.0083	0.01225	0.02175	0.0271	0.14825	0.07545	0.0827	0.0728	0.14595
Gene853	0.00405	0.01265	0.00875	0.0265	0.01105	0.0146	0.01445	0.00935	0.0995	0.0798	0.1295	0.0384	0.0082	0.01315	0.01825	0.03335	0.1255	0.13895	0.07725	0.0708	0.15905	0.01105	0.0125	0.02425	0.0195	0.0265	0.1127	0.1223	0.13145	0.078	0.0976
Gene854	0.00535	0.01445	0.00995	0.02595	0.01325	0.0123	0.0121	0.00755	0.09335	0.1067	0.2034	0.036	0.00775	0.0096	0.0147	0.02935	0.14075	0.1196	0.08185	0.0766	0.12155	0.01315	0.0161	0.01835	0.0177	0.0322	0.13765	0.1143	0.13005	0.08415	0.1024
Gene855	0.00535	0.01925	0.0082	0.0306	0.01715	0.02455	0.02	0.0159	0.11565	0.1213	0.1484	0.1546	0.0127	0.02205	0.0342	0.03335	0.15805	0.1536	0.10455	0.0884	0.1411	0.0097	0.0196	0.03455	0.04535	0.0341	0.32265	0.16775	0.12595	0.08495	0.1051
Gene856	0.00985	0.1882	0.111	0.52385	0.33045	0.28035	0.20555	0.6021	4.1231	2.62615	2.8476	4.25835	1.00685	3.6969	1.77985	5.3361	20.9932	14.9393	5.0538	0.69205	8.86265	0.0161	0.8558	2.5499	3.9467	5.8455	6.6542	10.731	7.3511	11.3717	0.69885
Gene857	0.00435	0.01325	0.00925	0.0229	0.01485	0.01135	0.0131	0.01085	0.09445	0.0799	0.1433	0.0327	0.00805	0.01565	0.02025	0.03085	0.1677	0.13265	0.1025	0.0887	0.11635	0.00935	0.0142	0.02755	0.02365	0.0311	0.18105	0.18355	0.11275	0.0979	0.08775
Gene858	0.006	0.0138	0.0071	0.0218	0.0089	0.01465	0.01155	0.01465	0.0746	0.0641	0.0855	0.02485	0.00805	0.01505	0.0187	0.01975	0.1196	0.13275	0.0798	0.05745	0.0941	0.00735	0.0113	0.0189	0.0204	0.0245	0.36425	0.1074	0.1032	0.0786	0.08345
Gene859	0.00455	0.0133	0.00745	0.0212	0.01715	0.0114	0.01465	0.00995	0.07575	0.06605	0.1209	0.03165	0.0087	0.01425	0.021	0.0256	0.14035	0.1394	0.09365	0.0734	0.1014	0.008	0.01485	0.0263	0.01835	0.02375	0.14975	0.1384	0.11185	0.0884	0.08585
Gene860	0.0052	0.01465	0.0061	0.02645	0.0114	0.0149	0.01195	0.01545	0.08065	0.0564	0.08175	0.01705	0.0074	0.01565	0.02375	0.0219	0.1216	0.1232	0.0792	0.0705	0.0938	0.0067	0.0082	0.0173	0.0187	0.026	0.17155	0.09945	0.1082	0.082	0.09075
Gene861	0.00455	0.01315	0.00705	0.0243	0.0176	0.01365	0.0109	0.0086	0.07935	0.0803	0.1057	0.0273	0.0073	0.01195	0.0179	0.021	0.127	0.1168	0.0876	0.0671	0.1049	0.01005	0.01365	0.0228	0.02085	0.0723	0.1493	0.12065	0.1005	0.0866	0.17135
Gene862	0.00495	0.01365	0.0056	0.02185	0.0086	0.0129	0.00915	0.01335	0.0696	0.0565	0.07705	0.0149	0.0077	0.0104	0.0152	0.01755	0.15705	0.1517	0.10895	0.1758	0.1173	0.0065	0.00705	0.0153	0.0156	0.02025	0.3568	0.1057	0.13395	0.1073	0.16965
Gene863	0.0055	0.011	0.00775	0.02525	0.00945	0.0119	0.0105	0.01345	0.068	0.0526	0.07185	0.0137	0.0063	0.00995	0.01105	0.01685	0.09375	0.112	0.0709	0.0644	0.0843	0.0071	0.00665	0.0149	0.0153	0.0208	0.15215	0.08235	0.0879	0.07095	0.0864
Gene864	0.0053	0.0213	0.01505	0.03465	0.0245	0.0168	0.0171	0.0105	0.2556	0.2647	0.41035	0.1391	0.016	0.0399	0.0517	0.08345	0.40065	0.3065	0.19475	0.10335	0.21915	0.02	0.0433	0.0786	0.06845	0.0877	0.3462	0.40335	0.29275	0.16595	0.1494
Gene865	0.0053	0.01065	0.0057	0.0225	0.0087	0.0112	0.01025	0.0126	0.05615	0.04655	0.06365	0.0118	0.00585	0.00865	0.01605	0.01345	0.09465	0.10515	0.0635	0.07535	0.087	0.00575	0.00705	0.012	0.0139	0.0196	0.14155	0.0778	0.081	0.0672	0.0742
Gene866	0.00475	0.0153	0.01005	0.0267	0.0128	0.0148	0.0105	0.00875	0.07815	0.1053	0.1558	0.0467	0.0096	0.01245	0.023	0.0427	0.1727	0.12555	0.10215	0.06785	0.10545	0.01335	0.01665	0.0235	0.025	0.0341	0.155	0.1484	0.14215	0.0917	0.10485
Gene867	0.0051	0.0152	0.00555	0.0215	0.01005	0.01055	0.0116	0.01455	0.08425	0.066	0.11785	0.01675	0.007	0.0103	0.0173	0.01725	0.1097	0.14645	0.0711	0.07215	0.0908	0.0074	0.01075	0.018	0.01535	0.02335	0.1759	0.08535	0.08645	0.0726	0.0836
Gene868	0.0045	0.01465	0.0059	0.02285	0.0078	0.01125	0.0127	0.0125	0.04735	0.04825	0.06865	0.0115	0.0065	0.00845	0.01345	0.0158	0.10065	0.1186	0.06955	0.0687	0.0825	0.00665	0.007	0.0112	0.01365	0.01945	0.1903	0.0801	0.0928	0.0618	0.07465
Gene869	0.0051	0.01475	0.00725	0.04235	0.01	0.01305	0.0108	0.00935	0.063	0.0485	0.0789	0.0119	0.0064	0.0082	0.0101	0.01385	0.1171	0.11735	0.08885	0.0721	0.09585	0.0076	0.0092	0.01375	0.01285	0.0165	0.14355	0.07405	0.0812	0.07015	0.10425
Gene870	0.005	0.0144	0.0074	0.07055	0.00835	0.01425	0.0109	0.0093	0.054	0.0388	0.0779	0.00885	0.00585	0.0069	0.00825	0.00855	0.09875	0.10155	0.0693	0.06095	0.08995	0.0102	0.0087	0.01445	0.0096	0.0143	0.0987	0.0718	0.06525	0.0575	0.0899
Gene871	0.0079	0.04955	0.0249	0.02715	0.02995	0.0263	0.0431	0.01855	0.36955	0.4311	0.8334	0.0724	0.0105	0.02195	0.01415	0.09695	0.2506	0.17955	0.17125	0.12945	0.28875	0.0656	0.07055	0.0548	0.0636	0.08915	0.3755	0.15445	0.22715	0.14165	0.36905
Gene872	0.00475	0.0104	0.0068	0.0243	0.0076	0.00895	0.01175	0.00815	0.06	0.04485	0.083	0.0116	0.0063	0.00705	0.00935	0.0126	0.1223	0.09875	0.06495	0.06735	0.08275	0.0108	0.0087	0.01455	0.00995	0.01905	0.10205	0.07415	0.10135	0.0758	0.0908
Gene873	0.00425	0.01095	0.00595	0.0267	0.008	0.01095	0.0122	0.00675	0.0482	0.0407	0.0767	0.0122	0.00595	0.00615	0.01065	0.01315	0.0927	0.10035	0.0717	0.0648	0.0845	0.0115	0.01015	0.01245	0.01025	0.0173	0.089	0.0742	0.07805	0.06895	0.09345
Gene874	0.00485	0.01065	0.00585	0.0183	0.01015	0.01135	0.0107	0.0141	0.0557	0.05895	0.0807	0.0109	0.0065	0.0088	0.01455	0.0154	0.103	0.10125	0.0723	0.07315	0.0856	0.0064	0.0065	0.01135	0.01435	0.01875	0.136	0.08235	0.0823	0.06515	0.08635
Gene875	0.00465	0.01195	0.0073	0.0233	0.0102	0.0108	0.01075	0.01315	0.05465	0.0652	0.08025	0.015	0.00685	0.0107	0.01655	0.0181	0.11365	0.10655	0.0723	0.0682	0.1012	0.0079	0.00815	0.01855	0.0165	0.01795	0.16225	0.0999	0.0919	0.07205	0.08395
Gene876	0.0046	0.01345	0.0112	0.0195	0.01075	0.01165	0.01045	0.0131	0.0629	0.08575	0.1166	0.0197	0.00725	0.01	0.01335	0.02085	0.1016	0.1053	0.06985	0.06805	0.0978	0.00845	0.01065	0.0159	0.0147	0.02265	0.1372	0.084	0.0873	0.0758	0.0849
Gene877	0.00465	0.012	0.0064	0.01695	0.01005	0.0121	0.0097	0.01075	0.04095	0.0425	0.061	0.01215	0.0062	0.0081	0.01255	0.01715	0.1011	0.10435	0.0688	0.0594	0.08415	0.0055	0.00745	0.01055	0.01305	0.0166	0.1224	0.09405	0.07525	0.0688	0.0739
Gene878	0.0055	0.0147	0.0055	0.0185	0.0097	0.0108	0.00925	0.0104	0.04755	0.053	0.0558	0.017	0.00735	0.0091	0.01605	0.02135	0.11765	0.1059	0.0775	0.07025	0.0863	0.00655	0.00805	0.01315	0.01415	0.02245	0.13315	0.09195	0.08255	0.0683	0.0981
Gene879	0.0049	0.0108	0.0055	0.01725	0.00885	0.0096	0.0099	0.0101	0.0449	0.04245	0.05965	0.01235	0.00685	0.00945	0.01465	0.01395	0.08695	0.11065	0.06885	0.07475	0.09345	0.0076	0.00735	0.01305	0.011	0.0196	0.0967	0.10515	0.0673	0.0674	0.078
Gene880	0.0058	0.0108	0.00655	0.01945	0.01345	0.01055	0.01175	0.0124	0.0682	0.05535	0.0836	0.0134	0.00745	0.014	0.01755	0.02035	0.09775	0.12195	0.08495	0.0899	0.09105	0.0076	0.00965	0.0158	0.01345	0.01995	0.1286	0.17745	0.0908	0.09345	0.0783
Gene881	0.0054	0.01065	0.006	0.02085	0.01315	0.0099	0.01045	0.0109	0.0945	0.0642	0.09465	0.01915	0.00715	0.0168	0.0204	0.0273	0.11845	0.15215	0.0853	0.07145	0.11495	0.0073	0.0113	0.0241	0.0169	0.02495	0.1631	0.1571	0.11	0.0858	0.08695
Gene882	0.0061	0.01665	0.0105	0.04255	0.0146	0.0127	0.01115	0.01075	0.1542	0.11325	0.2268	0.0306	0.0105	0.0224	0.02465	0.0354	0.16375	0.1366	0.09795	0.07185	0.1276	0.009	0.01455	0.0276	0.0651	0.0327	0.1917	0.23125	0.15615	0.16025	0.1179
Gene883	0.0052	0.0138	0.00785	0.0219	0.01165	0.01325	0.0099	0.01055	0.06555	0.0571	0.09085	0.0203	0.00725	0.01375	0.0173	0.028	0.1203	0.11485	0.08455	0.06295	0.10075	0.00655	0.0092	0.0183	0.01595	0.0218	0.11965	0.106	0.09295	0.08155	0.0923
Gene884	0.00515	0.0136	0.00675	0.0216	0.0165	0.01125	0.0097	0.00845	0.07695	0.0752	0.1173	0.0295	0.0071	0.01675	0.01795	0.0289	0.13465	0.14795	0.0939	0.0663	0.1062	0.00705	0.0133	0.0308	0.01865	0.0257	0.14795	0.1754	0.1224	0.10575	0.0972
Gene885	0.0055	0.0137	0.00735	0.0264	0.0128	0.01255	0.0096	0.0104	0.08355	0.0925	0.12325	0.02925	0.0073	0.01165	0.01975	0.02935	0.1354	0.15185	0.116	0.10745	0.10775	0.00905	0.0105	0.02005	0.0149	0.02225	0.14385	0.14125	0.1468	0.11885	0.1347
Gene886	0.00435	0.0108	0.00725	0.01635	0.01195	0.01115	0.00815	0.0084	0.05885	0.0447	0.0818	0.01525	0.0072	0.01035	0.01155	0.0142	0.1035	0.2237	0.0732	0.06075	0.0961	0.00785	0.0079	0.0125	0.0131	0.01425	0.108	0.09055	0.0848	0.0737	0.0705
Gene887	0.00475	0.0122	0.0054	0.0209	0.0155	0.0146	0.01115	0.00985	0.0737	0.0675	0.1128	0.01775	0.0074	0.011	0.023	0.0189	0.108	0.1724	0.0833	0.0811	0.10765	0.01205	0.01365	0.01975	0.01885	0.02265	0.13445	0.09905	0.10235	0.08965	0.0951
Gene888	0.0042	0.0089	0.0048	0.01205	0.0089	0.0105	0.00885	0.0076	0.0318	0.03715	0.07425	0.0109	0.00655	0.0072	0.01035	0.01565	0.102	0.12935	0.0704	0.076	0.0867	0.0069	0.0076	0.01045	0.009	0.0134	0.11155	0.08355	0.0888	0.072	0.07945
Gene889	0.0051	0.03635	0.01045	0.03105	0.0085	0.0118	0.01385	0.0118	0.07945	0.05365	0.107	0.0277	0.0076	0.0147	0.02365	0.0212	0.09465	0.1155	0.0697	0.06885	0.10015	0.0162	0.0186	0.02865	0.0224	0.02065	0.1621	0.0996	0.081	0.06095	0.0892
Gene890	0.0055	0.0394	0.01135	0.0264	0.0099	0.0124	0.01175	0.011	0.1355	0.06095	0.1632	0.0361	0.008	0.01765	0.0281	0.0246	0.1142	0.167	0.0631	0.07375	0.1098	0.01895	0.0244	0.0302	0.01995	0.0343	0.1827	0.1133	0.11415	0.0702	0.0985
Gene891	0.0075	0.0384	0.01155	0.039	0.00865	0.0163	0.0161	0.01625	0.08095	0.0826	0.14345	0.0287	0.0083	0.014	0.01405	0.02225	0.09655	0.1287	0.06965	0.06935	0.10395	0.02115	0.02025	0.02175	0.0177	0.02285	0.1351	0.08805	0.07755	0.06035	0.0846
Gene892	0.00655	0.0497	0.01105	0.03855	0.00935	0.01275	0.0177	0.01755	0.0918	0.06395	0.14955	0.0257	0.00795	0.0145	0.01705	0.0195	0.104	0.11625	0.0715	0.06215	0.09125	0.0209	0.01935	0.026	0.023	0.02195	0.1413	0.114	0.07455	0.0732	0.08565
Gene893	0.00685	0.0649	0.0157	0.06395	0.01445	0.02325	0.02305	0.025	0.3102	0.1502	0.53685	0.0752	0.0101	0.05035	0.05775	0.0463	0.167	0.2845	0.1072	0.07705	0.2092	0.07105	0.0505	0.09385	0.04205	0.0516	0.29515	0.19385	0.14135	0.09965	0.2214
Gene894	0.0066	0.0511	0.01235	0.0362	0.0101	0.0145	0.0196	0.01755	0.10105	0.07185	0.15925	0.0265	0.00715	0.0152	0.0212	0.02195	0.11465	0.12965	0.0775	0.076	0.10425	0.0162	0.0197	0.0366	0.02225	0.02775	0.1742	0.0979	0.08515	0.07295	0.10385
Gene895	0.02075	0.1065	0.0312	0.17345	0.02745	0.02985	0.02455	0.0616	0.7747	0.50465	1.00865	0.10145	0.01535	0.0556	0.063	0.1244	0.2968	0.41375	0.15995	0.1117	0.3203	0.0945	0.1791	0.18555	0.0866	0.11915	0.66745	0.3646	0.2748	0.1344	0.36685
Gene896	0.00705	0.0605	0.0105	0.0294	0.0076	0.01175	0.0186	0.0178	0.10035	0.06925	0.1521	0.0238	0.00655	0.01425	0.016	0.02325	0.1641	0.1689	0.1484	0.07145	0.1422	0.0114	0.0181	0.02445	0.0197	0.0241	0.3185	0.12075	0.09145	0.08205	0.22535
Gene897	0.00735	0.06795	0.0109	0.04895	0.01165	0.01815	0.02485	0.02025	0.178	0.1147	0.29155	0.02655	0.0065	0.0234	0.0216	0.03185	0.11365	0.1639	0.0888	0.0792	0.1524	0.02755	0.0313	0.0568	0.0346	0.04235	0.24555	0.1712	0.0914	0.10145	0.16325
Gene898	0.0054	0.04835	0.01335	0.03465	0.01075	0.0165	0.0112	0.0112	0.0954	0.0739	0.1393	0.01965	0.00725	0.01345	0.024	0.0185	0.08875	0.10675	0.0613	0.0659	0.0953	0.01495	0.0226	0.02165	0.0157	0.0248	0.10425	0.0666	0.07565	0.06175	0.10745
Gene899	0.00585	0.0464	0.01325	0.037	0.0096	0.0117	0.00865	0.0102	0.09105	0.053	0.12395	0.01725	0.00605	0.01375	0.0215	0.01655	0.09785	0.1074	0.05755	0.06585	0.09575	0.0135	0.01635	0.02215	0.01655	0.0215	0.1267	0.0834	0.07275	0.0619	0.07845
Gene900	0.0055	0.0406	0.01545	0.03885	0.01015	0.0135	0.00985	0.0114	0.10775	0.0528	0.1291	0.01945	0.00605	0.01245	0.02115	0.01695	0.0834	0.1008	0.0629	0.0602	0.0914	0.01365	0.01695	0.02015	0.0206	0.0214	0.1216	0.0939	0.07345	0.0554	0.11295
Gene901	0.0068	0.04545	0.0159	0.03555	0.00885	0.01125	0.0107	0.01305	0.0924	0.05755	0.11825	0.01785	0.0062	0.0128	0.01675	0.01425	0.0976	0.1179	0.0633	0.0553	0.0828	0.01165	0.01555	0.02385	0.02095	0.02385	0.13915	0.0736	0.08065	0.0603	0.0771
Gene902	0.0063	0.0493	0.014	0.0377	0.00795	0.0114	0.0129	0.0137	0.08475	0.0542	0.1272	0.0175	0.0065	0.01195	0.0154	0.01735	0.08585	0.1207	0.06305	0.06015	0.07885	0.01365	0.0167	0.02335	0.02	0.02105	0.1286	0.0802	0.0794	0.063	0.0835
Gene903	0.00645	0.05105	0.01505	0.0442	0.0115	0.01755	0.01375	0.01535	0.106	0.08645	0.15485	0.03005	0.0083	0.01565	0.02405	0.0298	0.1342	0.19245	0.07915	0.068	0.1117	0.0214	0.0262	0.04045	0.02645	0.0357	0.1587	0.11575	0.09975	0.0846	0.1
Gene904	0.0065	0.05595	0.01515	0.042	0.0092	0.0145	0.0157	0.01375	0.1034	0.05615	0.15175	0.0215	0.00715	0.01425	0.0202	0.02005	0.10925	0.15795	0.06995	0.06945	0.10205	0.0163	0.019	0.0321	0.02085	0.0279	0.1364	0.1088	0.0798	0.06665	0.0892
Gene905	0.00555	0.0476	0.01165	0.04425	0.00815	0.01385	0.01515	0.0125	0.071	0.05035	0.107	0.01345	0.00615	0.0116	0.0149	0.0121	0.08215	0.1186	0.063	0.0568	0.0857	0.0143	0.0172	0.0211	0.01785	0.02335	0.09825	0.07505	0.07325	0.05665	0.0655
Gene906	0.00665	0.0422	0.01085	0.04055	0.00785	0.0166	0.0145	0.015	0.14475	0.1229	0.1556	0.02285	0.00705	0.0116	0.01485	0.03235	0.2059	0.2149	0.11655	0.16505	0.13635	0.016	0.01785	0.02165	0.01795	0.02875	0.4135	0.1062	0.11715	0.10065	0.2499
Gene907	0.0073	0.06495	0.0134	0.04	0.01155	0.01435	0.0191	0.0183	0.237	0.1656	0.32395	0.03485	0.00795	0.0342	0.0257	0.0479	0.1843	0.2421	0.1132	0.1277	0.162	0.05005	0.05	0.0702	0.0357	0.03785	0.30465	0.348	0.13695	0.1066	0.19215
Gene908	0.0057	0.05305	0.0097	0.0308	0.0101	0.0117	0.0177	0.01905	0.10525	0.06125	0.1499	0.01785	0.0065	0.01785	0.01955	0.0203	0.11385	0.15675	0.0681	0.0654	0.10405	0.0134	0.0171	0.0476	0.02515	0.03055	0.18465	0.11525	0.1002	0.07475	0.08975
Gene909	0.00615	0.0499	0.01255	0.03505	0.00815	0.01755	0.0182	0.0187	0.1001	0.0688	0.14855	0.02445	0.00735	0.01475	0.0173	0.02145	0.1038	0.1278	0.06555	0.0646	0.10375	0.0156	0.015	0.034	0.02745	0.02905	0.1528	0.10185	0.09	0.0719	0.08935
Gene910	0.0055	0.04865	0.00905	0.0297	0.00705	0.0126	0.01355	0.01765	0.05855	0.03935	0.09015	0.0136	0.00545	0.01035	0.0145	0.0112	0.0914	0.1035	0.0652	0.0729	0.08275	0.01285	0.01135	0.0171	0.01615	0.02	0.132	0.0737	0.07195	0.06545	0.0813
Gene911	0.0053	0.0519	0.01125	0.02945	0.00645	0.0114	0.01185	0.01465	0.06225	0.04255	0.0975	0.01225	0.00495	0.0102	0.0129	0.01235	0.0969	0.108	0.0684	0.05425	0.08695	0.01245	0.0124	0.01595	0.01415	0.01955	0.1274	0.07835	0.07735	0.0608	0.0666
Gene912	0.00545	0.05355	0.0097	0.0297	0.0074	0.01365	0.0107	0.01355	0.06445	0.04185	0.0954	0.0097	0.00575	0.00975	0.01235	0.01235	0.0972	0.104	0.06735	0.0528	0.0823	0.00935	0.01135	0.01975	0.01495	0.02275	0.13885	0.0757	0.0721	0.06035	0.0682
Gene913	0.00505	0.0516	0.01065	0.03325	0.0089	0.01535	0.0155	0.01755	0.09585	0.06005	0.1141	0.016	0.0065	0.01225	0.01645	0.01725	0.11005	0.1351	0.06845	0.0668	0.08715	0.01385	0.0147	0.02365	0.01695	0.02635	0.15065	0.0886	0.085	0.0635	0.07455
Gene914	0.00595	0.05105	0.0109	0.03685	0.0083	0.0158	0.01745	0.01595	0.11075	0.0713	0.13865	0.02195	0.00615	0.0139	0.0163	0.01655	0.12455	0.1528	0.0725	0.072	0.0987	0.01605	0.0153	0.0263	0.0155	0.03295	0.16825	0.09725	0.09685	0.06555	0.1003
Gene915	0.00795	0.0736	0.01745	0.0774	0.0202	0.0297	0.0417	0.02345	0.3046	0.32865	0.57915	0.0547	0.00905	0.02345	0.03205	0.06005	0.14555	0.16945	0.1265	0.0897	0.17925	0.04365	0.06825	0.0704	0.0554	0.08855	0.3906	0.14645	0.17895	0.10175	0.22905
Gene916	0.0053	0.05005	0.01095	0.0394	0.01075	0.01465	0.01435	0.01445	0.10875	0.0629	0.1283	0.01625	0.0064	0.01445	0.0175	0.01725	0.10875	0.1454	0.0722	0.0764	0.09575	0.0157	0.0159	0.0269	0.0209	0.02855	0.168	0.1033	0.0898	0.0763	0.09305
Gene917	0.01225	0.0644	0.03025	0.1481	0.02225	0.04115	0.05435	0.04875	0.82845	0.564	1.26575	0.14325	0.01465	0.0609	0.08155	0.1331	0.28915	0.3978	0.1911	0.15255	0.3405	0.06255	0.1118	0.1048	0.11105	0.16885	0.70475	0.3117	0.3787	0.21655	0.38665
Gene918	0.0052	0.03235	0.0151	0.04	0.0077	0.0153	0.0173	0.0147	0.08355	0.0615	0.13005	0.01645	0.0065	0.01225	0.01885	0.01795	0.0964	0.1129	0.0687	0.0614	0.0829	0.0155	0.01675	0.01725	0.01575	0.02675	0.11	0.0738	0.0791	0.063	0.0683
Gene919	0.00685	0.04895	0.01965	0.0524	0.01495	0.01595	0.01995	0.01505	0.18575	0.13845	0.26535	0.0347	0.00795	0.0232	0.0337	0.03125	0.13745	0.18125	0.09115	0.0857	0.13585	0.025	0.0287	0.054	0.05755	0.04745	0.23895	0.15785	0.1345	0.1176	0.111
Gene920	0.0054	0.0357	0.01355	0.03245	0.0098	0.01215	0.01425	0.0124	0.0738	0.0581	0.10445	0.0125	0.0057	0.00955	0.015	0.0131	0.0827	0.103	0.06005	0.0639	0.08285	0.01395	0.0107	0.0171	0.0159	0.02165	0.1064	0.07045	0.0752	0.0558	0.0702
Gene921	0.01365	0.0847	0.04915	0.18325	0.0185	0.0342	0.0625	0.0579	0.6861	0.7366	1.27995	0.1049	0.0121	0.04275	0.0624	0.12155	0.29705	0.4602	0.2115	0.16265	0.57195	0.07555	0.1234	0.02345	0.0953	0.12305	0.8182	0.22385	0.49385	0.23645	0.5729
Gene922	0.0065	0.05015	0.0184	0.052	0.01825	0.01325	0.01915	0.0166	0.1739	0.10755	0.23995	0.02965	0.00955	0.0225	0.0305	0.0385	0.15225	0.185	0.0848	0.083	0.1564	0.02255	0.02785	0.04735	0.0323	0.0446	0.22745	0.1425	0.1378	0.08625	0.11185
Gene923	0.00565	0.04395	0.0143	0.06145	0.0145	0.0169	0.01605	0.01635	0.1056	0.09755	0.1571	0.02465	0.00735	0.01295	0.0237	0.0267	0.13055	0.1499	0.0819	0.07315	0.10115	0.01995	0.02	0.02745	0.0206	0.02785	0.14385	0.1059	0.11595	0.0814	0.11465
Gene924	0.0056	0.04175	0.01465	0.04435	0.0108	0.0119	0.0135	0.01195	0.0871	0.0619	0.1189	0.0146	0.0068	0.01105	0.0131	0.0173	0.09405	0.11225	0.07095	0.06795	0.08295	0.01215	0.0101	0.01745	0.01705	0.0204	0.12945	0.072	0.0776	0.06965	0.0708
Gene925	0.0056	0.04335	0.0166	0.0495	0.0093	0.0155	0.01615	0.0133	0.0912	0.07865	0.14505	0.01555	0.00765	0.0115	0.01185	0.0209	0.0793	0.0932	0.05955	0.06295	0.08035	0.01595	0.01425	0.0164	0.0166	0.021	0.1322	0.0737	0.07465	0.06	0.0767
Gene926	0.006	0.04395	0.01435	0.04285	0.01135	0.01355	0.01535	0.0118	0.08855	0.059	0.1159	0.0182	0.0072	0.0135	0.0168	0.02095	0.09635	0.09585	0.0634	0.07015	0.08975	0.0153	0.01255	0.01755	0.0165	0.02285	0.1412	0.08585	0.09305	0.06785	0.0832
Gene927	0.0052	0.0202	0.00895	0.0346	0.0113	0.01555	0.02	0.01295	0.14275	0.0749	0.1783	0.02655	0.00735	0.01425	0.0159	0.0319	0.1615	0.16185	0.10635	0.1649	0.1405	0.0187	0.02045	0.029	0.0259	0.03985	0.29475	0.12815	0.15825	0.12265	0.137
Gene928	0.0076	0.03215	0.0123	0.02895	0.01535	0.0214	0.02875	0.018	0.2078	0.14695	0.38115	0.0267	0.0076	0.01485	0.01485	0.0468	0.1264	0.1613	0.07335	0.0928	0.16305	0.03225	0.03665	0.0437	0.0272	0.04895	0.2613	0.1124	0.13405	0.09005	0.13765
Gene929	0.0057	0.0218	0.00835	0.03205	0.01195	0.01665	0.0188	0.015	0.12925	0.1008	0.15745	0.02255	0.009	0.0093	0.0131	0.0323	0.12995	0.17045	0.08715	0.08145	0.10535	0.0192	0.02205	0.04265	0.01665	0.039	0.20595	0.11235	0.14395	0.09005	0.1219
Gene930	0.00695	0.0531	0.017	0.03095	0.02885	0.0339	0.05375	0.02555	0.3678	0.22455	0.6346	0.04305	0.0097	0.0208	0.0291	0.0723	0.25165	0.38845	0.16055	0.1635	0.38535	0.0559	0.05515	0.1055	0.0605	0.09955	0.5729	0.2845	0.2501	0.1801	0.3732
Gene931	0.0043	0.0205	0.0071	0.03095	0.00765	0.01475	0.01505	0.0113	0.0689	0.0431	0.09255	0.012	0.0079	0.0098	0.01015	0.01645	0.1073	0.099	0.0773	0.1028	0.09025	0.01425	0.00905	0.01875	0.00955	0.0167	0.18765	0.1095	0.10465	0.09345	0.0849
Gene932	0.0052	0.0474	0.01045	0.0291	0.00895	0.0119	0.01305	0.01245	0.0925	0.05675	0.09945	0.0155	0.0074	0.0123	0.0154	0.01645	0.1063	0.11695	0.06675	0.0831	0.10205	0.01505	0.0118	0.02355	0.02165	0.02155	0.2014	0.08315	0.0994	0.0762	0.0727
Gene933	0.00485	0.02385	0.00715	0.1557	0.0099	0.0142	0.0155	0.0111	0.0686	0.0413	0.08525	0.0105	0.0081	0.00755	0.01075	0.0149	0.096	0.09885	0.0604	0.0692	0.08745	0.01285	0.00905	0.0133	0.0118	0.0163	0.12465	0.07675	0.0887	0.07155	0.0849
Gene934	0.00545	0.04225	0.01045	0.03915	0.0087	0.01015	0.01495	0.0162	0.0936	0.0617	0.1066	0.01555	0.0069	0.0127	0.0172	0.0143	0.11235	0.14145	0.0665	0.06995	0.0903	0.0146	0.0133	0.02315	0.0169	0.02635	0.2509	0.10605	0.0998	0.07285	0.0846
Gene935	0.005	0.022	0.00775	0.03015	0.00935	0.0126	0.0163	0.01005	0.0833	0.0508	0.0935	0.00905	0.00635	0.00955	0.01015	0.01705	0.0918	0.10255	0.05595	0.0723	0.0791	0.01515	0.00905	0.01775	0.011	0.01665	0.12495	0.07655	0.0945	0.07095	0.0834
Gene936	0.0056	0.0445	0.01185	0.03795	0.01	0.01115	0.0175	0.01645	0.1077	0.06635	0.13895	0.0191	0.00765	0.0121	0.0199	0.0247	0.13315	0.15445	0.07765	0.08195	0.1225	0.01625	0.01505	0.02865	0.01605	0.02955	0.3211	0.1053	0.09885	0.07305	0.10155
Gene937	0.00525	0.02575	0.0081	0.04035	0.01225	0.0145	0.01755	0.0127	0.1195	0.06495	0.1734	0.0158	0.0098	0.01195	0.011	0.02415	0.1343	0.1563	0.0868	0.16845	0.11675	0.02125	0.01665	0.02475	0.01865	0.03	0.19175	0.12745	0.10365	0.0893	0.1055
Gene938	0.0057	0.04395	0.0134	0.03695	0.0159	0.0145	0.0182	0.0162	0.14475	0.077	0.19485	0.02485	0.00725	0.01875	0.0208	0.032	0.1664	0.1777	0.0854	0.07645	0.1477	0.0207	0.0251	0.04115	0.03045	0.03655	0.2815	0.17785	0.10835	0.0917	0.11625
Gene939	0.0057	0.0185	0.00755	0.03425	0.0094	0.0141	0.0157	0.0109	0.0789	0.04535	0.0917	0.0103	0.0072	0.00825	0.00945	0.0137	0.09005	0.08465	0.06555	0.0731	0.0807	0.0134	0.00845	0.0176	0.0126	0.01755	0.10565	0.08255	0.11575	0.06625	0.08695
Gene940	0.00565	0.0467	0.01135	0.03785	0.0158	0.012	0.01685	0.01505	0.1416	0.0885	0.172	0.02345	0.0071	0.0185	0.01975	0.02905	0.1475	0.1634	0.09235	0.08035	0.1235	0.01745	0.01985	0.03905	0.0276	0.0373	0.2888	0.1564	0.09245	0.09595	0.11355
Gene941	0.00585	0.0341	0.00895	0.04075	0.0057	0.0178	0.0129	0.01895	0.062	0.03975	0.0819	0.0279	0.00645	0.01035	0.0142	0.01615	0.09715	0.13365	0.0647	0.05085	0.0788	0.02105	0.0134	0.0182	0.01755	0.018	0.1194	0.07815	0.0788	0.06965	0.06855
Gene942	0.00625	0.04625	0.01145	0.06025	0.0094	0.0165	0.01575	0.02625	0.1225	0.0696	0.1751	0.049	0.0071	0.0182	0.0213	0.0254	0.12685	0.1798	0.0758	0.06935	0.10345	0.02305	0.02625	0.0412	0.0338	0.0359	0.19495	0.14695	0.12215	0.0862	0.11405
Gene943	0.0154	0.0749	0.02055	0.26875	0.02435	0.1045	0.095	0.0658	0.45945	0.5647	1.2267	0.23365	0.018	0.0832	0.11695	0.11305	0.3561	0.41365	0.25915	0.23465	0.62795	0.1683	0.1967	0.14335	0.18615	0.21085	0.95355	0.1776	0.46	0.2451	1.28345
Gene944	0.0055	0.0461	0.012	0.0575	0.01125	0.018	0.0166	0.01265	0.0985	0.07275	0.15515	0.01295	0.00875	0.01275	0.018	0.02	0.09075	0.10145	0.066	0.0737	0.0949	0.01635	0.0142	0.01885	0.0189	0.0267	0.146	0.08565	0.08865	0.07715	0.0843
Gene945	0.00625	0.04025	0.01055	0.03265	0.0091	0.0122	0.01415	0.01875	0.0863	0.0464	0.1049	0.0323	0.0067	0.01185	0.01525	0.01435	0.1083	0.13915	0.07305	0.0724	0.0933	0.01495	0.01615	0.02195	0.022	0.0289	0.1414	0.10835	0.0889	0.08225	0.10125
Gene946	0.0056	0.04585	0.0143	0.0452	0.012	0.01385	0.01495	0.0106	0.0783	0.05195	0.10725	0.0171	0.00835	0.0113	0.0141	0.01825	0.0834	0.09955	0.0599	0.0666	0.08475	0.0151	0.01135	0.0165	0.01435	0.02045	0.1716	0.084	0.0822	0.0723	0.07135
Gene947	0.00585	0.04115	0.01355	0.0567	0.01165	0.01195	0.0148	0.0124	0.07835	0.05095	0.11765	0.01815	0.0079	0.0108	0.0146	0.0153	0.0884	0.10015	0.06535	0.07495	0.08525	0.01125	0.0092	0.01635	0.01205	0.0214	0.1857	0.0802	0.0776	0.065	0.07395
Gene948	0.0056	0.03475	0.00905	0.0255	0.00675	0.0138	0.01235	0.0122	0.06275	0.0456	0.09685	0.01725	0.0056	0.0107	0.01095	0.0127	0.0864	0.0985	0.05975	0.05495	0.0682	0.0156	0.0122	0.01545	0.0183	0.01875	0.10885	0.0709	0.06885	0.0625	0.06905
Gene949	0.00555	0.0566	0.0183	0.06325	0.02695	0.01615	0.01845	0.019	0.22905	0.12665	0.333	0.0463	0.0106	0.0281	0.0422	0.0594	0.2279	0.2577	0.109	0.12345	0.18965	0.0292	0.0305	0.06445	0.03575	0.0578	0.32495	0.27025	0.16305	0.1091	0.1564
Gene950	0.0056	0.04185	0.009	0.0301	0.00735	0.0136	0.011	0.0141	0.05955	0.0394	0.0942	0.0189	0.00595	0.00995	0.01455	0.01315	0.0976	0.10665	0.05855	0.0621	0.08105	0.0173	0.01195	0.0193	0.01655	0.02015	0.13615	0.0854	0.07755	0.06235	0.06805
Gene951	0.0051	0.04035	0.0115	0.0441	0.01425	0.01355	0.01555	0.0146	0.09405	0.0802	0.12815	0.0218	0.0086	0.0133	0.0203	0.02665	0.1283	0.10485	0.0737	0.10325	0.0961	0.0168	0.0178	0.02105	0.0198	0.0251	0.187	0.09705	0.10365	0.0798	0.11395
Gene952	0.01655	0.13375	0.0447	0.34315	0.05375	0.0742	0.1219	0.0594	0.70305	0.598	1.32325	0.16915	0.0105	0.10035	0.1009	0.1449	0.7597	0.82715	0.3315	0.3746	1.0177	0.16625	0.17465	0.2314	0.23955	0.26705	1.56715	0.75275	0.82055	0.45175	1.29825
Gene953	0.0057	0.04835	0.01035	0.026	0.00785	0.0122	0.01215	0.01315	0.077	0.0447	0.0894	0.021	0.00595	0.01135	0.01565	0.0176	0.11795	0.1104	0.06365	0.062	0.08245	0.0185	0.01325	0.0207	0.02455	0.02465	0.1311	0.0835	0.07745	0.0707	0.0845
Gene954	0.00555	0.05775	0.00895	0.0298	0.00735	0.01175	0.0108	0.014	0.07205	0.04265	0.0789	0.0155	0.00735	0.0127	0.0152	0.01645	0.10905	0.1263	0.0617	0.0583	0.07845	0.0182	0.01235	0.0194	0.0203	0.02275	0.12345	0.09565	0.07705	0.0651	0.07425
Gene955	0.00445	0.0222	0.0066	0.03215	0.00895	0.0133	0.0145	0.0103	0.0875	0.0507	0.10655	0.0108	0.00765	0.00885	0.00995	0.01495	0.11415	0.12155	0.08425	0.15515	0.0918	0.01475	0.01145	0.0185	0.01245	0.01805	0.11955	0.07685	0.09615	0.08045	0.09175
Gene956	0.00485	0.0181	0.00565	0.0286	0.00885	0.01395	0.01575	0.0101	0.0737	0.04845	0.08685	0.01045	0.00685	0.00765	0.00975	0.01355	0.0861	0.10085	0.06815	0.0766	0.09235	0.0177	0.0104	0.01595	0.01275	0.0161	0.10085	0.07785	0.0875	0.06185	0.09645
Gene957	0.00545	0.02285	0.0069	0.035	0.00885	0.01525	0.01735	0.01155	0.1048	0.06925	0.122	0.01645	0.0089	0.0095	0.0113	0.02115	0.13025	0.1423	0.0734	0.07885	0.11595	0.02055	0.01515	0.0218	0.01575	0.02815	0.14385	0.1015	0.10675	0.09115	0.098
Gene958	0.0051	0.025	0.0077	0.04175	0.012	0.0141	0.0162	0.01315	0.1026	0.06925	0.12035	0.01245	0.0094	0.01045	0.0114	0.0239	0.11715	0.1303	0.0785	0.10085	0.11065	0.01825	0.01285	0.0213	0.0165	0.02585	0.1427	0.10235	0.1043	0.08095	0.1016
Gene959	0.0052	0.02365	0.00705	0.0427	0.00875	0.01165	0.0136	0.01095	0.0773	0.05365	0.0862	0.01075	0.0078	0.0091	0.0129	0.0135	0.10205	0.0905	0.07285	0.07385	0.0817	0.0156	0.01095	0.01565	0.01065	0.01925	0.1208	0.07985	0.08005	0.06405	0.1009
Gene960	0.00475	0.0215	0.0073	0.08545	0.0089	0.0135	0.0168	0.01045	0.0978	0.05585	0.11035	0.0114	0.0072	0.01045	0.0115	0.01375	0.1016	0.09775	0.0757	0.0756	0.1018	0.01545	0.0114	0.0171	0.0128	0.02065	0.1375	0.08825	0.0896	0.0747	0.10595
Gene961	0.00505	0.0202	0.0077	0.02695	0.00985	0.0091	0.014	0.0109	0.0657	0.0423	0.07005	0.0099	0.00705	0.0083	0.01035	0.01145	0.0961	0.09185	0.06395	0.062	0.0724	0.0126	0.0086	0.01215	0.01025	0.0141	0.10545	0.0787	0.08225	0.0724	0.0825
Gene962	0.00635	0.03225	0.01385	0.0317	0.01265	0.01425	0.01735	0.01175	0.1504	0.08415	0.22855	0.01735	0.00825	0.0111	0.013	0.0286	0.10765	0.10455	0.08125	0.08395	0.139	0.03055	0.01955	0.0269	0.01915	0.02745	0.20775	0.09195	0.08705	0.07645	0.11835
Gene963	0.00605	0.0201	0.00755	0.03075	0.01095	0.01145	0.01555	0.01055	0.07095	0.0466	0.0907	0.0116	0.0066	0.0088	0.0119	0.01455	0.1041	0.1167	0.0704	0.073	0.07585	0.01365	0.00855	0.01545	0.012	0.01885	0.12865	0.0771	0.07625	0.0772	0.108
Gene964	0.00405	0.0203	0.0069	0.02795	0.0107	0.0119	0.0146	0.00915	0.05865	0.0438	0.0714	0.01305	0.00605	0.00865	0.0104	0.0122	0.0961	0.09275	0.06745	0.06795	0.0719	0.01105	0.0073	0.0137	0.01065	0.0163	0.1279	0.0833	0.0707	0.07	0.09935
Gene965	0.0054	0.06005	0.0078	0.02685	0.0066	0.0104	0.0127	0.012	0.0853	0.0469	0.0941	0.0181	0.00645	0.0132	0.014	0.0204	0.107	0.1271	0.06645	0.0594	0.07665	0.01665	0.0169	0.0239	0.02305	0.028	0.1359	0.10165	0.09425	0.06955	0.092
Gene966	0.00485	0.0509	0.00875	0.03025	0.00805	0.01265	0.01205	0.0123	0.07265	0.0412	0.0803	0.01415	0.0073	0.01215	0.0148	0.01645	0.1136	0.1602	0.05695	0.06065	0.07415	0.01685	0.0118	0.0221	0.02345	0.0216	0.1192	0.0928	0.06705	0.07475	0.075
Gene967	0.0056	0.02395	0.0076	0.0265	0.0101	0.014	0.0127	0.0104	0.07025	0.04575	0.09905	0.01335	0.00675	0.01105	0.01145	0.0149	0.10575	0.09985	0.0651	0.069	0.0905	0.0124	0.01205	0.01615	0.01365	0.0149	0.1349	0.07955	0.0878	0.0618	0.0746
Gene968	0.00445	0.04975	0.00875	0.0269	0.0074	0.0117	0.01225	0.0112	0.0903	0.03945	0.07005	0.0165	0.00745	0.01155	0.01385	0.01485	0.10225	0.166	0.0581	0.0592	0.0838	0.0148	0.0113	0.0191	0.01905	0.0212	0.11905	0.0868	0.0816	0.0628	0.07675
Gene969	0.0051	0.02035	0.0075	0.03785	0.0121	0.0134	0.018	0.01315	0.087	0.0695	0.11705	0.01735	0.00745	0.00995	0.01345	0.01575	0.10465	0.1336	0.06845	0.0735	0.0992	0.01255	0.013	0.0196	0.0149	0.02045	0.1336	0.0914	0.088	0.0625	0.0914
Gene970	0.00545	0.0483	0.00915	0.04155	0.008	0.01245	0.01335	0.0118	0.07425	0.0367	0.0773	0.01835	0.0062	0.0123	0.0141	0.01805	0.11035	0.1249	0.05935	0.06665	0.0865	0.01635	0.0132	0.02385	0.0215	0.0205	0.1433	0.0927	0.0827	0.0678	0.08195
Gene971	0.00475	0.05185	0.0097	0.02455	0.00685	0.01175	0.01315	0.0122	0.0811	0.0426	0.09335	0.0172	0.00715	0.0147	0.0151	0.015	0.10855	0.12625	0.05945	0.0643	0.07855	0.01665	0.0152	0.0227	0.02095	0.025	0.1569	0.0926	0.08395	0.07395	0.0766
Gene972	0.00565	0.02165	0.0078	0.0272	0.0103	0.01305	0.01525	0.01155	0.0743	0.04685	0.085	0.0138	0.0078	0.0089	0.0115	0.01815	0.09225	0.08115	0.0585	0.06575	0.08155	0.01185	0.0099	0.01705	0.0143	0.0169	0.0918	0.0702	0.0766	0.06245	0.0701
Gene973	0.0049	0.04805	0.00995	0.02995	0.00715	0.01105	0.01245	0.0137	0.0757	0.04105	0.0886	0.0175	0.00645	0.0114	0.0141	0.01855	0.09925	0.1148	0.06285	0.06705	0.0888	0.0162	0.0121	0.02245	0.0185	0.0272	0.14035	0.1007	0.07555	0.0703	0.07475
Gene974	0.00535	0.01805	0.00745	0.02495	0.00805	0.0125	0.0142	0.0092	0.06145	0.03625	0.0772	0.01205	0.00725	0.00865	0.01095	0.01185	0.08385	0.10135	0.06795	0.0703	0.08285	0.01155	0.0081	0.01555	0.0139	0.01425	0.10815	0.0598	0.0766	0.0624	0.07235
Gene975	0.0055	0.0425	0.0101	0.02785	0.00665	0.0117	0.01225	0.01305	0.05635	0.0394	0.06495	0.0121	0.00575	0.01025	0.0117	0.014	0.104	0.09625	0.06725	0.0705	0.0753	0.01215	0.00995	0.0186	0.0151	0.01805	0.1263	0.0795	0.06165	0.05385	0.0739
Gene976	0.00485	0.0225	0.007	0.023	0.01025	0.01425	0.01645	0.01245	0.07115	0.0599	0.0896	0.016	0.00555	0.01125	0.01715	0.0175	0.1155	0.0926	0.06965	0.0718	0.08285	0.0103	0.01055	0.019	0.01235	0.0196	0.12355	0.07945	0.08485	0.058	0.08035
Gene977	0.00465	0.04895	0.01075	0.0299	0.01115	0.0126	0.0136	0.01275	0.09	0.05405	0.12165	0.01945	0.00785	0.0135	0.01735	0.02	0.1276	0.1487	0.08115	0.07715	0.1055	0.01865	0.0165	0.0296	0.02655	0.0374	0.20175	0.12575	0.10125	0.0777	0.08735
Gene978	0.00475	0.0218	0.0064	0.023	0.00795	0.0152	0.01345	0.0108	0.06455	0.04615	0.06625	0.014	0.0053	0.00795	0.01145	0.01205	0.09285	0.0888	0.0639	0.06165	0.08625	0.0099	0.0098	0.01295	0.0104	0.0183	0.12015	0.06465	0.0766	0.05865	0.07515
Gene979	0.00465	0.04335	0.00985	0.02485	0.00795	0.011	0.01375	0.01265	0.06475	0.0483	0.0937	0.01715	0.0067	0.01105	0.01825	0.01885	0.103	0.14025	0.0642	0.07195	0.09155	0.01415	0.0123	0.0163	0.01425	0.0267	0.1744	0.1148	0.08365	0.07255	0.0919
Gene980	0.0054	0.02225	0.00755	0.02365	0.00865	0.01605	0.01595	0.0106	0.07785	0.0482	0.08715	0.01305	0.00635	0.0095	0.0107	0.01275	0.0935	0.08085	0.0619	0.05995	0.08115	0.00895	0.0093	0.0163	0.0124	0.0172	0.12015	0.0782	0.07495	0.0673	0.08675
Gene981	0.0048	0.0325	0.0098	0.02685	0.00695	0.01385	0.01315	0.01355	0.05645	0.03835	0.06865	0.0121	0.00705	0.00845	0.01265	0.0129	0.0793	0.10885	0.0583	0.0705	0.07105	0.0125	0.0083	0.01155	0.01415	0.0208	0.13275	0.0701	0.0753	0.06005	0.07825
Gene982	0.0051	0.0188	0.00655	0.02505	0.009	0.01265	0.01235	0.0109	0.07925	0.05985	0.08085	0.01695	0.0057	0.00925	0.01295	0.01965	0.14185	0.1077	0.11825	0.1159	0.0957	0.0118	0.01065	0.01645	0.0141	0.02175	0.27545	0.0829	0.11635	0.09605	0.1883
Gene983	0.00495	0.0221	0.0064	0.02705	0.01135	0.0144	0.0165	0.0129	0.10985	0.07595	0.09755	0.0274	0.0066	0.01355	0.0178	0.02625	0.13165	0.1287	0.0806	0.0657	0.08495	0.0122	0.01475	0.03435	0.02145	0.0304	0.18015	0.1197	0.0942	0.0836	0.0936
Gene984	0.0042	0.01345	0.01345	0.01765	0.00545	0.0097	0.0084	0.01095	0.06095	0.0341	0.07745	0.01505	0.00635	0.0119	0.0154	0.0133	0.07785	0.0813	0.05245	0.05015	0.07145	0.008	0.0106	0.01835	0.01635	0.02175	0.0999	0.07085	0.07175	0.0561	0.0709
Gene985	0.00515	0.02175	0.01435	0.02725	0.00835	0.0201	0.0114	0.0137	0.09215	0.05965	0.11385	0.01795	0.0082	0.0111	0.0187	0.01565	0.0924	0.0967	0.05545	0.05365	0.0694	0.01075	0.0119	0.01955	0.02395	0.02425	0.08965	0.06295	0.0666	0.06145	0.07445
Gene986	0.00515	0.0153	0.01255	0.03225	0.009	0.01725	0.01015	0.0136	0.0994	0.05945	0.13465	0.02445	0.0078	0.01275	0.01895	0.0154	0.09385	0.1105	0.06495	0.0582	0.07295	0.01195	0.0128	0.0218	0.02045	0.0265	0.0867	0.0709	0.0797	0.06295	0.0697
Gene987	0.00555	0.02005	0.0061	0.0346	0.01035	0.0136	0.0149	0.00975	0.0651	0.0405	0.08225	0.0235	0.0056	0.00755	0.00765	0.012	0.11155	0.10895	0.06275	0.06115	0.08415	0.01355	0.0096	0.013	0.01125	0.0138	0.1379	0.08765	0.0676	0.0673	0.0842
Gene988	0.0053	0.0167	0.00625	0.0313	0.00765	0.01065	0.0121	0.0096	0.07995	0.05315	0.09225	0.0164	0.0056	0.00845	0.00925	0.0145	0.1249	0.12805	0.0704	0.06365	0.07035	0.013	0.0086	0.0185	0.011	0.01935	0.12915	0.0876	0.08035	0.06835	0.10585
Gene989	0.00475	0.0179	0.01195	0.023	0.0081	0.01205	0.00785	0.0137	0.08895	0.06025	0.10775	0.02615	0.00725	0.0127	0.0179	0.0159	0.08745	0.09225	0.07095	0.05355	0.0804	0.01015	0.0126	0.02275	0.01815	0.02505	0.09555	0.0725	0.08385	0.0525	0.0804
Gene990	0.00495	0.01675	0.00775	0.0322	0.01095	0.01395	0.0162	0.0096	0.0872	0.0461	0.0921	0.0162	0.0063	0.0085	0.00785	0.0174	0.1148	0.15865	0.06985	0.0709	0.0785	0.0138	0.01225	0.01765	0.012	0.0143	0.11915	0.07915	0.0751	0.06285	0.0849
Gene991	0.00525	0.0216	0.01845	0.03665	0.00885	0.01755	0.00945	0.0168	0.10865	0.0842	0.15735	0.025	0.00765	0.0136	0.02955	0.01905	0.09805	0.1371	0.07125	0.0622	0.0791	0.01085	0.01455	0.03145	0.02195	0.03265	0.1065	0.0782	0.0974	0.06675	0.10785
Gene992	0.0047	0.0164	0.0077	0.03685	0.0114	0.0152	0.01465	0.0088	0.08625	0.0525	0.09895	0.018	0.00515	0.0111	0.0101	0.0208	0.13605	0.1352	0.0792	0.0738	0.08845	0.01315	0.0138	0.02195	0.0125	0.0203	0.12455	0.08845	0.09115	0.0681	0.094
Gene993	0.00525	0.01975	0.01505	0.02735	0.0083	0.0156	0.0103	0.015	0.07615	0.0645	0.11155	0.019	0.00555	0.01035	0.01975	0.0132	0.08265	0.09215	0.06615	0.05625	0.07555	0.00885	0.0099	0.0169	0.0185	0.02415	0.07695	0.08055	0.0694	0.0565	0.07235
Gene994	0.0048	0.022	0.00825	0.02455	0.0089	0.01545	0.0127	0.0092	0.08995	0.0646	0.1034	0.0298	0.0059	0.0096	0.0132	0.0365	0.12115	0.1657	0.07655	0.0708	0.07365	0.0145	0.0119	0.0144	0.01045	0.01995	0.0975	0.09015	0.10145	0.0737	0.10075
Gene995	0.0068	0.04275	0.01785	0.0415	0.02	0.0206	0.0119	0.0239	0.26815	0.2076	0.32595	0.0484	0.0086	0.02055	0.02735	0.0274	0.13085	0.12595	0.0831	0.08035	0.08985	0.01755	0.0362	0.0411	0.04385	0.05545	0.19685	0.16105	0.1405	0.08805	0.11365
Gene996	0.00645	0.02065	0.0168	0.03205	0.00745	0.01275	0.01295	0.018	0.08355	0.0779	0.12975	0.01735	0.0071	0.01265	0.0185	0.0137	0.09165	0.0918	0.05885	0.0643	0.06655	0.01095	0.01375	0.02115	0.0184	0.02525	0.0898	0.08635	0.07195	0.05785	0.0691
Gene997	0.0216	0.1484	0.121	0.6991	0.16795	0.18	0.1193	0.18495	1.5488	2.8649	2.88825	0.56565	0.0333	0.15565	0.31535	0.28085	0.83325	0.83975	0.7128	0.35905	1.042	0.13815	0.39365	0.39135	0.43185	0.39335	1.90945	1.06615	1.2247	0.4814	1.7606
Gene998	0.00645	0.03705	0.0096	0.02225	0.00855	0.0194	0.01875	0.02405	0.1081	0.07495	0.16005	0.05875	0.01055	0.0223	0.03545	0.0379	0.1466	0.1918	0.086	0.07275	0.08445	0.02755	0.0411	0.03395	0.03575	0.0356	0.1311	0.127	0.09805	0.07485	0.1123
Gene999	0.0058	0.0342	0.0097	0.01975	0.00565	0.0177	0.02735	0.01765	0.07025	0.0471	0.1173	0.05605	0.00785	0.03385	0.0162	0.0422	0.1718	0.1388	0.07325	0.05955	0.10795	0.0186	0.0194	0.0226	0.02405	0.023	0.14455	0.1235	0.1285	0.07005	0.0891
Gene1000	0.00605	0.0361	0.0078	0.01855	0.0071	0.0124	0.0143	0.0133	0.0572	0.04445	0.08795	0.0177	0.0071	0.00885	0.0123	0.01225	0.14335	0.1318	0.09565	0.1288	0.07915	0.01535	0.00965	0.01345	0.0139	0.0144	0.11115	0.065	0.0747	0.06615	0.08225
Gene1001	0.00535	0.0389	0.0095	0.0322	0.0101	0.01315	0.0153	0.0127	0.09355	0.05105	0.10605	0.0164	0.00705	0.01155	0.01545	0.0161	0.102	0.13475	0.0724	0.07075	0.0997	0.0164	0.0159	0.02135	0.02185	0.0312	0.15285	0.1027	0.0963	0.0814	0.09345
Gene1002	0.005	0.02005	0.00585	0.02355	0.0097	0.01515	0.0179	0.01075	0.08065	0.05735	0.08525	0.016	0.00535	0.00785	0.0121	0.01305	0.0967	0.093	0.07075	0.06585	0.08065	0.0115	0.00995	0.01345	0.01205	0.01905	0.1248	0.0753	0.0791	0.05925	0.0728
Gene1003	0.00575	0.03705	0.00935	0.0166	0.0073	0.01125	0.0136	0.0161	0.0749	0.0498	0.0977	0.02085	0.00645	0.0118	0.01865	0.01745	0.1006	0.14005	0.07205	0.05745	0.0721	0.0183	0.0141	0.0149	0.01785	0.0224	0.10015	0.0796	0.09185	0.06805	0.0752
Gene1004	0.0054	0.0351	0.00935	0.0263	0.0091	0.01195	0.0136	0.01315	0.0803	0.0509	0.0959	0.0146	0.00645	0.011	0.01285	0.0165	0.10655	0.11675	0.06675	0.07125	0.08615	0.0157	0.0127	0.01945	0.014	0.02105	0.1682	0.0967	0.08	0.0703	0.0792
Gene1005	0.00495	0.01745	0.00655	0.021	0.01025	0.0134	0.01515	0.01185	0.0765	0.05225	0.08385	0.01615	0.0059	0.0103	0.01295	0.0171	0.10065	0.09605	0.07145	0.06765	0.08045	0.0111	0.01145	0.0179	0.0145	0.0187	0.12395	0.09145	0.0864	0.0647	0.08005
Gene1006	0.00465	0.04005	0.00935	0.0211	0.0063	0.0101	0.00995	0.01695	0.0452	0.03015	0.06095	0.01315	0.005	0.00805	0.0111	0.0123	0.08625	0.12615	0.0564	0.06065	0.0654	0.01205	0.00915	0.01125	0.01645	0.01605	0.0877	0.06765	0.07215	0.0591	0.06895
Gene1007	0.00625	0.04525	0.0111	0.0399	0.01535	0.01435	0.0172	0.0173	0.18505	0.0903	0.2586	0.0325	0.0078	0.023	0.02025	0.03825	0.19015	0.23465	0.0946	0.10205	0.1534	0.02705	0.0278	0.0485	0.0328	0.05745	0.35015	0.24635	0.142	0.1127	0.12855
Gene1008	0.0053	0.02355	0.00875	0.0314	0.00915	0.0172	0.01775	0.01285	0.07725	0.04685	0.09525	0.01415	0.00745	0.01125	0.0138	0.0176	0.10895	0.11195	0.0635	0.06145	0.09235	0.01255	0.00945	0.0179	0.0191	0.025	0.1954	0.081	0.09225	0.0734	0.08395
Gene1009	0.0051	0.018	0.00775	0.02735	0.01185	0.01385	0.01545	0.0112	0.0899	0.0663	0.1075	0.01955	0.00755	0.01075	0.02235	0.0202	0.10965	0.14155	0.0859	0.06625	0.0846	0.01245	0.013	0.024	0.0141	0.0213	0.1569	0.1039	0.0962	0.07395	0.10855
Gene1010	0.00705	0.05395	0.0108	0.01995	0.0069	0.0154	0.01485	0.01295	0.0895	0.06905	0.1511	0.02265	0.0067	0.0106	0.01335	0.0189	0.1016	0.1387	0.05735	0.0577	0.077	0.01795	0.016	0.0153	0.01755	0.01975	0.1025	0.06455	0.07235	0.0586	0.08105
Gene1011	0.00615	0.02	0.00955	0.0268	0.008	0.01485	0.0156	0.01175	0.0648	0.0485	0.08725	0.0128	0.00685	0.01075	0.0114	0.01395	0.1085	0.11175	0.0653	0.06985	0.08445	0.0117	0.00835	0.01565	0.012	0.0207	0.19435	0.0768	0.09315	0.0674	0.0834
Gene1012	0.00505	0.01595	0.0075	0.02215	0.01045	0.01055	0.01445	0.009	0.058	0.04695	0.07205	0.01315	0.0064	0.00925	0.0108	0.01285	0.11275	0.0935	0.0636	0.0701	0.0773	0.00985	0.009	0.01295	0.0097	0.0169	0.12755	0.07575	0.07565	0.0591	0.0712
Gene1013	0.00585	0.0524	0.00955	0.01845	0.00905	0.0122	0.01305	0.0136	0.0787	0.05905	0.10625	0.01505	0.0064	0.01035	0.01345	0.01435	0.0929	0.18	0.0697	0.05845	0.084	0.01615	0.01295	0.01935	0.02115	0.02235	0.10405	0.09365	0.0775	0.0603	0.08275
Gene1014	0.005	0.01675	0.0076	0.01995	0.00765	0.0104	0.0137	0.00945	0.06485	0.05045	0.0633	0.0149	0.0062	0.00935	0.01135	0.0166	0.10385	0.09445	0.0659	0.0623	0.0905	0.0105	0.0091	0.0145	0.0124	0.0197	0.13005	0.0763	0.08205	0.0673	0.0707
Gene1015	0.00505	0.05085	0.01015	0.01805	0.007	0.00955	0.0123	0.0243	0.05755	0.0413	0.07445	0.01305	0.0065	0.00985	0.0141	0.01165	0.1004	0.11185	0.06125	0.0595	0.0806	0.0178	0.00995	0.018	0.0174	0.01875	0.0984	0.07505	0.06515	0.06035	0.08145
Gene1016	0.006	0.0186	0.00715	0.021	0.0096	0.01445	0.01495	0.0087	0.0662	0.0445	0.07385	0.0139	0.0063	0.0091	0.01165	0.01205	0.0934	0.0746	0.0586	0.0696	0.0802	0.0105	0.00825	0.014	0.01005	0.0149	0.1275	0.068	0.08015	0.06685	0.07535
Gene1017	0.00945	0.0695	0.01395	0.0281	0.00795	0.0195	0.0293	0.0219	0.22305	0.1975	0.42465	0.0438	0.0062	0.01955	0.02145	0.0455	0.118	0.14555	0.0935	0.09315	0.1389	0.04085	0.04315	0.0385	0.0458	0.05365	0.23185	0.10325	0.1172	0.09385	0.20405
Gene1018	0.0058	0.0179	0.00735	0.0213	0.0081	0.01155	0.0176	0.009	0.06195	0.04595	0.0877	0.01355	0.0069	0.0089	0.0094	0.01385	0.0905	0.0817	0.06	0.06755	0.0917	0.0104	0.00775	0.0126	0.01085	0.0152	0.1167	0.07535	0.0937	0.0643	0.0936
Gene1019	0.0053	0.01825	0.00845	0.0217	0.0092	0.0126	0.0132	0.008	0.063	0.04205	0.0687	0.01145	0.0062	0.0084	0.0111	0.0114	0.08975	0.12595	0.05875	0.05995	0.08255	0.00995	0.00785	0.0126	0.01055	0.0164	0.12125	0.0634	0.0759	0.06085	0.07775
Gene1020	0.0055	0.01725	0.00785	0.02285	0.00855	0.0129	0.01325	0.0084	0.0592	0.03525	0.08405	0.0125	0.0059	0.00805	0.00955	0.0142	0.09985	0.0931	0.0663	0.09855	0.0816	0.01005	0.00715	0.0116	0.00955	0.0171	0.17585	0.07065	0.08575	0.09275	0.0807
Gene1021	0.0056	0.01695	0.00845	0.026	0.00885	0.0122	0.01435	0.00835	0.0484	0.0375	0.06905	0.0106	0.00505	0.00815	0.01035	0.0119	0.0933	0.06995	0.06335	0.0644	0.0782	0.0073	0.00785	0.01	0.00885	0.0161	0.144	0.0734	0.0738	0.06365	0.0787
Gene1022	0.00525	0.02625	0.01555	0.03185	0.0085	0.01365	0.0107	0.01325	0.1224	0.1118	0.15155	0.02595	0.00755	0.0133	0.0198	0.0137	0.1447	0.16205	0.10115	0.12475	0.14415	0.0095	0.0124	0.01635	0.02375	0.02505	0.17505	0.11865	0.08925	0.0873	0.1946
Gene1023	0.005	0.02175	0.0164	0.02395	0.0058	0.01055	0.00915	0.01355	0.0701	0.0702	0.10275	0.01375	0.005	0.00955	0.01595	0.0131	0.08865	0.0836	0.06215	0.05435	0.0708	0.0088	0.0107	0.015	0.01565	0.022	0.10065	0.08125	0.0603	0.063	0.0682
Gene1024	0.00505	0.01995	0.01585	0.0356	0.00505	0.0106	0.01035	0.0147	0.07365	0.0778	0.12365	0.018	0.0059	0.0114	0.01815	0.0114	0.0896	0.09435	0.06985	0.0661	0.07545	0.01	0.01165	0.02185	0.0195	0.02215	0.1028	0.07815	0.07035	0.0642	0.06835
Gene1025	0.00485	0.02135	0.0128	0.0282	0.00545	0.01015	0.01105	0.01335	0.07095	0.06785	0.09865	0.0137	0.0054	0.0111	0.0186	0.0131	0.0962	0.0958	0.0664	0.0553	0.07755	0.0082	0.01115	0.0143	0.02095	0.02115	0.10265	0.08965	0.06405	0.06645	0.0656
Gene1026	0.0047	0.0226	0.01545	0.0284	0.00585	0.01145	0.0091	0.01355	0.0595	0.0552	0.0891	0.01265	0.00505	0.01005	0.01635	0.0124	0.08955	0.09305	0.06215	0.0646	0.08025	0.00745	0.00905	0.0119	0.01605	0.01795	0.1009	0.0781	0.06775	0.0647	0.07125
Gene1027	0.0045	0.0275	0.01625	0.03445	0.0078	0.01255	0.0102	0.0157	0.07925	0.0716	0.09735	0.01595	0.00495	0.01245	0.02095	0.01515	0.10105	0.10925	0.0729	0.0592	0.0822	0.00805	0.0116	0.0167	0.02225	0.02365	0.1118	0.08875	0.0774	0.0612	0.0602
Gene1028	0.0057	0.0229	0.0143	0.0289	0.00765	0.01395	0.01505	0.01745	0.09975	0.076	0.11675	0.02145	0.0069	0.0156	0.022	0.01645	0.0973	0.10315	0.07205	0.0571	0.08835	0.0085	0.0109	0.02085	0.0256	0.0243	0.10905	0.08765	0.07845	0.0666	0.08055
Gene1029	0.0073	0.0414	0.03165	0.0904	0.02525	0.02045	0.02075	0.0352	0.2807	0.35935	0.4666	0.06065	0.0076	0.02595	0.04265	0.04755	0.13155	0.16465	0.1531	0.08345	0.18615	0.0185	0.03895	0.0453	0.05585	0.05115	0.29585	0.186	0.1094	0.097	0.1928
Gene1030	0.0047	0.02825	0.0164	0.02905	0.01175	0.0138	0.01065	0.01635	0.095	0.0784	0.11645	0.01385	0.008	0.01155	0.0176	0.01385	0.08135	0.14115	0.07145	0.0563	0.0776	0.0101	0.014	0.02065	0.02585	0.02885	0.10625	0.08075	0.066	0.064	0.06745
Gene1031	0.02265	0.2645	0.05855	0.1658	0.1414	0.08145	0.0496	0.1179	1.38055	1.5937	1.6966	0.2739	0.0222	0.1047	0.16385	0.1865	0.52135	0.4851	0.3873	0.1687	0.33305	0.07625	0.248	0.2491	0.29545	0.3479	1.11055	0.8728	0.7622	0.27065	0.6338
Gene1032	0.0055	0.05745	0.0081	0.022	0.00555	0.0122	0.0132	0.0126	0.0693	0.0409	0.07875	0.0122	0.0062	0.00895	0.01345	0.0134	0.1032	0.10305	0.0592	0.06435	0.06925	0.01505	0.0115	0.0165	0.0143	0.0168	0.10155	0.0752	0.0712	0.06075	0.06255
Gene1033	0.0056	0.0537	0.00955	0.0204	0.00705	0.01195	0.01545	0.01415	0.08235	0.04405	0.09445	0.0132	0.0062	0.0111	0.0168	0.01365	0.0884	0.1267	0.0597	0.0551	0.0934	0.01575	0.0118	0.0212	0.0202	0.056	0.1193	0.07745	0.06625	0.06225	0.149
Gene1034	0.0058	0.06	0.0116	0.02395	0.00785	0.0137	0.0149	0.0178	0.1377	0.0944	0.1852	0.0221	0.00645	0.01385	0.0177	0.02775	0.1245	0.111	0.08155	0.1235	0.10525	0.02595	0.0244	0.02635	0.0253	0.02965	0.15615	0.08625	0.08785	0.07375	0.09935
Gene1035	0.0047	0.05505	0.00885	0.03095	0.0073	0.00935	0.0122	0.0129	0.06035	0.0407	0.07715	0.01085	0.00645	0.00885	0.0114	0.0124	0.08305	0.09105	0.05845	0.0533	0.0769	0.0134	0.0108	0.0163	0.0188	0.01755	0.11605	0.06905	0.07295	0.05565	0.07245
Gene1036	0.0051	0.02235	0.008	0.0248	0.01035	0.01385	0.0148	0.00905	0.07215	0.05055	0.095	0.0148	0.0057	0.0093	0.0098	0.01765	0.10125	0.1033	0.0666	0.06125	0.09105	0.0096	0.01105	0.01805	0.012	0.01735	0.1233	0.08875	0.0841	0.0717	0.09085
Gene1037	0.0062	0.0625	0.01015	0.0262	0.0114	0.01585	0.0146	0.0149	0.17315	0.1211	0.23405	0.0253	0.00845	0.01565	0.02025	0.0227	0.1378	0.1405	0.07575	0.07155	0.08985	0.02715	0.0206	0.0557	0.05555	0.066	0.16565	0.1121	0.10215	0.09315	0.1166
Gene1038	0.0057	0.01915	0.00805	0.0303	0.0117	0.01255	0.01235	0.0089	0.10135	0.0771	0.1312	0.015	0.00715	0.0089	0.01005	0.02145	0.0901	0.08645	0.0665	0.0633	0.0851	0.0087	0.01	0.0176	0.0118	0.02055	0.1	0.0736	0.07515	0.067	0.096
Gene1039	0.0067	0.06445	0.01405	0.0232	0.0109	0.0158	0.02265	0.0187	0.1488	0.0994	0.22565	0.02475	0.00675	0.01445	0.01555	0.02685	0.09875	0.1339	0.0729	0.0724	0.11545	0.02695	0.02665	0.0274	0.031	0.0347	0.1706	0.10555	0.0844	0.0802	0.1071
Gene1040	0.0049	0.0211	0.0105	0.0396	0.0166	0.01665	0.0192	0.0099	0.1079	0.09025	0.13525	0.026	0.00765	0.01405	0.0165	0.03405	0.15105	0.16315	0.0868	0.0797	0.1137	0.0116	0.02055	0.0407	0.0174	0.0354	0.14945	0.125	0.1414	0.0881	0.117
Gene1041	0.02	0.1525	0.03705	0.183	0.0878	0.105	0.18285	0.05605	0.90465	0.84105	0.97405	0.17125	0.0139	0.05185	0.07645	0.22945	0.53545	0.5434	0.401	0.34265	0.9616	0.16925	0.2417	0.30525	0.1811	0.3428	1.57365	0.3482	0.5958	0.364	1.2762
Gene1042	0.00525	0.01755	0.00855	0.0299	0.0088	0.01575	0.01505	0.00965	0.08675	0.07475	0.1093	0.0187	0.00635	0.00965	0.0089	0.02765	0.099	0.103	0.0676	0.0655	0.08245	0.01165	0.01335	0.01965	0.01015	0.02105	0.13235	0.0841	0.0956	0.0748	0.08915
Gene1043	0.00505	0.04745	0.0089	0.02695	0.00705	0.0117	0.01315	0.01375	0.08895	0.04445	0.07845	0.01445	0.00545	0.00835	0.0122	0.017	0.1615	0.1316	0.11295	0.1223	0.11035	0.0122	0.0101	0.0145	0.0123	0.01635	0.26585	0.0889	0.1071	0.07555	0.1251
Gene1044	0.0054	0.01345	0.00685	0.02505	0.01155	0.014	0.01585	0.0083	0.0693	0.06665	0.1033	0.0117	0.00545	0.00675	0.0105	0.02415	0.10425	0.0994	0.07715	0.06855	0.1198	0.0147	0.011	0.0233	0.01145	0.0203	0.126	0.086	0.0906	0.06655	0.08265
Gene1045	0.00475	0.04215	0.00935	0.0371	0.009	0.0117	0.01545	0.01375	0.07775	0.0439	0.09845	0.0145	0.00665	0.00935	0.01395	0.01535	0.11165	0.1476	0.0729	0.067	0.09245	0.0126	0.01215	0.01765	0.0198	0.0261	0.1386	0.07845	0.0877	0.0676	0.08315
Gene1046	0.00575	0.04395	0.00935	0.03075	0.0079	0.01405	0.01425	0.01245	0.0707	0.0429	0.08655	0.0101	0.00595	0.01145	0.01595	0.0107	0.0914	0.1049	0.0673	0.0616	0.07525	0.01185	0.00945	0.01335	0.0194	0.0184	0.14865	0.08065	0.07395	0.061	0.08125
Gene1047	0.0057	0.01695	0.016	0.0211	0.0072	0.01265	0.0086	0.01195	0.1111	0.0713	0.1376	0.02275	0.0071	0.0149	0.01735	0.01525	0.09355	0.10895	0.06375	0.0594	0.0791	0.0121	0.0142	0.02225	0.02215	0.02205	0.14145	0.08735	0.07835	0.061	0.07905
Gene1048	0.00985	0.02305	0.0214	0.0546	0.00875	0.01605	0.011	0.01625	0.29965	0.3146	0.5009	0.0658	0.00955	0.0204	0.0332	0.04245	0.1473	0.1323	0.09025	0.06665	0.10145	0.02355	0.0562	0.0398	0.0474	0.0448	0.17005	0.1045	0.1423	0.08025	0.1087
Gene1049	0.00585	0.0207	0.016	0.03515	0.01	0.01705	0.0126	0.0137	0.1996	0.1592	0.2911	0.04235	0.0082	0.01965	0.0289	0.02345	0.11595	0.1319	0.076	0.07115	0.11125	0.01465	0.02175	0.0399	0.0395	0.0382	0.14295	0.1253	0.11775	0.0802	0.1179
Gene1050	0.00455	0.02735	0.0161	0.03005	0.0088	0.01315	0.0114	0.01525	0.07525	0.06005	0.0928	0.01235	0.00605	0.01085	0.01535	0.01105	0.08555	0.1065	0.0568	0.0624	0.07475	0.00705	0.00905	0.0129	0.02105	0.02105	0.1061	0.0797	0.0697	0.06515	0.06695
Gene1051	0.0055	0.0228	0.01785	0.0405	0.0124	0.01885	0.0129	0.0184	0.18015	0.13185	0.26245	0.047	0.0094	0.0194	0.03785	0.0248	0.15165	0.17465	0.10185	0.0718	0.13125	0.01645	0.02235	0.0506	0.03375	0.0441	0.1808	0.1675	0.1557	0.09135	0.1206
Gene1052	0.0073	0.03845	0.023	0.06395	0.0229	0.01925	0.0195	0.03	0.17435	0.20175	0.32255	0.0358	0.009	0.02155	0.03105	0.0291	0.1214	0.12995	0.10695	0.07895	0.15035	0.01335	0.02285	0.02875	0.03935	0.03335	0.18915	0.1285	0.12395	0.08205	0.1154
Gene1053	0.00755	0.04075	0.0278	0.06875	0.01885	0.0221	0.02345	0.0264	0.32	0.375	0.57645	0.08585	0.0088	0.03135	0.05735	0.04815	0.18075	0.20685	0.13905	0.0803	0.17205	0.02685	0.04465	0.06905	0.0558	0.05555	0.2519	0.16625	0.22755	0.10325	0.14965
Gene1054	0.00495	0.02135	0.0123	0.0287	0.0102	0.01225	0.01135	0.01605	0.07115	0.0701	0.1016	0.0158	0.0062	0.0103	0.01915	0.01205	0.0903	0.11135	0.06635	0.0607	0.08485	0.00725	0.0112	0.0152	0.0183	0.0208	0.1366	0.082	0.1037	0.07115	0.0788
Gene1055	0.00495	0.0201	0.0104	0.03345	0.0117	0.01455	0.01455	0.01625	0.0671	0.0686	0.115	0.01445	0.00605	0.0103	0.01695	0.0178	0.0868	0.11745	0.0714	0.06355	0.09935	0.0071	0.0102	0.0146	0.0195	0.02165	0.2248	0.07405	0.10435	0.0518	0.0749
Gene1056	0.00785	0.03385	0.02	0.053	0.0228	0.02055	0.0162	0.0259	0.28935	0.2766	0.47045	0.06045	0.00955	0.02325	0.03765	0.04525	0.17535	0.178	0.10615	0.08315	0.14895	0.0195	0.0379	0.0486	0.04865	0.0447	0.231	0.1861	0.20295	0.08545	0.1271
Gene1057	0.0053	0.01625	0.0092	0.02535	0.0099	0.0169	0.01065	0.01705	0.06735	0.07555	0.09055	0.01355	0.0053	0.0112	0.0183	0.0123	0.09315	0.09315	0.0676	0.06945	0.0754	0.00805	0.00785	0.01435	0.02035	0.0219	0.1941	0.0878	0.08175	0.0628	0.0831
Gene1058	0.0078	0.03085	0.02295	0.0473	0.01215	0.0167	0.01395	0.02145	0.2092	0.23715	0.32895	0.06015	0.0081	0.01685	0.0344	0.04025	0.1424	0.1825	0.09855	0.08185	0.1037	0.0168	0.03025	0.03665	0.0354	0.04235	0.17315	0.1597	0.1456	0.09165	0.0924
Gene1059	0.01035	0.0504	0.0375	0.11285	0.04005	0.03635	0.03885	0.0404	0.48615	0.54025	0.8321	0.1273	0.0121	0.0433	0.07865	0.0838	0.2579	0.2644	0.21835	0.1256	0.2942	0.03935	0.0616	0.1022	0.0931	0.0937	0.43855	0.31675	0.3346	0.1643	0.26525
Gene1060	0.00585	0.0311	0.017	0.03925	0.01155	0.0199	0.01185	0.0178	0.1236	0.10765	0.1722	0.0283	0.0101	0.01425	0.03	0.02615	0.1365	0.1312	0.0797	0.0633	0.10145	0.01225	0.01745	0.0295	0.02815	0.0368	0.12505	0.12835	0.0954	0.0752	0.08925
Gene1061	0.00615	0.04355	0.00965	0.04	0.0102	0.0173	0.0206	0.0136	0.08985	0.066	0.1263	0.0137	0.00595	0.01115	0.0142	0.0145	0.0978	0.14825	0.0691	0.0663	0.10495	0.01595	0.01055	0.01485	0.02	0.02465	0.17705	0.09565	0.0815	0.07025	0.08985
Gene1062	0.00575	0.03755	0.008	0.03515	0.011	0.0111	0.0174	0.0129	0.08095	0.04715	0.0957	0.01	0.00615	0.0093	0.0111	0.0122	0.08185	0.1228	0.0608	0.06885	0.08185	0.0133	0.0107	0.01675	0.01345	0.0179	0.1925	0.08115	0.0809	0.09445	0.0687
Gene1063	0.007	0.02885	0.00875	0.05005	0.01245	0.01595	0.0215	0.0274	0.1114	0.0673	0.1536	0.0135	0.0084	0.01255	0.01565	0.01975	0.11435	0.1558	0.0751	0.0733	0.10485	0.01855	0.01305	0.04175	0.01585	0.0286	0.20895	0.08525	0.10695	0.0707	0.19295
Gene1064	0.0066	0.0368	0.0098	0.05085	0.01165	0.0201	0.02415	0.01385	0.138	0.07495	0.1725	0.01645	0.00935	0.0138	0.01445	0.0254	0.1206	0.13665	0.1583	0.2145	0.1571	0.01645	0.01345	0.0188	0.01605	0.02125	0.33355	0.0893	0.13245	0.10115	0.20395
Gene1065	0.0071	0.0293	0.00975	0.0436	0.0117	0.015	0.026	0.0164	0.1094	0.0594	0.1371	0.0135	0.00775	0.0114	0.0146	0.0229	0.1122	0.14245	0.0671	0.081	0.1146	0.01525	0.01095	0.02105	0.01595	0.02235	0.2374	0.08545	0.09765	0.0652	0.1085
Gene1066	0.01555	0.0667	0.04955	0.2501	0.0518	0.05635	0.0504	0.07705	0.8357	1.3932	1.6831	0.2311	0.01615	0.05815	0.12485	0.1349	0.3466	0.39395	0.2849	0.13855	0.43795	0.06565	0.15235	0.1281	0.1852	0.18195	0.53165	0.42555	0.32345	0.31625	0.5218
Gene1067	0.0054	0.03125	0.01725	0.0294	0.0097	0.01035	0.0097	0.01625	0.12785	0.1216	0.16115	0.02745	0.00605	0.01595	0.0242	0.01775	0.14225	0.12235	0.08345	0.0655	0.0994	0.01155	0.0157	0.0278	0.0252	0.03535	0.1634	0.11975	0.0948	0.0726	0.08735
Gene1068	0.00565	0.03055	0.01905	0.0415	0.0101	0.01135	0.01095	0.01585	0.11975	0.11625	0.16165	0.0233	0.0062	0.01365	0.0223	0.0222	0.1299	0.1253	0.08025	0.073	0.0949	0.0108	0.0183	0.02035	0.02105	0.0255	0.13225	0.12825	0.09945	0.0704	0.08955
Gene1069	0.00495	0.02705	0.0171	0.0338	0.00785	0.0111	0.0105	0.0156	0.1108	0.10425	0.14235	0.02565	0.00585	0.01395	0.0258	0.01845	0.1479	0.16035	0.08395	0.0692	0.1202	0.01155	0.0151	0.0216	0.0241	0.0242	0.1387	0.1386	0.1132	0.0691	0.08175
Gene1070	0.0051	0.0256	0.0139	0.03065	0.00835	0.01325	0.0101	0.01545	0.08195	0.07465	0.09775	0.0176	0.0077	0.0124	0.01655	0.0151	0.11045	0.1129	0.06785	0.05915	0.08315	0.00975	0.01215	0.01585	0.02155	0.02095	0.10295	0.08935	0.07435	0.0599	0.0701
Gene1071	0.00615	0.0318	0.0202	0.0445	0.01365	0.0119	0.0125	0.02135	0.16255	0.1796	0.23805	0.0251	0.00665	0.0165	0.02645	0.02145	0.11195	0.12135	0.08395	0.0646	0.1106	0.0117	0.0188	0.02655	0.0326	0.02835	0.137	0.1094	0.1028	0.06975	0.08505
Gene1072	0.00445	0.0245	0.01315	0.0257	0.0088	0.0131	0.01055	0.0147	0.0729	0.0606	0.094	0.0126	0.0056	0.01115	0.0124	0.0136	0.0958	0.0968	0.05995	0.058	0.07745	0.00745	0.00965	0.01215	0.01775	0.01625	0.0933	0.07715	0.0613	0.06715	0.07165
Gene1073	0.0047	0.0304	0.01555	0.0256	0.00915	0.0107	0.0094	0.01325	0.0717	0.07925	0.10245	0.03165	0.0053	0.01065	0.0155	0.0153	0.1061	0.1097	0.07785	0.0598	0.08325	0.00995	0.01455	0.0162	0.0201	0.0203	0.11945	0.1088	0.0847	0.064	0.06675
Gene1074	0.00725	0.0533	0.0313	0.0888	0.02455	0.0212	0.021	0.0367	0.20705	0.3516	0.38275	0.06135	0.00745	0.0256	0.0351	0.0466	0.1419	0.1823	0.13845	0.09775	0.21535	0.01805	0.0295	0.0437	0.04785	0.03685	0.27585	0.1865	0.14525	0.08205	0.14445
Gene1075	0.0055	0.03845	0.02215	0.0387	0.01645	0.0133	0.01065	0.01875	0.14995	0.1528	0.2115	0.0318	0.00725	0.0196	0.0249	0.0268	0.15135	0.1531	0.11135	0.0688	0.12165	0.013	0.0195	0.0311	0.033	0.02855	0.1893	0.16855	0.13675	0.0821	0.0935
Gene1076	0.00515	0.02415	0.01155	0.0307	0.0109	0.01355	0.0139	0.01065	0.082	0.0444	0.13175	0.01655	0.0052	0.01305	0.01355	0.0179	0.10175	0.1055	0.06745	0.07435	0.1093	0.0127	0.0115	0.01825	0.0146	0.0208	0.1417	0.0837	0.0913	0.07135	0.08785
Gene1077	0.0047	0.01845	0.0087	0.02855	0.00915	0.01125	0.0107	0.0114	0.07835	0.05025	0.10105	0.02015	0.006	0.012	0.01605	0.021	0.09755	0.09955	0.07105	0.0655	0.08185	0.01135	0.01345	0.01775	0.01415	0.0201	0.122	0.0825	0.0877	0.074	0.0802
Gene1078	0.00545	0.0329	0.0152	0.04015	0.0174	0.01395	0.02075	0.0144	0.1127	0.09155	0.18945	0.02315	0.0077	0.0185	0.02225	0.03115	0.1385	0.1471	0.0988	0.0974	0.17875	0.0232	0.01825	0.02725	0.02805	0.0328	0.2015	0.14685	0.14235	0.09415	0.1302
Gene1079	0.0051	0.0192	0.009	0.02425	0.0109	0.0103	0.01205	0.01135	0.0866	0.06945	0.11985	0.0166	0.00635	0.0122	0.0147	0.0183	0.1032	0.10085	0.0766	0.0654	0.099	0.0112	0.01195	0.01595	0.0161	0.01985	0.1295	0.08775	0.0925	0.06825	0.0867
Gene1080	0.0059	0.0302	0.0169	0.0468	0.0178	0.01295	0.0187	0.01295	0.10765	0.08495	0.1768	0.023	0.00765	0.013	0.0197	0.0285	0.134	0.1279	0.10045	0.0897	0.16905	0.01455	0.01835	0.0215	0.0213	0.02575	0.1959	0.1501	0.1583	0.09425	0.137
Gene1081	0.005	0.0167	0.0102	0.0322	0.0117	0.0137	0.01175	0.0096	0.0865	0.05655	0.10595	0.01645	0.00615	0.01055	0.01425	0.01855	0.09405	0.0965	0.073	0.06335	0.0849	0.0101	0.0121	0.01795	0.01515	0.01815	0.129	0.09765	0.08225	0.0656	0.07985
Gene1082	0.0055	0.0434	0.02175	0.0596	0.0273	0.02	0.0279	0.01385	0.15605	0.1563	0.2562	0.0335	0.00815	0.02	0.02705	0.0483	0.16385	0.1693	0.14095	0.1061	0.23475	0.023	0.02825	0.04075	0.03235	0.03615	0.26645	0.1859	0.18765	0.089	0.1874
Gene1083	0.00515	0.0223	0.00995	0.02845	0.0098	0.01065	0.0101	0.0101	0.0834	0.0621	0.1015	0.01635	0.00615	0.0122	0.01655	0.0205	0.1087	0.11825	0.0932	0.07295	0.07975	0.00925	0.01225	0.0224	0.01405	0.01995	0.1593	0.11725	0.09635	0.06805	0.106
Gene1084	0.00505	0.02495	0.01085	0.03195	0.0131	0.01165	0.01385	0.0106	0.1013	0.0756	0.11515	0.0205	0.0074	0.01405	0.01525	0.0251	0.12785	0.1247	0.09825	0.08645	0.1171	0.0113	0.0177	0.02535	0.01785	0.0243	0.1658	0.1212	0.11775	0.0795	0.1167
Gene1085	0.00465	0.03365	0.0153	0.028	0.0123	0.0101	0.00985	0.015	0.0889	0.08865	0.1164	0.01925	0.00605	0.01385	0.01595	0.0164	0.1165	0.1351	0.0763	0.06555	0.09435	0.0103	0.0122	0.02005	0.0227	0.02545	0.1166	0.1142	0.1026	0.0682	0.0715
Gene1086	0.0055	0.03115	0.0154	0.03705	0.01275	0.0108	0.01315	0.01605	0.09635	0.0949	0.1169	0.0217	0.0081	0.01355	0.02025	0.01705	0.1242	0.1329	0.0823	0.0672	0.0907	0.00945	0.01305	0.0199	0.02285	0.0208	0.1383	0.12635	0.1184	0.07775	0.07185
Gene1087	0.0055	0.0245	0.01155	0.0327	0.01245	0.01085	0.01235	0.01765	0.16485	0.1138	0.1608	0.02115	0.00665	0.0145	0.0207	0.0252	0.16805	0.1645	0.12365	0.1051	0.13995	0.0096	0.0131	0.0212	0.0249	0.0246	0.2477	0.11985	0.14555	0.1149	0.1397
Gene1088	0.00635	0.02845	0.01675	0.03255	0.013	0.01255	0.01325	0.0193	0.12985	0.15675	0.18335	0.05135	0.00905	0.01805	0.02275	0.03155	0.1471	0.22865	0.1096	0.082	0.1145	0.0096	0.01595	0.02675	0.03385	0.02515	0.2662	0.1319	0.13325	0.08225	0.08885
Gene1089	0.00515	0.01765	0.0112	0.02985	0.01075	0.0098	0.01225	0.0154	0.0977	0.0927	0.1288	0.0199	0.0072	0.01385	0.0243	0.0143	0.1487	0.1483	0.0808	0.06715	0.09625	0.00795	0.01215	0.0243	0.02125	0.02305	0.29955	0.14345	0.11165	0.06835	0.0834
Gene1090	0.00495	0.01935	0.00825	0.0241	0.0091	0.01175	0.0121	0.01045	0.1157	0.09355	0.10935	0.02165	0.0062	0.01185	0.01325	0.02355	0.1737	0.1624	0.1208	0.1247	0.1357	0.0124	0.0134	0.02345	0.01755	0.022	0.28305	0.1259	0.14865	0.1098	0.19005
Gene1091	0.0051	0.0181	0.0086	0.02435	0.01025	0.00855	0.014	0.0082	0.07515	0.0636	0.1004	0.0177	0.00595	0.011	0.0116	0.02	0.1154	0.10885	0.08755	0.0709	0.0811	0.0103	0.0123	0.0207	0.0159	0.02765	0.15425	0.1055	0.0908	0.07085	0.0859
Gene1092	0.0049	0.0173	0.008	0.0241	0.0097	0.00995	0.0137	0.00935	0.07275	0.0563	0.0874	0.0154	0.0048	0.01045	0.0116	0.01565	0.11385	0.09995	0.0785	0.0773	0.0877	0.00915	0.0108	0.01755	0.0119	0.01585	0.16165	0.0905	0.09405	0.09355	0.0843
Gene1093	0.00525	0.02465	0.0101	0.0589	0.0212	0.0179	0.01725	0.0199	0.16715	0.18565	0.20035	0.05565	0.01285	0.02915	0.04635	0.0764	0.2201	0.337	0.1552	0.09205	0.1282	0.01735	0.0436	0.09205	0.0484	0.0883	0.3102	0.22085	0.23005	0.22795	0.1559
Gene1094	0.0049	0.0181	0.0092	0.02405	0.0103	0.0116	0.01515	0.0109	0.07285	0.05695	0.093	0.0216	0.00635	0.01295	0.0152	0.0197	0.1164	0.12235	0.08035	0.0934	0.0988	0.0106	0.0145	0.0207	0.01525	0.0231	0.1717	0.11975	0.1227	0.0867	0.0967
Gene1095	0.0048	0.0185	0.0106	0.02535	0.0122	0.01155	0.01245	0.01035	0.0742	0.0663	0.10615	0.0217	0.0062	0.0153	0.01925	0.02215	0.1344	0.14265	0.0927	0.0779	0.1055	0.0124	0.01595	0.02525	0.0159	0.02415	0.164	0.12655	0.12935	0.09575	0.10045
Gene1096	0.0053	0.0171	0.00825	0.0211	0.00955	0.01	0.01325	0.0102	0.0527	0.04985	0.07465	0.0142	0.00565	0.00975	0.01195	0.01515	0.09275	0.0817	0.06635	0.0638	0.0921	0.00875	0.01025	0.01455	0.01195	0.01325	0.1727	0.08185	0.1008	0.0788	0.08125
Gene1097	0.00545	0.0168	0.0085	0.0276	0.00825	0.0108	0.014	0.00855	0.06695	0.05955	0.08905	0.0143	0.00705	0.00925	0.0112	0.0162	0.0905	0.10035	0.06625	0.06485	0.0855	0.0094	0.00965	0.01695	0.01215	0.01765	0.14095	0.08575	0.0911	0.06665	0.08905
Gene1098	0.0055	0.01405	0.00915	0.02265	0.0095	0.0106	0.01245	0.0083	0.05855	0.04325	0.0737	0.012	0.0066	0.00925	0.01175	0.01385	0.0932	0.0897	0.0656	0.06885	0.0918	0.00995	0.0091	0.01305	0.01305	0.01785	0.1248	0.0825	0.1047	0.07125	0.08235
Gene1099	0.00515	0.01435	0.00815	0.01945	0.01025	0.01175	0.01365	0.00865	0.0631	0.051	0.0925	0.01545	0.0068	0.0101	0.0123	0.01875	0.12545	0.12135	0.06845	0.08085	0.09005	0.009	0.0099	0.0133	0.0118	0.0205	0.1297	0.09305	0.0999	0.07985	0.1034
Gene1100	0.00475	0.014	0.0075	0.0199	0.0078	0.01	0.01295	0.0084	0.0583	0.0405	0.0694	0.01335	0.00535	0.00855	0.0101	0.0144	0.0869	0.08535	0.0744	0.0754	0.09075	0.0077	0.00865	0.0107	0.01065	0.017	0.1016	0.08555	0.0899	0.0712	0.0841
Gene1101	0.00505	0.0137	0.0074	0.0187	0.00795	0.01105	0.0108	0.0084	0.05265	0.0487	0.06875	0.01015	0.0047	0.009	0.01095	0.0129	0.0936	0.0931	0.0664	0.0685	0.09695	0.00755	0.00885	0.01255	0.0088	0.0156	0.09235	0.07915	0.08375	0.062	0.08215
Gene1102	0.0053	0.01465	0.008	0.02175	0.00935	0.01035	0.01375	0.0072	0.06125	0.05425	0.07835	0.01355	0.0059	0.00845	0.0117	0.0197	0.1376	0.1238	0.08955	0.1209	0.12755	0.00935	0.0094	0.01375	0.01005	0.01795	0.10495	0.09915	0.12295	0.0825	0.1328
Gene1103	0.00425	0.01575	0.008	0.01905	0.0095	0.01375	0.01275	0.00935	0.069	0.0559	0.10005	0.0122	0.00535	0.00785	0.01235	0.01615	0.1111	0.10375	0.0678	0.0702	0.10855	0.00955	0.0104	0.0134	0.01095	0.01795	0.1101	0.0906	0.0987	0.0627	0.08725
Gene1104	0.0049	0.01225	0.00675	0.0218	0.0103	0.015	0.01065	0.0077	0.05715	0.04455	0.09845	0.01325	0.00575	0.00535	0.0118	0.0171	0.10915	0.0936	0.0668	0.06885	0.1015	0.0103	0.01045	0.01435	0.01135	0.01825	0.0855	0.0786	0.0954	0.06425	0.0854
Gene1105	0.0049	0.0281	0.00795	0.0248	0.0053	0.0131	0.0095	0.0128	0.0352	0.025	0.0487	0.02415	0.00675	0.00815	0.0128	0.0115	0.08915	0.10505	0.06985	0.0572	0.0746	0.0174	0.0139	0.01545	0.0146	0.01715	0.08225	0.0759	0.0782	0.05755	0.08205
Gene1106	0.0055	0.0252	0.00925	0.03265	0.00625	0.0206	0.0088	0.0142	0.036	0.0238	0.0468	0.03585	0.0075	0.01005	0.01055	0.02265	0.09285	0.13015	0.0622	0.05725	0.0799	0.02395	0.01835	0.0193	0.01705	0.0156	0.08295	0.072	0.0899	0.06515	0.07785
Gene1107	0.0053	0.02335	0.0091	0.02685	0.00665	0.01405	0.01065	0.012	0.0738	0.03975	0.09405	0.02465	0.007	0.01535	0.01635	0.0191	0.117	0.1489	0.07435	0.07005	0.09635	0.0183	0.01695	0.02295	0.013	0.03945	0.10755	0.11105	0.0932	0.06165	0.08735
Gene1108	0.00475	0.02845	0.00785	0.02805	0.00635	0.01455	0.01165	0.01055	0.05325	0.0463	0.069	0.02215	0.0071	0.0117	0.0139	0.02035	0.09995	0.15895	0.0819	0.06495	0.08675	0.0163	0.01535	0.0149	0.01615	0.0264	0.09365	0.08995	0.0812	0.05605	0.08185
Gene1109	0.00565	0.02855	0.00645	0.03135	0.0061	0.01925	0.01575	0.01345	0.06675	0.0425	0.07935	0.0257	0.0083	0.015	0.0157	0.02035	0.1121	0.1247	0.06705	0.06615	0.09485	0.0179	0.0158	0.0188	0.01935	0.0308	0.11895	0.09765	0.09135	0.0721	0.0907
Gene1110	0.0063	0.0527	0.0077	0.05055	0.0371	0.071	0.01265	0.01405	0.0504	0.03705	0.0637	0.06975	0.01295	0.0109	0.0165	0.0278	0.12965	0.1542	0.0811	0.0651	0.09615	0.02755	0.0361	0.025	0.02165	0.136	0.14225	0.1123	0.0945	0.079	0.20195
Gene1111	0.0048	0.03465	0.00735	0.0314	0.0071	0.0142	0.0106	0.0107	0.0674	0.0308	0.0756	0.03025	0.00695	0.01505	0.01615	0.01415	0.10845	0.16415	0.0685	0.0639	0.09805	0.01695	0.0181	0.0167	0.0138	0.03075	0.1038	0.11345	0.082	0.07065	0.09875
Gene1112	0.00655	0.03515	0.0121	0.0313	0.0068	0.013	0.01135	0.01825	0.1216	0.04975	0.17545	0.0342	0.0078	0.01455	0.0144	0.0244	0.0965	0.14105	0.05615	0.0721	0.0979	0.0239	0.02475	0.0229	0.016	0.03845	0.13805	0.10475	0.0782	0.06425	0.1036
Gene1113	0.0049	0.035	0.0068	0.0328	0.00695	0.0171	0.0156	0.0129	0.0789	0.04355	0.0989	0.0278	0.0075	0.01405	0.01465	0.01695	0.12505	0.1748	0.07025	0.0652	0.0889	0.0161	0.0142	0.0217	0.0168	0.02775	0.12045	0.1123	0.0851	0.06515	0.1056
Gene1114	0.00485	0.04065	0.00765	0.03195	0.00945	0.0148	0.0152	0.01675	0.09065	0.04585	0.13295	0.0279	0.00745	0.0144	0.0155	0.0208	0.11845	0.1685	0.06475	0.07395	0.11535	0.01915	0.01945	0.02765	0.0156	0.0401	0.1535	0.12215	0.09395	0.07355	0.1046
Gene1115	0.0045	0.0357	0.0055	0.0246	0.0055	0.0126	0.01365	0.01245	0.06295	0.0368	0.0822	0.0223	0.00725	0.01335	0.01455	0.01415	0.09935	0.114	0.069	0.0659	0.0742	0.01485	0.0125	0.0198	0.018	0.02305	0.11255	0.09485	0.0882	0.0631	0.0987
Gene1116	0.00465	0.0319	0.0063	0.02865	0.00655	0.016	0.012	0.01365	0.06795	0.0363	0.0776	0.02315	0.00695	0.00975	0.01455	0.01555	0.08935	0.1093	0.07045	0.06155	0.0871	0.0161	0.0124	0.01865	0.01625	0.0216	0.10465	0.07895	0.07785	0.06415	0.08195
Gene1117	0.0057	0.0332	0.00795	0.0545	0.00895	0.01975	0.02105	0.019	0.1387	0.07075	0.154	0.03705	0.0074	0.0268	0.03855	0.0446	0.1462	0.2158	0.0757	0.07805	0.12005	0.02445	0.03635	0.04745	0.01955	0.04945	0.1683	0.14805	0.09745	0.07795	0.13
Gene1118	0.00515	0.0398	0.007	0.0376	0.00965	0.0182	0.016	0.01465	0.11895	0.06075	0.1369	0.02375	0.00735	0.01615	0.02605	0.02435	0.136	0.17425	0.07415	0.08755	0.10235	0.01775	0.0191	0.04675	0.02065	0.0477	0.17245	0.134	0.09505	0.07195	0.11955
Gene1119	0.00585	0.038	0.00715	0.02825	0.0095	0.01815	0.01555	0.0159	0.09645	0.044	0.1136	0.02615	0.00785	0.01545	0.0181	0.02535	0.1349	0.1507	0.08735	0.10055	0.09735	0.0182	0.01645	0.0293	0.025	0.03315	0.1649	0.1326	0.11465	0.09125	0.11485
Gene1120	0.0047	0.0358	0.0086	0.02585	0.0082	0.01725	0.01895	0.0133	0.09255	0.04465	0.11755	0.0229	0.0066	0.0148	0.0181	0.02065	0.1262	0.1448	0.07525	0.0702	0.09705	0.0145	0.0178	0.0304	0.0228	0.0351	0.15225	0.1311	0.0922	0.09055	0.08235
Gene1121	0.00495	0.0294	0.0073	0.02735	0.0096	0.01675	0.01235	0.01215	0.05945	0.03325	0.0738	0.0155	0.00605	0.0084	0.01085	0.01415	0.1065	0.11965	0.0592	0.0628	0.10355	0.0133	0.013	0.01705	0.0142	0.02365	0.1164	0.0888	0.0764	0.0628	0.0944
Gene1122	0.0053	0.0366	0.00925	0.02915	0.00835	0.01895	0.01415	0.0166	0.0933	0.0445	0.11465	0.016	0.0061	0.01185	0.0162	0.0192	0.11515	0.12535	0.07295	0.06735	0.09595	0.01725	0.016	0.0288	0.0203	0.0302	0.1376	0.11755	0.07865	0.0782	0.08535
Gene1123	0.005	0.03375	0.0087	0.0356	0.01075	0.0212	0.01935	0.01715	0.1115	0.0692	0.1385	0.03105	0.0087	0.01515	0.01895	0.03465	0.1428	0.13025	0.0759	0.07	0.11945	0.02	0.0203	0.0365	0.03145	0.0398	0.14265	0.13045	0.0958	0.0906	0.1065
Gene1124	0.00645	0.0527	0.0182	0.0618	0.02635	0.0162	0.01385	0.0125	0.35535	0.21775	0.35925	0.06065	0.01065	0.03455	0.0539	0.0548	0.19755	0.24595	0.10905	0.098	0.12625	0.0279	0.06825	0.067	0.0656	0.0797	0.2745	0.2151	0.21405	0.1276	0.1762
Gene1125	0.00735	0.04265	0.0232	0.04225	0.01795	0.01645	0.0169	0.01335	0.29565	0.25715	0.4031	0.05075	0.0092	0.02965	0.0391	0.04515	0.1274	0.19595	0.088	0.06865	0.12865	0.02415	0.0484	0.0442	0.0594	0.06035	0.1898	0.1605	0.15025	0.08765	0.1247
Gene1126	0.0059	0.0479	0.0209	0.03675	0.01795	0.0142	0.01255	0.0191	0.26285	0.1561	0.2691	0.03585	0.0072	0.01885	0.0294	0.02705	0.1336	0.17985	0.0946	0.0695	0.11365	0.01615	0.034	0.03975	0.041	0.04805	0.20395	0.1405	0.14575	0.08205	0.1103
Gene1127	0.00645	0.0435	0.0176	0.03555	0.0141	0.0134	0.0115	0.0157	0.18355	0.1225	0.21195	0.02805	0.00575	0.01725	0.0236	0.02405	0.11015	0.14945	0.0737	0.05695	0.0855	0.0137	0.0283	0.0274	0.03355	0.0411	0.15235	0.1146	0.1204	0.0771	0.1016
Gene1128	0.00675	0.0566	0.01795	0.0593	0.01955	0.0145	0.01435	0.01925	0.30745	0.16735	0.28995	0.043	0.00865	0.0301	0.04275	0.0379	0.1468	0.18205	0.0933	0.0752	0.143	0.02275	0.05275	0.0491	0.0523	0.0753	0.24615	0.18595	0.1565	0.1186	0.15725
Gene1129	0.00675	0.0542	0.01695	0.03735	0.0159	0.01855	0.0143	0.0172	0.2349	0.17625	0.2622	0.03645	0.0069	0.02135	0.02955	0.03035	0.13645	0.1381	0.08645	0.07605	0.1137	0.01935	0.04315	0.0387	0.0473	0.0559	0.2033	0.1651	0.15725	0.088	0.11525
Gene1130	0.00685	0.0616	0.01505	0.0503	0.0178	0.0194	0.01445	0.0214	0.25575	0.21915	0.3147	0.05085	0.00855	0.0246	0.04235	0.0431	0.19165	0.2005	0.12945	0.11695	0.1424	0.02265	0.04075	0.05385	0.05275	0.06825	0.31635	0.2496	0.23095	0.12445	0.17535
Gene1131	0.0071	0.0636	0.02425	0.0678	0.01865	0.02315	0.01615	0.0256	0.42405	0.31455	0.47415	0.062	0.01295	0.05295	0.07095	0.0708	0.21555	0.2352	0.132	0.078	0.19665	0.02465	0.0785	0.0939	0.07355	0.10715	0.4459	0.3552	0.2235	0.1655	0.18075
Gene1132	0.00905	0.07395	0.026	0.05645	0.02495	0.02015	0.02105	0.0222	0.40675	0.30805	0.4984	0.0554	0.0075	0.03115	0.04575	0.0436	0.2	0.22085	0.12195	0.0824	0.14285	0.02625	0.0522	0.0708	0.0752	0.09195	0.32345	0.26195	0.2467	0.11245	0.19405
Gene1133	0.00565	0.03405	0.00915	0.0506	0.00695	0.02225	0.0157	0.0187	0.09695	0.0638	0.10345	0.04375	0.0107	0.01615	0.02275	0.0212	0.1095	0.15005	0.08235	0.0763	0.09715	0.02715	0.02455	0.0414	0.02595	0.029	0.1327	0.09195	0.10285	0.0768	0.11045
Gene1134	0.00705	0.0296	0.01105	0.0488	0.00845	0.02025	0.01405	0.01485	0.1037	0.05245	0.11645	0.0451	0.0092	0.01725	0.0208	0.02355	0.1217	0.173	0.0724	0.07175	0.11385	0.0262	0.02465	0.04045	0.0252	0.0286	0.12735	0.1096	0.11245	0.08055	0.13085
Gene1135	0.00545	0.0298	0.0074	0.0306	0.0079	0.0189	0.01655	0.01705	0.0845	0.04455	0.0978	0.01945	0.0055	0.01185	0.0131	0.0192	0.1106	0.109	0.06495	0.06545	0.09395	0.01455	0.01245	0.02095	0.0156	0.02355	0.11905	0.095	0.0732	0.07215	0.0869
Gene1136	0.00515	0.02945	0.01	0.04695	0.0063	0.01755	0.01345	0.01235	0.07105	0.0463	0.0977	0.02415	0.0082	0.01165	0.01245	0.0159	0.10015	0.134	0.0638	0.0657	0.0862	0.01765	0.0133	0.02065	0.0173	0.01915	0.0943	0.0755	0.07775	0.06105	0.087
Gene1137	0.00525	0.02545	0.00725	0.0299	0.0094	0.0175	0.0159	0.01505	0.09985	0.05155	0.10805	0.01655	0.006	0.0115	0.0142	0.01665	0.1093	0.1013	0.06535	0.07	0.0991	0.0138	0.0143	0.0208	0.02045	0.02375	0.1353	0.1087	0.07715	0.0811	0.0899
Gene1138	0.00545	0.0289	0.0102	0.04085	0.0074	0.01505	0.01825	0.016	0.0838	0.0594	0.1041	0.0296	0.00825	0.01315	0.0165	0.02045	0.1026	0.13465	0.0738	0.07365	0.0814	0.02105	0.0148	0.0211	0.0216	0.02005	0.11975	0.09185	0.0931	0.07375	0.09925
Gene1139	0.00505	0.0319	0.00905	0.0349	0.00695	0.0209	0.0175	0.01705	0.0784	0.05635	0.0941	0.02145	0.00765	0.01075	0.01365	0.01405	0.09835	0.09775	0.06365	0.06295	0.0913	0.02085	0.0113	0.01785	0.0252	0.02065	0.10635	0.0801	0.08515	0.0664	0.10065
Gene1140	0.0055	0.0261	0.0091	0.0376	0.01215	0.02255	0.01705	0.0189	0.1163	0.05835	0.1401	0.0296	0.0091	0.01505	0.01545	0.0291	0.1535	0.16975	0.0682	0.081	0.1194	0.0212	0.02195	0.0406	0.0213	0.0346	0.20135	0.13535	0.12355	0.09295	0.1086
Gene1141	0.0061	0.04085	0.0086	0.0512	0.0075	0.0213	0.01655	0.0161	0.087	0.05195	0.10815	0.03045	0.0071	0.0136	0.01765	0.01585	0.11115	0.1405	0.06045	0.0723	0.0916	0.02005	0.01595	0.02265	0.03695	0.02285	0.10495	0.0958	0.09345	0.1149	0.0937
Gene1142	0.0044	0.02485	0.00945	0.02825	0.0137	0.0172	0.0156	0.0147	0.1057	0.0511	0.10855	0.0214	0.00785	0.01205	0.0132	0.02235	0.12545	0.15395	0.07755	0.07835	0.1199	0.01275	0.01645	0.0229	0.0197	0.0336	0.1457	0.1043	0.1064	0.09065	0.10875
Gene1143	0.16965	0.86775	0.20905	5.0618	0.186	0.56645	0.27395	0.5575	11.036	10.2458	4.55485	3.22935	0.3099	1.2381	2.05045	1.53775	4.39155	5.8071	1.92365	1.6154	3.79955	4.538	3.18405	2.23755	2.9612	3.45695	8.57925	7.8285	5.0039	2.9485	13.1602
Gene1144	0.00705	0.046	0.01815	0.05885	0.0233	0.03075	0.03855	0.02415	0.3178	0.15245	0.43535	0.04825	0.00925	0.0315	0.02105	0.0569	0.21165	0.29	0.10425	0.14975	0.3495	0.0362	0.0386	0.09045	0.0565	0.10025	0.58985	0.24145	0.16455	0.1447	0.2924
Gene1145	0.00565	0.036	0.00805	0.0356	0.00745	0.0115	0.01405	0.0134	0.08715	0.04315	0.1069	0.02095	0.0075	0.0115	0.0134	0.0154	0.1052	0.11995	0.06505	0.07005	0.0905	0.02405	0.0145	0.0214	0.02285	0.0271	0.123	0.0907	0.07895	0.067	0.0937
Gene1146	0.00685	0.04455	0.01035	0.05175	0.00815	0.0158	0.01565	0.01445	0.1321	0.0781	0.1293	0.0314	0.008	0.01405	0.01585	0.0312	0.11825	0.1358	0.06875	0.0789	0.0889	0.02865	0.0271	0.02385	0.03	0.03045	0.14015	0.09635	0.09085	0.08275	0.10375
Gene1147	0.00895	0.0608	0.02715	0.0554	0.0221	0.01835	0.01745	0.021	0.32135	0.31235	0.39655	0.04515	0.0077	0.026	0.03745	0.04595	0.1582	0.24055	0.1031	0.07085	0.11175	0.02865	0.05155	0.05105	0.05545	0.07415	0.2533	0.2074	0.2053	0.0979	0.14285
Gene1148	0.01065	0.09335	0.02415	0.0675	0.044	0.0228	0.02135	0.0319	0.554	0.484	0.6392	0.07235	0.0078	0.03945	0.05375	0.06165	0.2715	0.29245	0.16845	0.11165	0.16885	0.03505	0.07245	0.08555	0.0898	0.1176	0.4875	0.31835	0.35735	0.13245	0.2912
Gene1149	0.01465	0.0722	0.02195	0.04945	0.026	0.0148	0.01705	0.0687	0.30275	0.2558	0.4427	0.0361	0.00655	0.02815	0.03815	0.041	0.1843	0.23565	0.1049	0.07195	0.1562	0.0252	0.04635	0.05885	0.05585	0.06615	0.2877	0.2228	0.2066	0.09815	0.14335
Gene1150	0.01195	0.09265	0.02955	0.06855	0.044	0.02455	0.02445	0.03145	0.5579	0.48315	0.718	0.0772	0.0088	0.0426	0.059	0.05805	0.27585	0.23365	0.15805	0.09935	0.17805	0.05295	0.0774	0.09615	0.0911	0.11075	0.43325	0.3601	0.3633	0.1304	0.2459
Gene1151	0.0136	0.11405	0.0323	0.07455	0.0513	0.02905	0.0258	0.03535	0.70315	0.5701	0.89555	0.08625	0.011	0.0509	0.06895	0.068	0.2843	0.26855	0.1802	0.0976	0.18335	0.05335	0.1085	0.1173	0.11785	0.13495	0.4899	0.43295	0.4185	0.13665	0.2848
Gene1152	0.00785	0.07605	0.02235	0.04025	0.02335	0.0176	0.01925	0.0226	0.33365	0.29805	0.4328	0.0507	0.00835	0.0303	0.04835	0.036	0.21595	0.2204	0.12915	0.08945	0.14545	0.02585	0.04655	0.06225	0.0601	0.08435	0.3548	0.2509	0.29585	0.09335	0.2014
Gene1153	0.02745	0.4461	0.0811	0.13945	0.0889	0.03725	0.03685	0.06355	1.6557	1.164	2.16865	0.2082	0.0298	0.12565	0.1591	0.1459	0.6796	0.5434	0.42295	0.19885	0.4438	0.1442	0.21475	0.2276	0.23965	0.2352	1.15655	1.23075	1.0242	0.25775	0.60885
Gene1154	0.00875	0.0765	0.02155	0.063	0.03265	0.0197	0.0199	0.0247	0.40435	0.31175	0.46295	0.06335	0.00845	0.034	0.0456	0.0456	0.21765	0.21345	0.13835	0.10935	0.1404	0.0273	0.0485	0.0834	0.07555	0.09995	0.39845	0.2581	0.3064	0.11065	0.21765
Gene1155	0.05715	0.6498	0.17275	0.4588	0.195	0.0923	0.10665	0.1677	6.7238	5.19375	6.2861	0.6875	0.088	0.38385	0.584	0.5393	2.0363	1.95815	1.52955	0.595	1.1892	0.55765	0.70365	0.78375	0.97785	0.9532	4.19075	2.91335	3.52595	0.915	3.08925
Gene1156	0.00655	0.0381	0.019	0.0397	0.0141	0.0156	0.0158	0.01535	0.21525	0.1616	0.24155	0.03455	0.0078	0.01885	0.0262	0.03495	0.2074	0.16885	0.1304	0.2411	0.1383	0.02485	0.0274	0.0345	0.0359	0.0495	0.38165	0.1785	0.20555	0.15955	0.23695
Gene1157	0.00535	0.04445	0.0067	0.03165	0.0065	0.01225	0.01415	0.01495	0.07145	0.0398	0.0828	0.0154	0.00665	0.01065	0.0125	0.0151	0.1012	0.1234	0.0628	0.06075	0.0847	0.01575	0.0143	0.0198	0.01885	0.01665	0.10895	0.08055	0.0687	0.06875	0.0779
Gene1158	0.0065	0.05275	0.01355	0.06925	0.0111	0.01555	0.01285	0.02675	0.19575	0.07685	0.15025	0.02505	0.01055	0.015	0.0175	0.02715	0.1362	0.1443	0.0769	0.0671	0.09755	0.0293	0.02335	0.0441	0.02375	0.02455	0.18665	0.13735	0.099	0.0663	0.1596
Gene1159	0.0056	0.039	0.0079	0.03325	0.0081	0.01725	0.01915	0.01645	0.1018	0.0471	0.1091	0.01985	0.00765	0.01095	0.01465	0.0151	0.09725	0.15035	0.06515	0.0715	0.0915	0.0242	0.0164	0.02345	0.0166	0.02465	0.13325	0.0983	0.0757	0.0704	0.08385
Gene1160	0.00545	0.0174	0.00675	0.02615	0.00815	0.0125	0.0173	0.01275	0.06825	0.0369	0.07685	0.01	0.00655	0.0089	0.01245	0.01635	0.09	0.08605	0.06555	0.0593	0.08015	0.0116	0.01035	0.01105	0.0118	0.0156	0.1466	0.0667	0.06875	0.06	0.0851
Gene1161	0.00605	0.04065	0.00955	0.04765	0.0087	0.02155	0.01885	0.01465	0.117	0.06515	0.16405	0.02425	0.00975	0.0135	0.0146	0.023	0.09905	0.11745	0.06215	0.06485	0.10245	0.02515	0.0221	0.02555	0.02275	0.03105	0.12555	0.07845	0.0673	0.07435	0.0991
Gene1162	0.0054	0.02655	0.0073	0.03545	0.0127	0.01595	0.0157	0.01565	0.2102	0.14915	0.131	0.02835	0.00635	0.01335	0.01945	0.06305	0.44985	0.2695	0.22375	0.25255	0.28285	0.0196	0.02265	0.02565	0.0151	0.04465	0.58105	0.2305	0.33935	0.25905	0.4055
Gene1163	0.0049	0.0233	0.0071	0.0417	0.01065	0.0184	0.02155	0.0136	0.11535	0.07505	0.1309	0.01845	0.00625	0.0112	0.02485	0.0255	0.1249	0.14115	0.09035	0.08025	0.13735	0.01685	0.0155	0.03235	0.012	0.03925	0.2161	0.10735	0.12495	0.0827	0.1181
Gene1164	0.00535	0.03645	0.0086	0.02895	0.00815	0.01515	0.01755	0.01295	0.09	0.0436	0.1128	0.0189	0.00775	0.01265	0.01245	0.01685	0.10015	0.13975	0.0577	0.06785	0.10575	0.0188	0.01255	0.0256	0.02165	0.02535	0.1336	0.10945	0.0726	0.0667	0.07955
Gene1165	0.0049	0.0279	0.00725	0.03975	0.012	0.0173	0.0235	0.0131	0.10115	0.0639	0.1107	0.013	0.0083	0.0102	0.0167	0.01855	0.10195	0.09995	0.0766	0.07175	0.08985	0.01355	0.01085	0.0167	0.01155	0.0215	0.1761	0.0828	0.0924	0.06205	0.07365
Gene1166	0.00645	0.03915	0.0103	0.0385	0.00945	0.01825	0.0193	0.01445	0.1292	0.063	0.15555	0.02065	0.0073	0.01175	0.015	0.0267	0.12455	0.12505	0.0856	0.1084	0.1196	0.02575	0.0201	0.0258	0.02245	0.02715	0.2097	0.1165	0.1114	0.09435	0.13965
Gene1167	0.0041	0.01495	0.0074	0.0242	0.0072	0.01105	0.01265	0.00895	0.0701	0.039	0.0827	0.00895	0.0054	0.01035	0.0122	0.0141	0.1042	0.09405	0.07045	0.07155	0.0877	0.0082	0.0105	0.01585	0.01075	0.0157	0.1814	0.0832	0.0778	0.0723	0.0854
Gene1168	0.00555	0.0328	0.00965	0.03575	0.00665	0.0117	0.0168	0.0123	0.07465	0.0406	0.0971	0.0116	0.0055	0.00955	0.01105	0.0139	0.1002	0.1119	0.05845	0.05975	0.0883	0.0154	0.01185	0.0176	0.0154	0.0193	0.11485	0.0887	0.0708	0.06295	0.07945
Gene1169	0.00645	0.03475	0.00865	0.02785	0.0072	0.01645	0.0171	0.01455	0.08315	0.0384	0.1044	0.0121	0.0072	0.012	0.01225	0.01715	0.101	0.11445	0.0733	0.06435	0.0839	0.01715	0.0125	0.01905	0.0156	0.02065	0.12285	0.09655	0.0714	0.0559	0.0913
Gene1170	0.0044	0.01825	0.0063	0.0282	0.0097	0.0108	0.0138	0.0114	0.0789	0.0459	0.08095	0.01365	0.00555	0.0079	0.00975	0.0144	0.1073	0.0977	0.07465	0.06695	0.0932	0.01095	0.01015	0.0179	0.0135	0.01855	0.1784	0.07335	0.0808	0.07185	0.076
Gene1171	0.0062	0.03065	0.00835	0.03515	0.00825	0.01385	0.0163	0.0205	0.0819	0.0379	0.09065	0.01125	0.00695	0.0086	0.01185	0.01345	0.09645	0.0963	0.0855	0.06205	0.0814	0.0154	0.0129	0.0143	0.01555	0.0184	0.096	0.08655	0.06705	0.06415	0.06485
Gene1172	0.0051	0.0299	0.0085	0.03115	0.00815	0.0174	0.016	0.0135	0.07465	0.03955	0.09505	0.0128	0.0067	0.0086	0.00985	0.01385	0.083	0.11705	0.0599	0.0578	0.08125	0.01795	0.01115	0.01495	0.01665	0.0187	0.1026	0.08065	0.07025	0.0631	0.07135
Gene1173	0.0239	0.14165	0.01995	0.06865	0.0095	0.00825	0.0129	0.0289	1.56705	1.0957	2.2272	0.1013	0.01365	0.0263	0.01935	0.1242	0.40115	0.3872	0.2606	0.2108	0.2721	0.1094	0.14545	0.04875	0.07855	0.0827	1.35235	0.39985	0.4634	0.19595	0.34075
Gene1174	0.0048	0.01885	0.00675	0.02195	0.0081	0.01365	0.0123	0.0108	0.06545	0.04725	0.06945	0.0085	0.0067	0.00725	0.00895	0.0124	0.09315	0.0839	0.064	0.05595	0.07865	0.0118	0.0082	0.014	0.01145	0.0148	0.2132	0.07045	0.07115	0.0656	0.06925
Gene1175	0.0052	0.01985	0.00725	0.038	0.0122	0.0162	0.0221	0.00905	0.09825	0.0598	0.1006	0.01055	0.0086	0.0088	0.01085	0.0129	0.08475	0.0915	0.0668	0.0589	0.0859	0.01275	0.0102	0.01515	0.01275	0.01835	0.1482	0.06795	0.06355	0.0609	0.06845
Gene1176	0.00585	0.0201	0.0145	0.0293	0.01025	0.0116	0.01075	0.00845	0.1058	0.0678	0.1174	0.0228	0.00715	0.01315	0.02075	0.0137	0.09265	0.1311	0.0621	0.06095	0.07005	0.01115	0.01185	0.0174	0.0228	0.02205	0.09	0.0825	0.0858	0.06915	0.06245
Gene1177	0.00695	0.03135	0.0188	0.03735	0.0148	0.01475	0.0143	0.01065	0.136	0.0871	0.16455	0.02445	0.0094	0.01595	0.03085	0.0219	0.1169	0.14925	0.078	0.06425	0.0888	0.0125	0.021	0.03025	0.03115	0.0361	0.12035	0.11765	0.0974	0.0707	0.0874
Gene1178	0.007	0.0758	0.01855	0.068	0.0659	0.07025	0.04665	0.026	0.41735	0.3533	0.56045	0.10265	0.0171	0.05135	0.10265	0.063	0.35725	0.283	0.3074	0.12995	0.29405	0.03425	0.06545	0.1005	0.1017	0.16655	0.50195	0.4298	0.4343	0.2257	0.28675
Gene1179	0.0058	0.03155	0.01665	0.0462	0.014	0.0144	0.01255	0.0139	0.10845	0.07535	0.1625	0.02095	0.00805	0.0141	0.0164	0.0138	0.1012	0.12945	0.06305	0.07045	0.07805	0.0123	0.01615	0.02365	0.0249	0.0257	0.1008	0.08145	0.07635	0.0615	0.07095
Gene1180	0.0087	0.1119	0.02065	0.06195	0.04465	0.02145	0.0206	0.03115	0.4557	0.3407	0.47035	0.07355	0.01045	0.0344	0.05685	0.0417	0.2744	0.1664	0.1468	0.0906	0.156	0.0342	0.0626	0.0769	0.07595	0.0925	0.33615	0.2977	0.2669	0.14095	0.1825
Gene1181	0.00535	0.02855	0.01635	0.03335	0.00975	0.01495	0.01105	0.0131	0.08805	0.06125	0.1234	0.0187	0.0064	0.01375	0.0202	0.0146	0.10005	0.12215	0.0633	0.0547	0.10215	0.0112	0.0137	0.01855	0.02155	0.0254	0.1153	0.089	0.08325	0.0581	0.072
Gene1182	0.0076	0.07115	0.0174	0.0507	0.0344	0.02125	0.01885	0.0232	0.38935	0.31055	0.45655	0.05675	0.00965	0.0366	0.0454	0.0405	0.2098	0.1917	0.14725	0.09565	0.13285	0.0343	0.0477	0.0599	0.06295	0.0824	0.35885	0.24745	0.26495	0.1278	0.18605
Gene1183	0.00515	0.03575	0.0175	0.02935	0.00865	0.0158	0.01345	0.01185	0.0728	0.06055	0.10705	0.0179	0.00735	0.0112	0.0192	0.0133	0.08405	0.1057	0.05765	0.0676	0.0775	0.009	0.01425	0.0166	0.0212	0.02155	0.09555	0.0747	0.07055	0.05865	0.0765
Gene1184	0.00465	0.0294	0.015	0.028	0.0089	0.01315	0.01035	0.01255	0.0852	0.0644	0.1244	0.0153	0.00595	0.0122	0.0188	0.01225	0.1104	0.1253	0.05915	0.0617	0.09065	0.0102	0.01225	0.0179	0.0179	0.02445	0.0998	0.08845	0.0846	0.05805	0.0649
Gene1185	0.005	0.0278	0.011	0.02465	0.01145	0.01395	0.01125	0.01365	0.11125	0.08685	0.1381	0.01715	0.00575	0.01355	0.01785	0.0158	0.11625	0.0926	0.0902	0.1196	0.07855	0.01105	0.01405	0.0175	0.02105	0.02365	0.14115	0.1105	0.11775	0.0781	0.086
Gene1186	0.00895	0.1202	0.02255	0.09045	0.0779	0.0516	0.05015	0.0429	0.6602	0.43965	0.60345	0.1361	0.02095	0.09095	0.12415	0.1568	0.41325	0.31015	0.30145	0.16785	0.2096	0.05385	0.12955	0.1773	0.13245	0.1601	0.64205	0.5312	0.69925	0.31225	0.3453
Gene1187	0.00555	0.03335	0.0085	0.0285	0.0091	0.0167	0.0099	0.0144	0.08085	0.06655	0.1156	0.0178	0.006	0.013	0.022	0.0157	0.08915	0.12125	0.05565	0.0603	0.0818	0.0095	0.01465	0.01975	0.0188	0.026	0.10005	0.09965	0.08255	0.06565	0.07455
Gene1188	0.00565	0.0363	0.01415	0.04575	0.01075	0.01365	0.01475	0.01675	0.1045	0.09615	0.14465	0.0187	0.00545	0.01385	0.02295	0.02005	0.0909	0.1134	0.06845	0.0747	0.0897	0.00915	0.02025	0.02185	0.0247	0.03405	0.1173	0.1162	0.1145	0.0712	0.1313
Gene1189	0.0056	0.02845	0.01605	0.0332	0.00805	0.014	0.0096	0.01485	0.07715	0.06675	0.1029	0.0137	0.00575	0.0114	0.02325	0.0122	0.0874	0.11225	0.06305	0.0545	0.07895	0.0083	0.011	0.01935	0.01945	0.02595	0.102	0.0903	0.083	0.056	0.0736
Gene1190	0.00575	0.03505	0.0101	0.03715	0.01035	0.0176	0.02	0.015	0.09295	0.0425	0.10065	0.0141	0.00695	0.0098	0.0117	0.01665	0.0935	0.1107	0.0595	0.06065	0.09495	0.0202	0.0126	0.0208	0.01475	0.0184	0.1162	0.09065	0.07625	0.07725	0.0908
Gene1191	0.0053	0.0202	0.00875	0.03285	0.00805	0.01285	0.0152	0.0184	0.08065	0.0419	0.08175	0.01355	0.0066	0.011	0.01035	0.01455	0.0975	0.11035	0.0591	0.06625	0.09225	0.01345	0.00955	0.0189	0.01595	0.0179	0.11015	0.0821	0.0703	0.07095	0.08015
Gene1192	0.0049	0.02035	0.0061	0.0291	0.01085	0.01815	0.01965	0.0087	0.08875	0.05665	0.10155	0.00995	0.0068	0.0083	0.00925	0.0109	0.0927	0.1025	0.0682	0.0704	0.08515	0.0143	0.0086	0.01525	0.01235	0.0176	0.16465	0.06475	0.0825	0.0693	0.08235
Gene1193	0.00505	0.02215	0.0102	0.03785	0.0097	0.01375	0.0175	0.01465	0.09105	0.0503	0.1141	0.01205	0.00685	0.0113	0.0108	0.0167	0.0996	0.10375	0.05825	0.07635	0.1166	0.01335	0.0121	0.0224	0.01505	0.0201	0.14965	0.0882	0.0773	0.07625	0.0845
Gene1194	0.00465	0.0233	0.00865	0.0358	0.00845	0.0108	0.0173	0.01035	0.08505	0.06655	0.1395	0.01525	0.00615	0.0083	0.0103	0.0147	0.0991	0.1216	0.06965	0.0751	0.11045	0.01325	0.01275	0.01825	0.01215	0.0168	0.18865	0.09945	0.09215	0.0714	0.09375
Gene1195	0.00485	0.01615	0.0062	0.02205	0.00825	0.0091	0.0122	0.0095	0.0946	0.06195	0.0936	0.0139	0.00645	0.0091	0.00895	0.02125	0.2229	0.2249	0.17285	0.27025	0.1981	0.0119	0.0091	0.015	0.01205	0.0175	0.4431	0.1592	0.1686	0.1181	0.23205
Gene1196	0.0056	0.027	0.01035	0.3864	0.01165	0.01865	0.0211	0.0174	0.12785	0.063	0.1294	0.01665	0.00645	0.01215	0.01075	0.0188	0.1038	0.11515	0.0683	0.07655	0.1249	0.017	0.0152	0.023	0.0216	0.02435	0.17305	0.09515	0.0932	0.07555	0.1047
Gene1197	0.00485	0.01685	0.00725	0.0285	0.009	0.0091	0.01515	0.00775	0.09295	0.0655	0.1215	0.01565	0.00715	0.0124	0.01525	0.01665	0.1207	0.13275	0.09205	0.0899	0.10515	0.0142	0.01325	0.0246	0.0137	0.0241	0.17395	0.11775	0.10745	0.07305	0.1085
Gene1198	0.0065	0.02595	0.0094	0.0394	0.01195	0.01895	0.0238	0.01965	0.14025	0.0602	0.1514	0.01605	0.0078	0.01215	0.0118	0.0242	0.10725	0.11995	0.064	0.08415	0.109	0.0215	0.01305	0.02245	0.0206	0.02335	0.20305	0.0948	0.0878	0.07375	0.1126
Gene1199	0.00425	0.01235	0.00605	0.01775	0.0049	0.0067	0.0109	0.0078	0.05645	0.03935	0.0771	0.01065	0.00515	0.0078	0.009	0.0119	0.10155	0.0923	0.07755	0.06705	0.0856	0.00755	0.0108	0.01415	0.0113	0.01645	0.13775	0.0839	0.0811	0.06005	0.08395
Gene1200	0.0064	0.02785	0.00935	0.0388	0.01425	0.0194	0.02525	0.0139	0.13015	0.12665	0.17875	0.02565	0.008	0.01575	0.01425	0.0398	0.3046	0.2533	0.1963	0.15285	0.23275	0.01985	0.01725	0.0384	0.022	0.03155	0.46185	0.19285	0.24025	0.1629	0.2794
Gene1201	0.0058	0.0164	0.00815	0.03015	0.0078	0.01405	0.01455	0.00955	0.0671	0.0516	0.0807	0.0099	0.0066	0.00985	0.00915	0.01215	0.09715	0.08815	0.07385	0.06695	0.0986	0.01085	0.00935	0.01415	0.01025	0.0185	0.135	0.07715	0.07715	0.0674	0.07925
Gene1202	0.005	0.0153	0.0069	0.01965	0.0096	0.0134	0.0142	0.0094	0.06415	0.05345	0.07645	0.01105	0.007	0.00915	0.00995	0.0131	0.11085	0.09215	0.0794	0.06725	0.1023	0.0102	0.0085	0.0173	0.0112	0.01665	0.15105	0.0868	0.08575	0.0675	0.08765
Gene1203	0.00595	0.01775	0.00635	0.0191	0.00875	0.01265	0.01515	0.01025	0.07915	0.0642	0.0932	0.0149	0.00545	0.00805	0.00965	0.02335	0.2295	0.17335	0.18195	0.15335	0.165	0.013	0.0097	0.01705	0.01295	0.01695	0.324	0.1333	0.1826	0.1433	0.21515
Gene1204	0.00575	0.0143	0.0073	0.0247	0.00835	0.0131	0.01145	0.0084	0.0762	0.05575	0.09845	0.01365	0.0058	0.00885	0.0106	0.01435	0.1086	0.0995	0.0892	0.0666	0.08305	0.0096	0.0106	0.01905	0.0126	0.01965	0.1626	0.0869	0.081	0.06275	0.09655
Gene1205	0.0052	0.03075	0.0164	0.0329	0.0094	0.0143	0.01075	0.019	0.0705	0.06235	0.10155	0.0131	0.00535	0.0102	0.02	0.01145	0.0885	0.12685	0.0654	0.0479	0.0703	0.00895	0.0117	0.01605	0.01585	0.0243	0.11095	0.07685	0.07855	0.06055	0.08015
Gene1206	0.00525	0.03155	0.0163	0.03355	0.01045	0.01465	0.0126	0.0137	0.0736	0.06525	0.09355	0.0178	0.0063	0.01585	0.02055	0.01555	0.09085	0.13895	0.0668	0.0485	0.07605	0.0101	0.0145	0.02125	0.017	0.02505	0.1179	0.09905	0.08855	0.0662	0.0767
Gene1207	0.0217	0.12385	0.084	0.622	0.1427	0.15475	0.2106	0.153	1.79	2.41275	3.2064	0.40365	0.0176	0.18915	0.2852	0.22215	0.65005	0.9098	0.75665	0.24	1.03845	0.09565	0.31345	0.43685	0.51875	0.47965	2.00635	0.89345	1.255	0.6393	1.29695
Gene1208	0.00605	0.0358	0.0192	0.0417	0.0138	0.01535	0.0158	0.01795	0.10345	0.10215	0.19255	0.0184	0.0056	0.0137	0.02235	0.01455	0.10715	0.1418	0.0842	0.07035	0.1127	0.01335	0.01405	0.02355	0.0259	0.0309	0.1668	0.1033	0.11785	0.0703	0.0889
Gene1209	0.0052	0.0302	0.0153	0.02195	0.00915	0.0109	0.0115	0.015	0.06325	0.06105	0.104	0.0151	0.0056	0.01185	0.01695	0.01235	0.0852	0.07875	0.063	0.06355	0.0717	0.0078	0.00915	0.0183	0.0177	0.0265	0.12885	0.09205	0.08045	0.05505	0.06425
Gene1210	0.0051	0.0329	0.01545	0.03475	0.00955	0.0109	0.0152	0.01705	0.10115	0.0905	0.13895	0.0282	0.00655	0.01655	0.02205	0.0167	0.1065	0.1553	0.06945	0.05525	0.08055	0.0084	0.01645	0.0211	0.0228	0.0322	0.14695	0.10355	0.0932	0.0718	0.0731
Gene1211	0.0053	0.0318	0.0152	0.03935	0.0117	0.0123	0.015	0.0144	0.1156	0.09545	0.15925	0.02825	0.0062	0.0187	0.0284	0.02565	0.1218	0.128	0.0833	0.06225	0.09585	0.0097	0.01975	0.02745	0.028	0.03615	0.1384	0.12365	0.10485	0.07885	0.0861
Gene1212	0.00515	0.0338	0.0159	0.02845	0.0092	0.0105	0.01275	0.0143	0.09315	0.08685	0.1216	0.01765	0.0059	0.01435	0.01935	0.01445	0.10855	0.0907	0.0776	0.06765	0.0782	0.00865	0.0108	0.02165	0.019	0.03065	0.14935	0.0985	0.0921	0.0686	0.09765
Gene1213	0.00565	0.02865	0.01455	0.03545	0.0103	0.0112	0.01195	0.01555	0.0922	0.0761	0.1259	0.0169	0.00695	0.01265	0.0196	0.0152	0.10795	0.08475	0.0688	0.05225	0.084	0.0094	0.01175	0.01745	0.01795	0.0295	0.1149	0.08265	0.07985	0.05535	0.07225
Gene1214	0.00485	0.02905	0.01575	0.0295	0.01125	0.0137	0.01375	0.01465	0.07565	0.06405	0.1013	0.0134	0.00545	0.0106	0.01765	0.01335	0.0773	0.0892	0.06395	0.06115	0.0789	0.0106	0.0102	0.0149	0.01625	0.02375	0.11775	0.0842	0.07955	0.0585	0.0704
Gene1215	0.00425	0.0199	0.0069	0.02915	0.0065	0.00865	0.01235	0.0103	0.05855	0.03305	0.07585	0.01065	0.00575	0.01	0.01435	0.0149	0.10115	0.1138	0.0657	0.0573	0.08275	0.01045	0.01145	0.0163	0.0107	0.01565	0.1463	0.07685	0.0798	0.0594	0.0797
Gene1216	0.0045	0.0171	0.0068	0.02515	0.00725	0.01065	0.0141	0.01	0.06235	0.0321	0.0685	0.01235	0.0061	0.0082	0.01205	0.0153	0.11495	0.08775	0.0597	0.0629	0.0845	0.01015	0.0109	0.0127	0.0117	0.0159	0.1244	0.06465	0.07665	0.058	0.0671
Gene1217	0.0045	0.01635	0.00635	0.02295	0.00925	0.0129	0.0123	0.00835	0.07325	0.05895	0.09315	0.0136	0.0062	0.00815	0.00995	0.0131	0.122	0.10045	0.1064	0.0797	0.1062	0.009	0.00995	0.01375	0.0118	0.0178	0.152	0.082	0.093	0.07835	0.1013
Gene1218	0.00685	0.0329	0.01175	0.0507	0.01855	0.0241	0.02505	0.01345	0.1583	0.19085	0.24775	0.0453	0.00915	0.0196	0.0471	0.05265	0.14215	0.11355	0.1103	0.0906	0.1365	0.03825	0.0427	0.05045	0.04275	0.06435	0.236	0.09715	0.15115	0.0891	0.2189
Gene1219	0.00535	0.0217	0.00665	0.02455	0.0084	0.01715	0.018	0.0082	0.0893	0.07075	0.11385	0.01625	0.00555	0.0114	0.0105	0.0142	0.1094	0.1007	0.0983	0.07765	0.0904	0.0104	0.01105	0.02235	0.0143	0.01855	0.12195	0.08395	0.08745	0.0767	0.108
Gene1220	0.00555	0.01905	0.00695	0.027	0.0087	0.01515	0.01345	0.01225	0.08515	0.063	0.09355	0.01865	0.0065	0.01035	0.0151	0.02055	0.1248	0.10435	0.07025	0.06255	0.0951	0.01175	0.0169	0.02055	0.0145	0.0286	0.18765	0.09225	0.0928	0.06485	0.0902
Gene1221	0.0052	0.01645	0.00725	0.02535	0.00925	0.01415	0.01425	0.01145	0.0926	0.08045	0.1257	0.01415	0.007	0.0093	0.01475	0.01715	0.09935	0.1066	0.06535	0.06285	0.0834	0.01155	0.0141	0.0172	0.01465	0.0221	0.12765	0.07315	0.0825	0.06395	0.0737
Gene1222	0.0056	0.0179	0.00685	0.0273	0.01115	0.01775	0.0205	0.00845	0.07525	0.04955	0.0927	0.0135	0.0062	0.0086	0.0084	0.015	0.0995	0.0949	0.07355	0.07125	0.0799	0.0107	0.0094	0.0151	0.0113	0.0163	0.10395	0.0778	0.09375	0.07085	0.0824
Gene1223	0.00435	0.0167	0.00715	0.02535	0.0085	0.0113	0.01405	0.0102	0.0558	0.0448	0.0599	0.01245	0.0053	0.00845	0.0101	0.0119	0.09065	0.07775	0.0619	0.0591	0.07415	0.0098	0.0088	0.01375	0.01	0.01775	0.1391	0.06365	0.0821	0.06065	0.07295
Gene1224	0.00535	0.01545	0.0065	0.02485	0.01015	0.0152	0.01625	0.00745	0.07035	0.0541	0.0866	0.01145	0.0063	0.00695	0.00955	0.016	0.09925	0.1019	0.07615	0.06485	0.08775	0.0123	0.0091	0.01565	0.01095	0.0185	0.11955	0.08325	0.0818	0.07355	0.0953
Gene1225	0.0165	0.23155	0.1001	0.32505	0.19995	0.23735	0.303	0.0629	1.3275	2.0235	2.6774	0.4413	0.03835	0.1033	0.1969	0.45415	1.02335	1.51295	1.4684	0.6059	1.7065	0.32685	0.33375	0.40565	0.4801	0.73485	2.3104	1.3185	1.69495	0.91175	3.73535
Gene1226	0.005	0.01685	0.0072	0.02215	0.00865	0.01015	0.01365	0.0099	0.0549	0.0409	0.0679	0.0103	0.00605	0.0066	0.01105	0.0136	0.0889	0.0724	0.06565	0.05935	0.0764	0.0108	0.00945	0.0142	0.01235	0.01685	0.122	0.07525	0.08305	0.0535	0.07285
Gene1227	0.0049	0.02015	0.0065	0.0226	0.01025	0.012	0.01595	0.00975	0.0697	0.04055	0.07625	0.0108	0.0055	0.00855	0.0095	0.00875	0.0888	0.0859	0.06735	0.05615	0.08065	0.01055	0.0092	0.0156	0.0127	0.0175	0.1182	0.0641	0.0688	0.0608	0.0759
Gene1228	0.00505	0.01915	0.0063	0.0263	0.0083	0.0133	0.0132	0.0101	0.07395	0.04555	0.0735	0.01055	0.0067	0.00815	0.01045	0.01155	0.07865	0.08355	0.0683	0.05535	0.07165	0.01115	0.01075	0.0144	0.01195	0.0176	0.094	0.06755	0.0846	0.0547	0.07895
Gene1229	0.0055	0.0539	0.009	0.02815	0.00665	0.01115	0.01305	0.0101	0.06	0.04585	0.10015	0.019	0.0075	0.00905	0.01425	0.01565	0.08815	0.0861	0.0557	0.06295	0.0896	0.0115	0.0124	0.0168	0.01845	0.01405	0.08895	0.06865	0.0679	0.0551	0.06555
Gene1230	0.00655	0.056	0.0133	0.04245	0.01195	0.01475	0.01705	0.0117	0.1443	0.07535	0.23915	0.0344	0.00625	0.01645	0.02175	0.03025	0.13175	0.1767	0.0851	0.0984	0.1515	0.01975	0.02505	0.03495	0.0243	0.02915	0.1938	0.12635	0.10095	0.0792	0.11875
Gene1231	0.00505	0.02965	0.01245	0.03095	0.0093	0.0105	0.0135	0.01375	0.0764	0.06085	0.0954	0.0139	0.00695	0.0118	0.01705	0.01335	0.08785	0.0923	0.0649	0.06385	0.08195	0.01045	0.01055	0.0177	0.01925	0.0253	0.14585	0.08075	0.08515	0.06005	0.06705
Gene1232	0.00585	0.0513	0.00935	0.0311	0.00855	0.0134	0.0155	0.01285	0.08835	0.0615	0.11995	0.0209	0.0078	0.0118	0.01805	0.01715	0.08925	0.12655	0.05715	0.06325	0.0853	0.01385	0.0143	0.02035	0.0175	0.0213	0.1195	0.0762	0.07695	0.0558	0.07705
Gene1233	0.00565	0.0265	0.01245	0.03265	0.01105	0.00925	0.0118	0.0165	0.0933	0.0777	0.11625	0.01475	0.00635	0.01325	0.0193	0.0151	0.0985	0.11225	0.06555	0.05685	0.08545	0.0098	0.01045	0.01865	0.0174	0.0231	0.1707	0.10335	0.1098	0.06715	0.0704
Gene1234	0.00535	0.054	0.0117	0.02995	0.0109	0.0127	0.01385	0.01595	0.08155	0.0505	0.1267	0.01755	0.0073	0.01275	0.01605	0.01295	0.09885	0.1204	0.06375	0.0596	0.10085	0.01395	0.01535	0.02345	0.01845	0.02045	0.127	0.08255	0.0788	0.0688	0.09065
Gene1235	0.0106	0.06595	0.0331	0.10645	0.0422	0.03215	0.0365	0.03425	0.3405	0.4059	0.63645	0.0707	0.01045	0.03225	0.0459	0.05105	0.19635	0.24015	0.2305	0.1332	0.29865	0.04215	0.0594	0.05655	0.05565	0.0725	0.4665	0.26505	0.29765	0.15155	0.26605
Gene1236	0.0056	0.05505	0.01085	0.03525	0.00665	0.0133	0.01205	0.0127	0.0712	0.04725	0.09995	0.0206	0.00625	0.01175	0.0163	0.01355	0.09335	0.1046	0.06625	0.05935	0.08135	0.01155	0.0139	0.0204	0.0189	0.0189	0.1119	0.07625	0.0693	0.06475	0.0736
Gene1237	0.00605	0.0571	0.01215	0.0304	0.00985	0.01125	0.01175	0.0123	0.09735	0.0657	0.13745	0.01845	0.00555	0.01315	0.017	0.01815	0.1033	0.12715	0.0654	0.06475	0.09495	0.0156	0.0164	0.02475	0.0221	0.0216	0.1414	0.0975	0.07955	0.07525	0.09015
Gene1238	0.0053	0.02345	0.00995	0.02735	0.011	0.0103	0.0116	0.01515	0.0688	0.0611	0.1005	0.014	0.00625	0.0114	0.0169	0.0144	0.0917	0.1005	0.06745	0.07585	0.07435	0.01115	0.01035	0.0147	0.0137	0.0178	0.1675	0.0839	0.086	0.0619	0.0711
Gene1239	0.0058	0.0513	0.01	0.0338	0.00665	0.01455	0.01435	0.0115	0.06655	0.05475	0.0866	0.011	0.0068	0.00995	0.0133	0.01275	0.08535	0.093	0.0642	0.05725	0.0661	0.0124	0.00985	0.0157	0.02005	0.0159	0.0995	0.0629	0.0655	0.05835	0.06865
Gene1240	0.00665	0.03625	0.0119	0.0347	0.01165	0.01195	0.01445	0.0166	0.09785	0.09205	0.14265	0.02155	0.00605	0.01165	0.02045	0.02265	0.1135	0.12505	0.07725	0.0832	0.09615	0.0124	0.01495	0.02	0.0179	0.02175	0.19855	0.1271	0.1092	0.06595	0.0838
Gene1241	0.00595	0.05745	0.00785	0.03075	0.0084	0.01205	0.01505	0.01265	0.09145	0.05725	0.1429	0.01765	0.0061	0.01345	0.0152	0.01965	0.1079	0.11325	0.06005	0.0584	0.0922	0.0154	0.01385	0.026	0.02095	0.0205	0.1334	0.0941	0.06925	0.0583	0.08385
Gene1242	0.00495	0.04645	0.00955	0.0348	0.0061	0.01555	0.0129	0.0115	0.06705	0.0558	0.0907	0.0158	0.0068	0.01085	0.0134	0.01415	0.08285	0.1197	0.071	0.05855	0.07455	0.0119	0.01175	0.01695	0.0159	0.0148	0.10405	0.0707	0.06585	0.06455	0.06355
Gene1243	0.0061	0.03005	0.01685	0.0319	0.0094	0.0165	0.01505	0.0105	0.08925	0.06295	0.1408	0.0153	0.00735	0.01385	0.01895	0.01405	0.0787	0.1489	0.0604	0.0651	0.07935	0.0112	0.01445	0.0169	0.026	0.02185	0.08995	0.0802	0.07615	0.0603	0.06655
Gene1244	0.0069	0.0567	0.02745	0.0937	0.0315	0.03375	0.038	0.01145	0.3996	0.2889	0.40145	0.13765	0.00945	0.0907	0.09475	0.1363	0.2024	0.2021	0.1279	0.08675	0.15425	0.0312	0.14475	0.15725	0.0818	0.10515	0.34125	0.12495	0.12995	0.1455	0.1773
Gene1245	0.0224	0.09875	0.05645	0.3418	0.06425	0.0882	0.0835	0.0532	1.46975	1.60345	2.27865	0.2937	0.02105	0.09965	0.15665	0.31335	0.4648	0.4893	0.36125	0.20465	0.629	0.1416	0.3654	0.183	0.2716	0.32775	1.23135	0.2608	0.80505	0.3585	0.86225
Gene1246	0.00575	0.03975	0.01705	0.0331	0.00935	0.0159	0.0141	0.01385	0.1052	0.0623	0.12405	0.0216	0.00595	0.01415	0.01675	0.01535	0.0928	0.1298	0.05975	0.06555	0.0981	0.01385	0.0151	0.0216	0.0274	0.02285	0.11925	0.0906	0.08945	0.06425	0.0776
Gene1247	0.0147	0.08435	0.053	0.2211	0.0444	0.07535	0.06925	0.0432	0.77195	0.69435	1.30385	0.1687	0.0117	0.05755	0.0888	0.1609	0.337	0.36925	0.25665	0.17405	0.49585	0.0956	0.18845	0.12835	0.14355	0.18895	0.76915	0.324	0.46825	0.25175	0.5797
Gene1248	0.006	0.03485	0.0158	0.04735	0.0083	0.01835	0.01505	0.0165	0.1081	0.0643	0.1392	0.04455	0.00615	0.01915	0.0336	0.03045	0.1627	0.13285	0.06795	0.07215	0.1071	0.0163	0.0254	0.0301	0.03345	0.03185	0.1354	0.11855	0.08555	0.0758	0.08075
Gene1249	0.00495	0.0178	0.0062	0.02125	0.00695	0.0126	0.0143	0.0089	0.0602	0.04815	0.0637	0.012	0.0052	0.00745	0.0095	0.0111	0.0865	0.09285	0.07125	0.0617	0.07155	0.01055	0.00875	0.0128	0.00985	0.0171	0.13605	0.07125	0.0798	0.0652	0.07975
Gene1250	0.00625	0.0179	0.00595	0.02135	0.00825	0.0131	0.01395	0.00985	0.0595	0.0421	0.06685	0.0093	0.0049	0.00795	0.0079	0.00905	0.08875	0.09525	0.06775	0.06435	0.07135	0.01175	0.01005	0.0137	0.0107	0.01665	0.12315	0.06585	0.08125	0.05735	0.08035
Gene1251	0.0053	0.03535	0.01375	0.0333	0.007	0.01455	0.0118	0.01085	0.07925	0.0603	0.11635	0.0209	0.00645	0.0143	0.0213	0.01655	0.07605	0.1389	0.06595	0.0578	0.09175	0.0119	0.01345	0.02015	0.02315	0.02535	0.11175	0.07965	0.08	0.0596	0.0723
Gene1252	0.0049	0.0176	0.00665	0.0215	0.00855	0.0127	0.0123	0.00945	0.06685	0.0464	0.0657	0.0118	0.00545	0.008	0.01075	0.0097	0.0953	0.0908	0.06475	0.0525	0.07905	0.00965	0.0077	0.01235	0.0106	0.0159	0.11625	0.07205	0.0652	0.05855	0.0851
Gene1253	0.0066	0.04945	0.01535	0.05985	0.0136	0.0212	0.02755	0.01595	0.1677	0.13645	0.2689	0.0805	0.0096	0.03935	0.0353	0.049	0.1818	0.22725	0.0871	0.0773	0.1557	0.01715	0.0291	0.06915	0.04265	0.05575	0.206	0.19975	0.1554	0.1292	0.1063
Gene1254	0.00525	0.01915	0.0065	0.02245	0.009	0.01195	0.0157	0.0107	0.0677	0.04705	0.07315	0.0213	0.00575	0.01165	0.0122	0.01635	0.2672	0.1735	0.11155	0.0772	0.10775	0.01165	0.01075	0.0176	0.01705	0.02275	0.1499	0.17175	0.1164	0.0806	0.09345
Gene1255	0.0363	0.2012	0.1299	0.88625	0.05635	0.2644	0.1937	0.17995	2.03545	2.92915	3.39095	0.62825	0.0349	0.19385	0.31915	0.5207	1.15335	1.09555	0.92915	0.4329	1.8796	0.27625	0.5363	0.43945	0.56845	0.7557	2.91305	0.9104	1.81095	0.81015	2.9459
Gene1256	0.0053	0.0207	0.00775	0.02535	0.0087	0.01075	0.0165	0.01125	0.07225	0.05495	0.0953	0.0134	0.0066	0.009	0.01145	0.01445	0.09555	0.10305	0.08085	0.0716	0.0991	0.01405	0.011	0.01765	0.01385	0.0158	0.14465	0.0763	0.0748	0.0691	0.09965
Gene1257	0.00515	0.01905	0.00645	0.02185	0.0092	0.0142	0.01585	0.01065	0.0806	0.06705	0.09105	0.01285	0.0069	0.00925	0.0113	0.01655	0.15125	0.1214	0.13635	0.16905	0.11755	0.01335	0.01215	0.01575	0.01395	0.017	0.29905	0.0819	0.12875	0.10285	0.17135
Gene1258	0.00605	0.02185	0.008	0.024	0.0106	0.0148	0.01635	0.01185	0.08685	0.06245	0.1088	0.01455	0.00585	0.00995	0.01045	0.0166	0.0998	0.09625	0.06705	0.06475	0.0985	0.01145	0.0113	0.01815	0.0149	0.0236	0.13055	0.0928	0.1004	0.0674	0.1
Gene1259	0.00665	0.0184	0.00775	0.02845	0.0098	0.0145	0.0145	0.0103	0.0753	0.08195	0.0816	0.0147	0.0082	0.00965	0.0122	0.01725	0.10215	0.11385	0.0816	0.06595	0.0883	0.01235	0.01795	0.0204	0.0127	0.0204	0.158	0.0761	0.0896	0.07425	0.11455
Gene1260	0.00525	0.014	0.00655	0.01985	0.00875	0.01285	0.0136	0.00945	0.0549	0.05	0.0645	0.01015	0.00565	0.00725	0.00965	0.0105	0.1005	0.078	0.0713	0.0617	0.08155	0.00885	0.00775	0.0163	0.0108	0.0154	0.16495	0.0679	0.0866	0.05865	0.0839
Gene1261	0.00525	0.0165	0.00675	0.0217	0.00925	0.01175	0.01265	0.00975	0.05835	0.04385	0.0773	0.00985	0.0063	0.00725	0.0104	0.01145	0.0877	0.08795	0.07255	0.0622	0.08275	0.01005	0.0101	0.01325	0.01085	0.01505	0.1345	0.0706	0.0761	0.0649	0.08065
Gene1262	0.00575	0.03545	0.01	0.02755	0.006	0.01115	0.0132	0.01235	0.09185	0.0526	0.0845	0.01585	0.00555	0.0112	0.01745	0.0193	0.14495	0.15115	0.1179	0.1137	0.12	0.01155	0.0146	0.0172	0.01795	0.016	0.28805	0.0864	0.1138	0.09615	0.1921
Gene1263	0.00485	0.0317	0.01085	0.0251	0.0062	0.01125	0.0127	0.01165	0.0658	0.04625	0.091	0.01125	0.00525	0.01045	0.0136	0.01075	0.07205	0.09075	0.0558	0.05355	0.0788	0.0124	0.00935	0.01705	0.01595	0.0153	0.09645	0.06905	0.0659	0.0556	0.0896
Gene1264	0.00605	0.03985	0.01025	0.0371	0.0082	0.01275	0.0135	0.01425	0.09705	0.06955	0.1154	0.0185	0.0075	0.01515	0.02585	0.0238	0.11255	0.14155	0.07735	0.0687	0.10375	0.0158	0.01905	0.0302	0.0239	0.02725	0.1605	0.0763	0.1179	0.07145	0.10695
Empty	0.0038	0.0283	0.00785	0.01345	0.0054	0.0084	0.00795	0.00905	0.04005	0.03745	0.04645	0.01045	0.0047	0.00885	0.0119	0.0089	0.07905	0.0985	0.05375	0.05885	0.06195	0.0072	0.00665	0.00925	0.00805	0.01305	0.14065	0.06115	0.07495	0.0549	0.06565
Gene1265	0.00515	0.04195	0.00985	0.0302	0.0064	0.01155	0.01295	0.01285	0.07555	0.05245	0.09635	0.01505	0.0058	0.00935	0.0162	0.01275	0.0759	0.10465	0.06745	0.06325	0.0946	0.0119	0.01125	0.01915	0.0167	0.0213	0.1005	0.0695	0.07565	0.0582	0.08615
Empty	0.00385	0.0144	0.00835	0.01475	0.0052	0.0086	0.00845	0.0094	0.0396	0.0357	0.04125	0.009	0.0051	0.0087	0.0117	0.00945	0.07105	0.0911	0.0552	0.05405	0.06865	0.0059	0.0062	0.01125	0.0099	0.0139	0.0984	0.0606	0.0798	0.0509	0.0634
Gene1266	0.00495	0.0475	0.01015	0.02725	0.0068	0.01125	0.01195	0.01	0.0644	0.0538	0.11725	0.01235	0.0062	0.0107	0.0138	0.0121	0.09145	0.112	0.06565	0.06415	0.08935	0.01255	0.01195	0.01665	0.01955	0.023	0.11875	0.07985	0.08105	0.06695	0.07145
Gene1267	0.0059	0.0498	0.01085	0.03315	0.00755	0.011	0.0102	0.01075	0.0579	0.04815	0.08835	0.0091	0.0051	0.0093	0.01145	0.0114	0.09395	0.10325	0.06035	0.05545	0.0967	0.0098	0.0096	0.0135	0.01575	0.0192	0.10185	0.05495	0.0734	0.05175	0.0714
Empty	0.0042	0.0104	0.00735	0.01875	0.00605	0.0088	0.0072	0.0084	0.04275	0.0391	0.04295	0.00895	0.0052	0.00815	0.01125	0.00955	0.06875	0.08255	0.05745	0.05705	0.0834	0.0071	0.00655	0.0098	0.00965	0.0179	0.09475	0.0677	0.07455	0.05415	0.0625
Empty	0.00515	0.01225	0.00675	0.017	0.00695	0.0076	0.0083	0.009	0.04125	0.03745	0.0442	0.01125	0.0056	0.00815	0.01285	0.01115	0.08195	0.0936	0.05505	0.05875	0.06895	0.00725	0.00535	0.00995	0.00895	0.01495	0.1025	0.06815	0.07085	0.05495	0.0632
Gene1268	0.01585	0.10465	0.0394	0.2361	0.06815	0.0893	0.0943	0.05165	0.65205	0.80075	1.01445	0.16395	0.0158	0.0708	0.09555	0.18885	0.52805	0.71315	0.4155	0.29965	0.7028	0.13315	0.1893	0.22475	0.1719	0.253	1.1462	0.401	0.92125	0.4128	1.21495
Empty	0.0035	0.011	0.00725	0.0157	0.00565	0.0086	0.0081	0.0088	0.0325	0.0311	0.03985	0.00945	0.0057	0.00705	0.01155	0.00785	0.0804	0.083	0.05325	0.0495	0.0646	0.0065	0.0063	0.0086	0.0095	0.0133	0.0832	0.06695	0.06285	0.06035	0.0613
Gene1269	0.0055	0.04645	0.00965	0.02555	0.00705	0.0112	0.0121	0.01065	0.05425	0.04075	0.0775	0.009	0.00515	0.0097	0.00965	0.00995	0.08465	0.10355	0.05795	0.068	0.0775	0.00955	0.00905	0.01245	0.01375	0.01825	0.1045	0.0623	0.07845	0.06325	0.0686
Empty	0.00495	0.01175	0.00795	0.0176	0.0068	0.00835	0.008	0.00925	0.0416	0.0445	0.0473	0.01125	0.00495	0.0083	0.0126	0.0107	0.07545	0.09595	0.0622	0.058	0.06775	0.0079	0.0066	0.0109	0.00905	0.0162	0.10475	0.06645	0.07005	0.0546	0.06805
Gene1270	0.0046	0.04345	0.0107	0.02395	0.00805	0.0136	0.0134	0.0118	0.05455	0.043	0.08375	0.0153	0.0069	0.0094	0.01305	0.01575	0.08795	0.1088	0.0592	0.0606	0.08635	0.0127	0.01375	0.0154	0.0168	0.0232	0.09715	0.09435	0.09355	0.0623	0.08015
Gene1271	0.0048	0.04725	0.0103	0.03215	0.0087	0.01345	0.0123	0.01215	0.06595	0.0514	0.1031	0.0211	0.00615	0.0149	0.01325	0.0213	0.11105	0.1117	0.0692	0.06935	0.0887	0.01065	0.0123	0.01525	0.0174	0.0204	0.1006	0.07695	0.0956	0.0645	0.085
Empty	0.00425	0.011	0.0078	0.0149	0.0063	0.00785	0.0077	0.0082	0.03695	0.03075	0.041	0.0094	0.00525	0.00735	0.00985	0.00955	0.07975	0.0828	0.05515	0.0523	0.0611	0.00655	0.006	0.0115	0.00925	0.01155	0.08015	0.06615	0.07005	0.0563	0.05995
Empty	0.0042	0.01295	0.0068	0.01545	0.0054	0.00805	0.0075	0.0095	0.04045	0.03715	0.04475	0.0073	0.00495	0.0077	0.01205	0.0096	0.0751	0.08345	0.06055	0.05505	0.06325	0.0068	0.0066	0.01165	0.00835	0.01265	0.0954	0.06685	0.0873	0.0508	0.0619
Empty	0.00415	0.00975	0.0077	0.0132	0.00555	0.0072	0.0069	0.00765	0.03375	0.0284	0.0372	0.0078	0.0047	0.0076	0.01175	0.0081	0.07055	0.08565	0.0576	0.0516	0.059	0.0062	0.00555	0.01115	0.00945	0.01385	0.08955	0.05865	0.0761	0.0574	0.0712
Gene1272	0.006	0.0381	0.01505	0.04035	0.0074	0.01555	0.0159	0.01285	0.09145	0.0845	0.1132	0.0256	0.0067	0.0139	0.0201	0.01405	0.08875	0.10745	0.0637	0.06005	0.08665	0.0129	0.0158	0.01615	0.0227	0.02455	0.111	0.0754	0.0826	0.06735	0.0721
Gene1273	0.0057	0.0417	0.0182	0.0425	0.00825	0.01365	0.0178	0.0143	0.12	0.1057	0.1629	0.04065	0.00635	0.02105	0.0232	0.02425	0.1209	0.14995	0.0954	0.0658	0.10405	0.01285	0.019	0.0295	0.02455	0.0343	0.15505	0.06305	0.1029	0.08095	0.0796
Gene1274	0.014	0.0835	0.0631	0.28365	0.0227	0.05655	0.08045	0.05155	0.6905	1.04045	1.34295	0.2091	0.01275	0.0579	0.07985	0.16985	0.35095	0.48575	0.30055	0.13205	0.5358	0.0963	0.16345	0.12265	0.165	0.17315	0.8518	0.3071	0.6319	0.2951	0.60765
Gene1275	0.00525	0.03655	0.01585	0.04245	0.0081	0.01545	0.01645	0.0139	0.08185	0.06795	0.10295	0.02185	0.00575	0.01215	0.01715	0.0123	0.08605	0.11445	0.06095	0.06145	0.0705	0.01215	0.01125	0.0126	0.01525	0.02175	0.09675	0.06545	0.08505	0.05215	0.0607
Gene1276	0.0052	0.0341	0.0154	0.04195	0.00885	0.015	0.01625	0.01295	0.083	0.0794	0.1323	0.0223	0.00645	0.01415	0.0214	0.01575	0.09305	0.1226	0.05695	0.06165	0.0797	0.0136	0.01355	0.01585	0.0193	0.0245	0.1147	0.07125	0.08365	0.06735	0.0786
Gene1277	0.0054	0.01765	0.00635	0.0245	0.0079	0.0181	0.0156	0.01195	0.0788	0.0478	0.09275	0.0124	0.0063	0.0114	0.0099	0.01495	0.11305	0.1147	0.0708	0.0894	0.10395	0.0107	0.00955	0.02255	0.01305	0.02235	0.20685	0.1308	0.0959	0.0714	0.0967
Gene1278	0.00495	0.0329	0.0142	0.03765	0.01115	0.01325	0.0154	0.01395	0.08705	0.08055	0.12285	0.0256	0.0054	0.01665	0.02435	0.0182	0.12175	0.13855	0.0872	0.09305	0.0873	0.01305	0.0154	0.0229	0.02215	0.02445	0.1669	0.09055	0.10735	0.08975	0.1075
Gene1279	0.0051	0.018	0.00665	0.0294	0.01015	0.0161	0.01805	0.01075	0.14415	0.08385	0.12555	0.0192	0.0075	0.01045	0.0099	0.0187	0.13675	0.14255	0.1339	0.0903	0.11175	0.01405	0.01385	0.0314	0.02545	0.0357	0.18715	0.1105	0.1308	0.09305	0.10505
Gene1280	0.00545	0.01595	0.00635	0.02125	0.00845	0.01585	0.0157	0.009	0.06115	0.0464	0.07445	0.01085	0.0054	0.00705	0.00945	0.01015	0.1006	0.0763	0.066	0.0613	0.08825	0.00925	0.0093	0.0117	0.011	0.01565	0.11225	0.0651	0.07905	0.0628	0.0853
Gene1281	0.0071	0.0387	0.0212	0.06415	0.0138	0.01805	0.0225	0.01925	0.20185	0.25255	0.39725	0.04325	0.00765	0.0179	0.0303	0.0326	0.1095	0.11335	0.092	0.06575	0.1133	0.0252	0.0384	0.0341	0.0361	0.0494	0.17465	0.08	0.1205	0.07205	0.11435
Gene1282	0.0051	0.0272	0.0071	0.0325	0.0117	0.0168	0.02755	0.01735	0.1016	0.07265	0.1299	0.02365	0.0076	0.0094	0.0108	0.02465	0.12775	0.17665	0.08235	0.09585	0.14305	0.01805	0.0205	0.04695	0.01905	0.03185	0.25125	0.1267	0.1544	0.09665	0.1407
Gene1283	0.0054	0.0158	0.007	0.02925	0.01	0.01465	0.0189	0.0089	0.1285	0.0623	0.1129	0.01325	0.0052	0.00915	0.0116	0.0201	0.107	0.10365	0.07815	0.07325	0.09295	0.01285	0.0251	0.02515	0.0139	0.02325	0.1226	0.1061	0.0804	0.06785	0.0992
Gene1284	0.00615	0.027	0.00785	0.0312	0.01325	0.01815	0.0208	0.0139	0.12045	0.07545	0.1217	0.02655	0.0079	0.0129	0.0149	0.0365	0.19115	0.22005	0.0893	0.11815	0.1495	0.019	0.02085	0.05015	0.02435	0.037	0.26175	0.17025	0.1701	0.1097	0.1456
Gene1285	0.00435	0.0312	0.01415	0.0346	0.00795	0.0101	0.0137	0.00985	0.0632	0.05145	0.1058	0.01635	0.0061	0.0114	0.0124	0.01145	0.08805	0.11275	0.0527	0.0603	0.0772	0.0111	0.0109	0.01485	0.016	0.0195	0.13305	0.0714	0.08025	0.06065	0.0674
Gene1286	0.0052	0.01485	0.0063	0.0326	0.00885	0.01195	0.0167	0.0085	0.07135	0.04455	0.0937	0.0088	0.006	0.00855	0.0085	0.0127	0.0979	0.1	0.0654	0.07205	0.1073	0.01095	0.01125	0.01565	0.01035	0.0146	0.11235	0.08655	0.0924	0.0606	0.085
Gene1287	0.00505	0.0325	0.0131	0.03225	0.00905	0.0123	0.0136	0.0131	0.06205	0.0625	0.098	0.01865	0.0066	0.0102	0.0143	0.01355	0.09085	0.0972	0.06315	0.05555	0.0783	0.0095	0.0089	0.0143	0.01465	0.0181	0.13345	0.0801	0.07505	0.06135	0.06595
Gene1288	0.00535	0.0206	0.00625	0.0256	0.0084	0.0162	0.01925	0.01525	0.0919	0.0665	0.11265	0.0123	0.0072	0.0083	0.00965	0.01835	0.11525	0.11665	0.0681	0.0836	0.0925	0.0165	0.01345	0.02755	0.0146	0.0253	0.17015	0.09045	0.15145	0.077	0.1075
Gene1289	0.00455	0.01395	0.00575	0.02605	0.01015	0.01565	0.01445	0.00835	0.0742	0.0598	0.0872	0.01485	0.0066	0.00825	0.01	0.0173	0.10775	0.11165	0.0734	0.06325	0.09295	0.0143	0.0102	0.0212	0.0128	0.0196	0.12045	0.07515	0.10615	0.06535	0.0846
Gene1290	0.00535	0.0294	0.01385	0.0395	0.00915	0.0137	0.01645	0.0117	0.05685	0.05935	0.0953	0.0179	0.006	0.0115	0.0156	0.0152	0.07985	0.0813	0.065	0.06465	0.07215	0.01135	0.0097	0.0157	0.01705	0.0225	0.12465	0.08015	0.077	0.06065	0.07665
Gene1291	0.0061	0.0325	0.01055	0.03595	0.0162	0.0197	0.0226	0.01615	0.13205	0.08965	0.17345	0.02595	0.0098	0.0163	0.0141	0.03845	0.26275	0.27425	0.13865	0.30355	0.19635	0.0248	0.03055	0.0435	0.02385	0.04225	0.40915	0.23875	0.23885	0.14275	0.23095
Gene1292	0.0055	0.01765	0.0068	0.0231	0.01125	0.015	0.015	0.0087	0.0775	0.0765	0.10165	0.01495	0.00655	0.0068	0.0127	0.0164	0.09705	0.08425	0.0726	0.0671	0.0991	0.0164	0.015	0.01475	0.01235	0.0167	0.1228	0.07495	0.0916	0.0792	0.08585
Gene1293	0.00445	0.0182	0.00625	0.0226	0.0091	0.0154	0.01525	0.012	0.0668	0.041	0.072	0.01055	0.00625	0.00775	0.0074	0.01315	0.1072	0.1106	0.0768	0.14475	0.0877	0.01095	0.0077	0.0155	0.01065	0.01735	0.1906	0.0756	0.09315	0.07945	0.09335
Gene1294	0.00745	0.059	0.01575	0.07225	0.03365	0.028	0.04465	0.03995	0.3103	0.22645	0.32065	0.0762	0.0174	0.1078	0.0348	0.11225	0.5134	0.69185	0.2142	0.19165	0.46695	0.04915	0.1002	0.13295	0.0625	0.1344	1.01235	2.35045	0.595	0.2784	0.5261
Gene1295	0.00475	0.01595	0.00665	0.0225	0.00995	0.0133	0.0124	0.01205	0.06935	0.04395	0.0678	0.01005	0.0058	0.00715	0.0106	0.01125	0.0956	0.1035	0.0671	0.0843	0.08685	0.01335	0.0097	0.0174	0.0089	0.01955	0.10205	0.0771	0.0982	0.0705	0.1017
Gene1296	0.00485	0.01985	0.00855	0.03375	0.00935	0.01725	0.0166	0.0135	0.10065	0.0529	0.14295	0.01365	0.00815	0.01155	0.01575	0.0223	0.14035	0.1316	0.07535	0.075	0.1167	0.01275	0.01115	0.0255	0.01445	0.02125	0.25245	0.0856	0.09555	0.0699	0.09965
Gene1297	0.00435	0.01865	0.00755	0.0305	0.0104	0.0127	0.016	0.0113	0.093	0.0474	0.1534	0.01395	0.0074	0.0123	0.0151	0.0209	0.113	0.1411	0.0685	0.06625	0.08885	0.01075	0.0113	0.02145	0.01225	0.02125	0.1638	0.0847	0.0926	0.068	0.09415
Gene1298	0.00515	0.01845	0.00675	0.02515	0.0097	0.01335	0.0151	0.01305	0.08415	0.0428	0.13875	0.0107	0.0054	0.00935	0.0105	0.01705	0.0866	0.10275	0.06335	0.059	0.0866	0.0108	0.00805	0.01525	0.0097	0.01845	0.1591	0.0804	0.0712	0.0598	0.079
Gene1299	0.00555	0.02305	0.01125	0.02685	0.0107	0.01115	0.01435	0.01185	0.0917	0.0506	0.1406	0.0139	0.00655	0.0102	0.0117	0.02125	0.0987	0.18845	0.0729	0.067	0.0987	0.0145	0.01255	0.01865	0.0123	0.0225	0.1805	0.07595	0.08465	0.06575	0.07925
Gene1300	0.0047	0.01615	0.00655	0.0241	0.00625	0.01035	0.00935	0.0095	0.05345	0.03715	0.07265	0.0091	0.0071	0.00745	0.0111	0.0122	0.0988	0.09225	0.07755	0.0783	0.07705	0.01085	0.0078	0.01475	0.0096	0.0165	0.15355	0.0724	0.0814	0.0579	0.0704
Gene1301	0.01335	0.08705	0.02725	0.21745	0.0543	0.059	0.08095	0.0526	0.62955	0.67645	0.96165	0.1464	0.013	0.06045	0.0542	0.16425	0.40585	0.38475	0.27425	0.20625	0.4769	0.10445	0.1635	0.12105	0.12295	0.1657	1.03575	0.311	0.57345	0.3464	0.5484
Gene1302	0.00565	0.02115	0.0072	0.03105	0.0121	0.01455	0.0163	0.0131	0.07425	0.04955	0.09555	0.01405	0.00775	0.0075	0.0115	0.01975	0.11005	0.136	0.0741	0.06105	0.09745	0.01515	0.0088	0.02015	0.01335	0.01935	0.18465	0.0876	0.10275	0.06935	0.0987
Gene1303	0.00505	0.0401	0.0096	0.03265	0.00885	0.01155	0.0132	0.0108	0.0685	0.0611	0.1109	0.01175	0.007	0.0105	0.01275	0.015	0.08295	0.10755	0.05725	0.06885	0.0755	0.01115	0.013	0.01485	0.01535	0.01945	0.13685	0.06505	0.0851	0.05545	0.0785
Empty	0.00515	0.01085	0.0059	0.0158	0.00625	0.009	0.007	0.0082	0.04055	0.02925	0.03755	0.0087	0.0044	0.0075	0.0109	0.0115	0.07365	0.09775	0.0553	0.058	0.07165	0.0071	0.0058	0.01285	0.008	0.01255	0.09305	0.07375	0.06735	0.0621	0.06565
Gene1304	0.005	0.0468	0.015	0.036	0.013	0.00925	0.01275	0.01225	0.12925	0.07215	0.19495	0.01955	0.00655	0.01725	0.01775	0.0267	0.10865	0.1587	0.07325	0.0887	0.10985	0.01825	0.01885	0.02705	0.03015	0.0295	0.2384	0.11745	0.09215	0.06125	0.0989
Empty	0.0041	0.0102	0.0056	0.0148	0.0051	0.0092	0.00705	0.00755	0.04485	0.03325	0.04075	0.00855	0.0049	0.00805	0.01115	0.00965	0.07345	0.0838	0.0559	0.05135	0.06655	0.00665	0.0075	0.01305	0.0089	0.0143	0.1076	0.07455	0.0721	0.05385	0.06845
Gene1305	0.0055	0.0193	0.00725	0.02695	0.00895	0.0124	0.0132	0.01195	0.08545	0.0651	0.12365	0.01465	0.0072	0.00815	0.01135	0.01905	0.1838	0.16265	0.14025	0.18135	0.17	0.0124	0.0089	0.01945	0.01275	0.0192	0.27695	0.0939	0.1551	0.0749	0.16445
Gene1306	0.01015	0.06085	0.0174	0.1306	0.04445	0.0286	0.03295	0.0353	0.34485	0.3891	0.55855	0.07635	0.0113	0.03345	0.0414	0.09195	0.178	0.1479	0.17295	0.1561	0.31085	0.06255	0.0681	0.06915	0.07455	0.11725	0.47975	0.1322	0.2138	0.12115	0.3444
Gene1307	0.0047	0.01935	0.0067	0.0274	0.0103	0.0108	0.0132	0.01045	0.06135	0.0447	0.08	0.05065	0.00735	0.00755	0.0118	0.02055	0.2652	0.1256	0.0656	0.0731	0.09505	0.0116	0.0092	0.02065	0.01585	0.0197	0.15305	0.10345	0.09645	0.06555	0.0872
Empty	0.00395	0.0092	0.006	0.01495	0.0065	0.00785	0.0067	0.0077	0.041	0.04	0.04645	0.0084	0.0051	0.0068	0.0129	0.0102	0.07455	0.0858	0.0527	0.05485	0.07225	0.0069	0.00735	0.01335	0.00845	0.0151	0.09625	0.06955	0.07995	0.06215	0.071
Gene1308	0.00505	0.02075	0.00655	0.02735	0.01	0.01285	0.01315	0.01165	0.0651	0.0463	0.08485	0.00845	0.00625	0.0077	0.0101	0.0116	0.0969	0.103	0.0652	0.05975	0.09055	0.01165	0.0073	0.0139	0.01055	0.01645	0.12885	0.0828	0.0788	0.0601	0.0891
Gene1309	0.00625	0.03475	0.01005	0.0361	0.0124	0.00815	0.0139	0.0129	0.12835	0.0705	0.24635	0.0235	0.00635	0.0149	0.0137	0.02205	0.11905	0.1184	0.07075	0.0818	0.12465	0.0162	0.0223	0.0215	0.02095	0.02625	0.3421	0.09315	0.10105	0.08285	0.09525
Empty	0.0047	0.01105	0.0058	0.01415	0.00595	0.0096	0.00755	0.0083	0.03835	0.02795	0.04025	0.0083	0.00485	0.0082	0.01065	0.01095	0.077	0.0859	0.0567	0.05155	0.0659	0.00655	0.00775	0.0135	0.00825	0.01555	0.1109	0.06775	0.07695	0.0561	0.06805
Empty	0.00505	0.0108	0.0072	0.01235	0.00635	0.00795	0.00785	0.0074	0.03995	0.03135	0.04775	0.0081	0.0053	0.00795	0.0107	0.008	0.08155	0.08345	0.05445	0.05895	0.06575	0.00675	0.0063	0.01135	0.0081	0.01485	0.09985	0.05675	0.08425	0.0554	0.06905
Empty	0.00425	0.0117	0.00635	0.01335	0.00555	0.008	0.0082	0.008	0.0404	0.03245	0.04415	0.0104	0.00565	0.0087	0.0111	0.01035	0.084	0.08225	0.06045	0.05495	0.07465	0.009	0.00725	0.01185	0.00955	0.01405	0.1065	0.06815	0.08105	0.0591	0.07605
Empty	0.00425	0.0103	0.00705	0.0178	0.0059	0.00825	0.0083	0.0081	0.04235	0.03995	0.05	0.00885	0.0049	0.0088	0.0102	0.0115	0.08025	0.083	0.0561	0.0606	0.07715	0.0093	0.008	0.0124	0.01105	0.01465	0.0996	0.0707	0.07705	0.0529	0.06995
Empty	0.00455	0.01115	0.00695	0.0122	0.00645	0.0098	0.0082	0.00845	0.0389	0.03335	0.0394	0.00945	0.00485	0.0081	0.01005	0.0101	0.07785	0.0782	0.058	0.0588	0.0717	0.00955	0.00555	0.0106	0.00855	0.01145	0.1007	0.06265	0.07675	0.055	0.0663
Empty	0.005	0.01295	0.00655	0.0181	0.00625	0.01015	0.00835	0.00905	0.0467	0.03495	0.06555	0.01155	0.0067	0.0095	0.01045	0.0133	0.0886	0.0829	0.07235	0.05825	0.0845	0.0121	0.0128	0.0115	0.0114	0.01615	0.09695	0.08045	0.08175	0.06245	0.1024
Empty	0.00425	0.00985	0.0069	0.01765	0.0057	0.01	0.0078	0.00755	0.03445	0.02755	0.04065	0.0094	0.00515	0.0088	0.00985	0.0092	0.0801	0.0865	0.0581	0.06455	0.0754	0.0084	0.00665	0.0088	0.0096	0.01475	0.0871	0.0697	0.06625	0.0724	0.06905
Gene1310	0.0049	0.034	0.01955	0.03855	0.01205	0.0144	0.01065	0.0117	0.11285	0.0918	0.1431	0.02345	0.008	0.01875	0.037	0.0249	0.1261	0.201	0.0885	0.09505	0.101	0.01625	0.0257	0.03895	0.0297	0.03465	0.1404	0.098	0.112	0.086	0.16175
Gene1311	0.00585	0.0429	0.0214	0.0338	0.01225	0.0146	0.01105	0.01055	0.1106	0.0688	0.1751	0.02605	0.0081	0.02015	0.0314	0.02065	0.1276	0.1646	0.07545	0.06985	0.10765	0.0124	0.02925	0.0409	0.02985	0.03995	0.1544	0.10515	0.11475	0.07815	0.1012
Gene1312	0.00565	0.0285	0.01395	0.0405	0.00935	0.0168	0.0147	0.0123	0.0898	0.06115	0.10435	0.0204	0.00755	0.0122	0.0188	0.0167	0.0932	0.08055	0.0634	0.0632	0.0812	0.0124	0.01135	0.0165	0.0189	0.021	0.14505	0.0751	0.08435	0.0624	0.0648
Gene1313	0.00585	0.04715	0.0215	0.02875	0.01535	0.0124	0.0115	0.02585	0.1117	0.07035	0.1593	0.049	0.00775	0.02715	0.03005	0.0263	0.1752	0.6532	0.07885	0.06365	0.11975	0.01205	0.0255	0.02755	0.0411	0.0442	0.14885	0.14475	0.11005	0.08755	0.0775
Gene1314	0.0055	0.03435	0.01635	0.0404	0.00875	0.01345	0.01415	0.01335	0.0646	0.0648	0.1138	0.0177	0.00595	0.01225	0.015	0.014	0.08795	0.1054	0.0628	0.06645	0.07305	0.0126	0.0099	0.01375	0.0131	0.0195	0.13595	0.0693	0.0701	0.0593	0.06345
Gene1315	0.00675	0.0486	0.029	0.0572	0.01885	0.0184	0.01465	0.02715	0.19095	0.10635	0.24175	0.05885	0.00805	0.0361	0.059	0.0552	0.2182	0.24585	0.11215	0.08585	0.175	0.01905	0.07295	0.06785	0.048	0.0811	0.30075	0.21165	0.1979	0.12265	0.13965
Gene1316	0.0214	0.16105	0.09255	0.2561	0.0638	0.0786	0.046	0.0599	0.87865	0.8324	1.62385	0.2664	0.017	0.0632	0.1373	0.22485	0.551	0.4808	0.38405	0.23935	0.56995	0.0986	0.2777	0.1569	0.2212	0.26045	1.3207	0.6692	0.48215	0.38715	0.8461
Gene1317	0.01335	0.09925	0.0458	0.3179	0.14145	0.0828	0.1037	0.09415	0.75075	1.13895	1.7847	0.1984	0.02085	0.099	0.1376	0.19865	0.4851	0.53615	0.51665	0.3154	0.7662	0.1184	0.14375	0.2392	0.19615	0.27095	1.36095	0.57525	0.65905	0.3314	0.8874
Gene1318	0.01135	0.1427	0.0393	0.07045	0.04025	0.02495	0.0207	0.0261	0.44845	0.29675	0.57285	0.07835	0.01125	0.04155	0.0558	0.0679	0.28555	0.32545	0.1502	0.1036	0.2212	0.0547	0.1012	0.08285	0.08455	0.0959	0.47125	0.47715	0.33225	0.1247	0.2514
Gene1319	0.00435	0.01605	0.0062	0.0247	0.00855	0.01405	0.0135	0.01045	0.0794	0.04525	0.06945	0.01135	0.0054	0.0081	0.0117	0.01315	0.0993	0.1192	0.07005	0.08945	0.0876	0.01205	0.0094	0.0211	0.0107	0.01965	0.097	0.06905	0.0742	0.075	0.09205
Gene1320	0.00675	0.04265	0.01885	0.05315	0.0185	0.01755	0.0205	0.02365	0.13795	0.1332	0.29105	0.03085	0.0067	0.0245	0.0218	0.0283	0.12105	0.13665	0.08315	0.0978	0.14535	0.02225	0.02	0.02475	0.0282	0.0335	0.18765	0.12855	0.14045	0.07865	0.0925
Gene1321	0.0068	0.0223	0.0119	0.03955	0.018	0.0168	0.0181	0.0378	0.09375	0.06195	0.14545	0.01555	0.00695	0.01345	0.01825	0.0158	0.09565	0.0991	0.06905	0.07575	0.0904	0.01555	0.0115	0.0181	0.0165	0.01975	0.14385	0.0824	0.08045	0.05775	0.0804
Gene1322	0.0046	0.01585	0.00585	0.02095	0.00755	0.0118	0.01415	0.0105	0.0708	0.04355	0.06905	0.0117	0.0057	0.00765	0.01045	0.01245	0.09945	0.10165	0.06805	0.08605	0.07555	0.0121	0.0097	0.0173	0.01155	0.01705	0.09105	0.0773	0.0757	0.0694	0.08645
Gene1323	0.0053	0.04015	0.01555	0.04025	0.0104	0.01395	0.01405	0.0147	0.1054	0.08105	0.16585	0.02905	0.0066	0.015	0.02065	0.0225	0.1053	0.1534	0.0703	0.06785	0.1243	0.01535	0.0186	0.0222	0.0243	0.03155	0.14065	0.12455	0.10365	0.075	0.09525
Gene1324	0.0045	0.019	0.00585	0.0249	0.00835	0.0134	0.0117	0.01065	0.07565	0.04995	0.075	0.0141	0.00545	0.0082	0.00895	0.013	0.1029	0.11395	0.06535	0.0762	0.0855	0.01055	0.00925	0.02015	0.0118	0.0216	0.1328	0.0869	0.08815	0.07145	0.11695
Gene1325	0.00625	0.0483	0.0174	0.04655	0.01	0.02035	0.0222	0.0246	0.24085	0.1023	0.21635	0.11015	0.01325	0.04465	0.10195	0.10605	0.17395	0.2641	0.0966	0.06975	0.1708	0.0137	0.03345	0.10125	0.0739	0.13405	0.1943	0.2244	0.15775	0.11325	0.10635
Gene1326	0.00485	0.0147	0.00725	0.02365	0.0087	0.0151	0.01255	0.01235	0.06725	0.05385	0.0606	0.0218	0.0062	0.0104	0.012	0.01905	0.116	0.13805	0.07485	0.0896	0.10765	0.013	0.01355	0.0298	0.016	0.0283	0.1483	0.10265	0.0941	0.08465	0.0917
Gene1327	0.0052	0.0388	0.0161	0.03375	0.00785	0.0157	0.01065	0.01705	0.0816	0.0734	0.114	0.0236	0.0062	0.01235	0.02285	0.01975	0.105	0.1623	0.0667	0.06545	0.08425	0.01055	0.01385	0.01915	0.0208	0.02675	0.119	0.1016	0.09585	0.0753	0.06655
Gene1328	0.0043	0.0188	0.0067	0.02865	0.0082	0.01345	0.014	0.0112	0.0786	0.0481	0.09555	0.01485	0.0064	0.0096	0.01015	0.02005	0.103	0.1299	0.0698	0.07025	0.0971	0.0147	0.01215	0.02145	0.01335	0.0232	0.15165	0.10785	0.0785	0.074	0.09715
Gene1329	0.00485	0.0184	0.0069	0.02235	0.0081	0.01475	0.01175	0.01085	0.06345	0.04035	0.06295	0.01345	0.00605	0.0072	0.00865	0.01335	0.0894	0.11085	0.06055	0.07735	0.08145	0.0098	0.00935	0.01485	0.0096	0.01655	0.1015	0.0776	0.07075	0.0736	0.087
Gene1330	0.01	0.1127	0.0346	0.1672	0.07345	0.0873	0.0863	0.05285	0.78795	0.5716	0.58185	0.1273	0.01405	0.0461	0.045	0.14685	0.25655	0.35075	0.31105	0.23645	0.57145	0.13615	0.15045	0.21825	0.124	0.26475	0.9978	0.35635	0.3363	0.2389	0.98215
Gene1331	0.00485	0.01765	0.0063	0.02135	0.0077	0.01425	0.01125	0.0096	0.06285	0.04525	0.06915	0.015	0.00635	0.00955	0.00935	0.0137	0.1008	0.11685	0.0651	0.05995	0.0772	0.01205	0.01	0.01495	0.01185	0.01885	0.11705	0.08025	0.0769	0.06545	0.10155
Gene1332	0.0054	0.0276	0.01025	0.0304	0.01185	0.017	0.01565	0.0138	0.1127	0.0737	0.1343	0.0226	0.00615	0.0102	0.00965	0.01995	0.1089	0.12885	0.0802	0.07185	0.11375	0.01745	0.01705	0.02265	0.0173	0.02525	0.1854	0.09625	0.08635	0.07915	0.1252
Gene1333	0.00475	0.01815	0.0072	0.0249	0.0073	0.0154	0.01315	0.01075	0.06345	0.04105	0.0754	0.0149	0.0053	0.00775	0.00885	0.0131	0.10215	0.11475	0.06735	0.0614	0.08115	0.00965	0.0095	0.01725	0.01145	0.01755	0.16025	0.0779	0.0831	0.0772	0.087
Gene1334	0.00825	0.081	0.0231	0.10435	0.0731	0.038	0.0567	0.02505	0.2519	0.2351	0.5959	0.0534	0.01025	0.02825	0.0269	0.06345	0.3338	0.4373	0.20705	0.189	0.4634	0.0598	0.05095	0.0785	0.05555	0.0889	0.7462	0.36595	0.24085	0.1668	0.43355
Gene1335	0.0055	0.0175	0.00695	0.0311	0.0091	0.0126	0.01575	0.0125	0.0834	0.0603	0.0913	0.01	0.0073	0.0092	0.00995	0.01065	0.09915	0.12195	0.0756	0.071	0.08095	0.01135	0.00905	0.0173	0.0131	0.01935	0.15775	0.0835	0.075	0.06745	0.1042
Gene1336	0.00485	0.031	0.01025	0.06395	0.02285	0.02145	0.01925	0.0169	0.2007	0.17275	0.2159	0.05135	0.01375	0.0278	0.06995	0.0538	0.54785	0.44375	0.21465	0.11595	0.17935	0.0214	0.03265	0.0983	0.0419	0.0631	0.2892	0.2644	0.21525	0.14485	0.18395
Gene1337	0.00545	0.01945	0.00725	0.0277	0.00915	0.01195	0.01625	0.0098	0.07125	0.05115	0.08775	0.00845	0.00785	0.0085	0.00965	0.01145	0.10615	0.1077	0.0715	0.07255	0.0847	0.01095	0.00905	0.01315	0.01315	0.01765	0.13495	0.0913	0.07575	0.0631	0.0858
Gene1338	0.005	0.02865	0.0073	0.0282	0.00955	0.01085	0.01485	0.01045	0.0824	0.05075	0.09945	0.01105	0.00665	0.0082	0.01085	0.00965	0.1011	0.10915	0.0749	0.07395	0.08515	0.0128	0.0092	0.01295	0.0127	0.0164	0.11675	0.07535	0.082	0.0656	0.08335
Gene1339	0.0043	0.03435	0.00965	0.02525	0.00855	0.00945	0.01105	0.01045	0.06325	0.0585	0.09285	0.01135	0.0062	0.01155	0.0134	0.01305	0.0918	0.10615	0.05675	0.05735	0.0854	0.0082	0.01025	0.01455	0.0114	0.01465	0.11515	0.07565	0.0771	0.05555	0.0694
Gene1340	0.0049	0.02055	0.0075	0.02895	0.00945	0.0153	0.01705	0.00995	0.0778	0.0565	0.1029	0.0098	0.00725	0.00945	0.01185	0.0113	0.11985	0.1213	0.12115	0.0995	0.08655	0.01215	0.01025	0.01715	0.0141	0.0184	0.154	0.08135	0.08355	0.07105	0.0906
Gene1341	0.0057	0.02225	0.01045	0.02965	0.01025	0.01275	0.013	0.0163	0.0949	0.0786	0.1338	0.02035	0.0064	0.01445	0.0206	0.01605	0.1088	0.12525	0.08195	0.0723	0.09925	0.0111	0.0111	0.02075	0.0178	0.0246	0.1595	0.10315	0.09835	0.069	0.0761
Empty	0.00425	0.00985	0.00685	0.01465	0.00515	0.0084	0.00835	0.00875	0.03475	0.0414	0.0364	0.00865	0.005	0.00735	0.0129	0.01215	0.07195	0.08505	0.05405	0.05635	0.0731	0.0088	0.008	0.0109	0.00955	0.0158	0.08625	0.0804	0.07335	0.0576	0.07235
Gene1342	0.0049	0.0224	0.0086	0.03165	0.01235	0.01725	0.023	0.0118	0.1159	0.09675	0.1544	0.03365	0.0106	0.0218	0.0204	0.03075	0.18615	0.1966	0.1079	0.1057	0.1377	0.02	0.02205	0.047	0.02385	0.0424	0.2535	0.1545	0.1249	0.0989	0.1326
Gene1343	0.0056	0.01875	0.00845	0.0246	0.011	0.01705	0.01615	0.01035	0.0763	0.05785	0.10085	0.0115	0.00665	0.00895	0.01015	0.01465	0.16485	0.1148	0.15245	0.18525	0.14915	0.0103	0.0091	0.0146	0.0127	0.0172	0.2707	0.09305	0.103	0.0882	0.186
Gene1344	0.00505	0.0156	0.00775	0.0265	0.0085	0.01045	0.0104	0.01165	0.0665	0.05195	0.0765	0.01205	0.0067	0.0106	0.01435	0.01065	0.09045	0.09385	0.0586	0.05625	0.0715	0.00785	0.0079	0.0131	0.01095	0.01735	0.1012	0.07115	0.07815	0.06575	0.0655
Empty	0.00375	0.0101	0.0062	0.01425	0.00615	0.0092	0.00705	0.0074	0.0352	0.0338	0.04535	0.01005	0.0045	0.0071	0.01165	0.0126	0.0778	0.08225	0.05505	0.06015	0.0841	0.00765	0.00745	0.0102	0.01	0.01305	0.07905	0.0854	0.0811	0.0585	0.0793
Gene1345	0.0049	0.02	0.00715	0.0305	0.0091	0.01335	0.0161	0.0105	0.06855	0.0469	0.08125	0.01475	0.0065	0.00905	0.0097	0.0156	0.08935	0.1228	0.0782	0.0708	0.088	0.00965	0.0084	0.01475	0.0119	0.01615	0.1709	0.06785	0.0738	0.0623	0.09315
Gene1346	0.0109	0.0667	0.04335	0.14515	0.04285	0.0305	0.0517	0.04315	0.51905	0.85905	0.9125	0.09635	0.013	0.04445	0.0694	0.08385	0.2317	0.21035	0.21655	0.1473	0.4358	0.0425	0.07795	0.0904	0.08225	0.11265	0.5334	0.24235	0.40635	0.2042	0.38535
Empty	0.0047	0.0112	0.00675	0.01795	0.00765	0.01	0.00845	0.0123	0.07635	0.06325	0.15565	0.01405	0.0084	0.00965	0.01265	0.02085	0.08925	0.0996	0.06365	0.05315	0.0907	0.02795	0.02405	0.01685	0.0125	0.021	0.0938	0.0864	0.0787	0.06325	0.0924
Gene1347	0.00495	0.01725	0.0068	0.02525	0.0106	0.0147	0.0136	0.0117	0.0752	0.05385	0.08105	0.0152	0.00585	0.00865	0.01	0.01545	0.0992	0.1165	0.0781	0.07025	0.08645	0.0119	0.01075	0.01695	0.01315	0.0192	0.18145	0.07645	0.0828	0.0683	0.08535
Gene1348	0.0234	0.19875	0.1336	0.448	0.15735	0.0969	0.13615	0.16365	1.27245	2.3251	2.4556	0.3363	0.03545	0.136	0.26335	0.2372	0.72915	0.9218	0.8319	0.4609	1.28555	0.13595	0.2425	0.36145	0.2785	0.3782	1.908	0.94115	1.2635	0.6854	1.4866
Empty	0.00405	0.00845	0.0056	0.0132	0.00515	0.00795	0.00895	0.0057	0.03135	0.02855	0.0416	0.01015	0.0043	0.0061	0.0073	0.0156	0.0814	0.09125	0.05715	0.05775	0.08115	0.00695	0.0066	0.00865	0.0085	0.01155	0.0653	0.06955	0.07615	0.052	0.0778
Gene1349	0.00525	0.0206	0.0109	0.0274	0.01345	0.0119	0.0117	0.0144	0.09045	0.0722	0.1085	0.0226	0.0061	0.0145	0.0232	0.01815	0.1304	0.14085	0.08485	0.0634	0.1023	0.00935	0.01435	0.02735	0.0187	0.0222	0.13735	0.1221	0.11865	0.07515	0.07865
Gene1350	0.0049	0.0209	0.01035	0.0266	0.01235	0.0105	0.01055	0.0125	0.0762	0.0585	0.09625	0.01275	0.006	0.01045	0.0148	0.01445	0.09785	0.0963	0.06075	0.05985	0.0859	0.0098	0.0078	0.0145	0.01295	0.01565	0.11085	0.07985	0.11035	0.0632	0.06855
Empty	0.00455	0.0089	0.00575	0.0155	0.0068	0.00765	0.0076	0.00615	0.0361	0.0337	0.04685	0.0147	0.0044	0.006	0.00805	0.01635	0.08535	0.08235	0.0611	0.05285	0.08205	0.0077	0.00815	0.01045	0.0095	0.0166	0.07785	0.104	0.0765	0.0641	0.0849
Gene1351	0.00675	0.0277	0.0133	0.0457	0.01485	0.01275	0.01495	0.0164	0.1517	0.1833	0.25315	0.04295	0.00725	0.01565	0.02405	0.033	0.15795	0.1307	0.112	0.11085	0.1306	0.01575	0.025	0.03155	0.02755	0.0296	0.2021	0.1136	0.14305	0.1038	0.10335
Gene1352	0.00495	0.01805	0.0083	0.02785	0.0117	0.01225	0.01175	0.01355	0.0973	0.08145	0.1175	0.0275	0.0071	0.01485	0.02235	0.02215	0.1505	0.15145	0.08875	0.07865	0.10255	0.01005	0.0144	0.03085	0.0204	0.0282	0.15975	0.12585	0.1291	0.09665	0.0971
Gene1353	0.0061	0.03685	0.01695	0.0368	0.00905	0.0149	0.01545	0.01645	0.1015	0.07525	0.1387	0.0278	0.006	0.0157	0.02595	0.0234	0.1195	0.15575	0.07805	0.06155	0.09325	0.01295	0.01725	0.02415	0.0277	0.02945	0.15065	0.1115	0.1128	0.0729	0.0844
Gene1354	0.0054	0.0365	0.0161	0.04005	0.00635	0.01385	0.0119	0.01145	0.15175	0.11505	0.14345	0.0346	0.0055	0.01465	0.01885	0.0231	0.18085	0.2673	0.135	0.0959	0.14515	0.01135	0.0146	0.0185	0.02825	0.03045	0.29945	0.1432	0.15125	0.1372	0.2568
Gene1355	0.0047	0.03425	0.01685	0.0344	0.0087	0.01295	0.01355	0.01365	0.0739	0.0585	0.11055	0.0191	0.0061	0.01195	0.021	0.01405	0.09735	0.1348	0.06795	0.0533	0.0754	0.01155	0.0126	0.01935	0.0208	0.0307	0.1277	0.09365	0.08795	0.0664	0.07835
Gene1356	0.00545	0.01635	0.0091	0.02685	0.0114	0.0134	0.0127	0.01655	0.0987	0.0744	0.1114	0.0217	0.0081	0.0182	0.02495	0.02045	0.1282	0.147	0.08155	0.0724	0.0913	0.00725	0.0132	0.02415	0.02295	0.0266	0.26525	0.1255	0.13405	0.07685	0.086
Gene1357	0.01485	0.13015	0.08035	0.25255	0.0733	0.0826	0.1021	0.05615	0.62925	0.72405	1.40525	0.1899	0.0178	0.08845	0.1434	0.17875	0.52435	0.74905	0.439	0.18435	0.851	0.0935	0.19225	0.2212	0.21555	0.22995	1.1555	0.6923	0.88065	0.32615	0.8426
Gene1358	0.00675	0.04635	0.0335	0.06445	0.0262	0.01905	0.0291	0.02875	0.22275	0.19325	0.3334	0.05965	0.01095	0.0358	0.04425	0.04285	0.23015	0.26585	0.17735	0.1098	0.2932	0.01805	0.03485	0.0644	0.0499	0.06115	0.40715	0.2967	0.31615	0.1218	0.18005
Gene1359	0.00515	0.03925	0.0197	0.0394	0.0128	0.01205	0.01465	0.01405	0.091	0.0918	0.17215	0.0271	0.0074	0.01545	0.0253	0.02135	0.13385	0.15345	0.086	0.0677	0.11195	0.0123	0.01765	0.0265	0.0231	0.03185	0.16505	0.12245	0.11085	0.0747	0.09185
Gene1360	0.00525	0.02075	0.01165	0.02625	0.0132	0.0141	0.0136	0.01745	0.10485	0.0959	0.12235	0.0301	0.0082	0.01835	0.02365	0.0236	0.13665	0.15055	0.09245	0.07075	0.1195	0.0078	0.01425	0.0268	0.02645	0.03675	0.19755	0.1528	0.116	0.0807	0.09245
Gene1361	0.0063	0.0371	0.0175	0.0293	0.0083	0.01305	0.0133	0.01525	0.08485	0.06515	0.144	0.0192	0.0062	0.01415	0.01875	0.01405	0.10045	0.11575	0.0676	0.05705	0.08745	0.01125	0.0135	0.01905	0.0189	0.03045	0.1507	0.1048	0.1002	0.0666	0.0919
Gene1362	0.00535	0.02975	0.0115	0.02755	0.01855	0.0148	0.01295	0.01755	0.1546	0.12085	0.1789	0.05155	0.00945	0.026	0.0364	0.03375	0.2053	0.178	0.10895	0.08855	0.1363	0.01375	0.0202	0.0441	0.03895	0.05015	0.2388	0.2256	0.18355	0.099	0.0905
Gene1363	0.0055	0.0217	0.01185	0.0225	0.0146	0.01155	0.01285	0.0158	0.123	0.10005	0.14	0.04015	0.00845	0.0206	0.0295	0.0301	0.17165	0.1885	0.09535	0.07545	0.11095	0.00995	0.01475	0.0323	0.03155	0.0357	0.1825	0.18485	0.1506	0.09735	0.0789
Gene1364	0.0045	0.0155	0.00715	0.0211	0.0086	0.0125	0.014	0.00965	0.06645	0.0381	0.06495	0.0127	0.00525	0.0079	0.00895	0.01295	0.0927	0.15365	0.06165	0.06575	0.08525	0.01015	0.00885	0.0157	0.0095	0.01345	0.12925	0.07265	0.07975	0.07255	0.0995
Gene1365	0.00505	0.03875	0.0167	0.034	0.01175	0.01185	0.0176	0.0149	0.09695	0.09275	0.16565	0.02595	0.0079	0.01775	0.0246	0.0222	0.14375	0.13775	0.0848	0.0741	0.09865	0.017	0.0181	0.02925	0.01875	0.0364	0.18245	0.12175	0.12105	0.0697	0.09835
Gene1366	0.0107	0.10455	0.07755	0.12385	0.0857	0.03475	0.0646	0.06935	0.51005	0.49475	0.7854	0.1621	0.02025	0.0741	0.1201	0.12565	0.59155	0.6046	0.36265	0.25665	0.64315	0.02735	0.0823	0.15265	0.1135	0.12045	0.87535	0.7234	0.7147	0.27685	0.40665
Gene1367	0.0044	0.01735	0.0058	0.02705	0.0096	0.0123	0.0144	0.0099	0.0816	0.05485	0.0747	0.0168	0.0059	0.00805	0.01	0.0159	0.12805	0.16555	0.07135	0.06085	0.09935	0.0145	0.0124	0.023	0.0111	0.0253	0.1623	0.1013	0.09555	0.0711	0.1093
Gene1368	0.0062	0.05195	0.02415	0.0575	0.0225	0.01595	0.0179	0.0225	0.1588	0.1496	0.27975	0.0502	0.0099	0.02955	0.03585	0.0434	0.2292	0.2543	0.1153	0.0919	0.16135	0.0294	0.0369	0.04845	0.02975	0.04745	0.26115	0.2285	0.1796	0.0835	0.10715
Gene1369	0.0055	0.02175	0.0118	0.0256	0.01235	0.0141	0.0139	0.01595	0.10435	0.08745	0.1173	0.04065	0.0079	0.01985	0.0261	0.02485	0.1433	0.1603	0.10505	0.08345	0.1081	0.0082	0.0137	0.0279	0.0242	0.02995	0.1702	0.15945	0.15195	0.0862	0.08115
Gene1370	0.0049	0.0154	0.00525	0.01905	0.009	0.0117	0.01275	0.0079	0.06585	0.04285	0.0682	0.0139	0.0054	0.007	0.00865	0.01415	0.1084	0.1791	0.06885	0.0737	0.081	0.00805	0.00915	0.0137	0.0099	0.02085	0.1059	0.073	0.0801	0.06555	0.13635
Gene1371	0.006	0.03265	0.0191	0.0355	0.0123	0.0139	0.01255	0.01435	0.0999	0.0915	0.17375	0.0213	0.00715	0.01475	0.02225	0.0222	0.11555	0.1301	0.07505	0.0755	0.09665	0.01295	0.01885	0.0236	0.01765	0.03	0.17415	0.1149	0.1024	0.06805	0.08995
Gene1372	0.00465	0.01295	0.00665	0.01745	0.00925	0.01355	0.014	0.00875	0.05995	0.0424	0.06895	0.00905	0.0057	0.00585	0.00845	0.01395	0.12575	0.1553	0.06725	0.06785	0.0752	0.009	0.0086	0.0135	0.00925	0.0213	0.22055	0.07145	0.09025	0.07465	0.11295
Gene1373	0.0058	0.0419	0.02	0.03725	0.01305	0.0138	0.01415	0.01405	0.1287	0.1001	0.2131	0.0283	0.0068	0.0143	0.0242	0.0235	0.12225	0.12475	0.08495	0.1086	0.0938	0.01375	0.01655	0.02495	0.02195	0.02675	0.20245	0.1041	0.1157	0.074	0.0888
Gene1374	0.0072	0.04955	0.0459	0.0796	0.0451	0.02505	0.032	0.04195	0.25255	0.25565	0.50975	0.06465	0.01295	0.03805	0.065	0.05425	0.32725	0.34695	0.19745	0.14635	0.3869	0.01555	0.0369	0.08015	0.05325	0.0524	0.4837	0.42165	0.3982	0.1589	0.25005
Gene1375	0.00495	0.0179	0.01025	0.02225	0.0101	0.01325	0.01145	0.0152	0.09165	0.09135	0.12175	0.0294	0.0064	0.016	0.01845	0.02185	0.1392	0.1638	0.1002	0.105	0.10935	0.00755	0.0114	0.02325	0.02125	0.0237	0.1887	0.1441	0.12645	0.08935	0.0974
Gene1376	0.0062	0.0245	0.0082	0.0228	0.0116	0.0167	0.0196	0.0093	0.13	0.1046	0.1959	0.0202	0.0051	0.0086	0.01265	0.0272	0.15785	0.1735	0.08775	0.0823	0.16125	0.01755	0.0172	0.0193	0.0161	0.0282	0.13165	0.11425	0.1179	0.0876	0.13545
Gene1377	0.00415	0.0172	0.00745	0.0305	0.0081	0.01055	0.0149	0.0106	0.06645	0.0378	0.0898	0.0152	0.0063	0.01085	0.0162	0.01865	0.11075	0.10775	0.0633	0.0558	0.0841	0.01215	0.01295	0.0219	0.01345	0.02375	0.17125	0.08355	0.0967	0.08435	0.11
Gene1378	0.00525	0.02285	0.00955	0.04105	0.0115	0.0127	0.01705	0.01265	0.13175	0.0716	0.19535	0.0177	0.00645	0.0134	0.0163	0.0287	0.1111	0.10235	0.0682	0.06225	0.0931	0.01775	0.01625	0.0247	0.01315	0.0259	0.19015	0.0777	0.09275	0.06785	0.08915
Gene1379	0.006	0.04	0.01615	0.0425	0.023	0.01905	0.0215	0.01565	0.14345	0.1125	0.22575	0.0319	0.007	0.01675	0.01315	0.03375	0.1941	0.18885	0.13945	0.128	0.14555	0.0192	0.0202	0.0324	0.025	0.0375	0.24795	0.1454	0.13445	0.10885	0.19375
Gene1380	0.0047	0.01655	0.00765	0.02875	0.0076	0.01175	0.01265	0.0105	0.0724	0.04945	0.0765	0.01535	0.0061	0.0101	0.01455	0.0179	0.11315	0.10935	0.07095	0.06225	0.08435	0.0112	0.01075	0.0192	0.0105	0.0225	0.17455	0.0876	0.10145	0.0742	0.08845
Gene1381	0.0052	0.0256	0.0094	0.04645	0.02	0.0169	0.0172	0.0143	0.1219	0.11345	0.1559	0.0177	0.0074	0.0107	0.01055	0.02065	0.14435	0.13155	0.1034	0.0735	0.09535	0.0159	0.018	0.0574	0.01545	0.03925	0.15335	0.12395	0.11225	0.0768	0.19305
Gene1382	0.00505	0.02475	0.0076	1.50745	0.0123	0.0121	0.01615	0.01495	0.13505	0.07175	0.1558	0.02665	0.00935	0.0105	0.02775	0.0377	0.2036	0.20335	0.0994	0.07485	0.13125	0.0167	0.0261	0.0423	0.01345	0.04575	0.26515	0.1409	0.128	0.0974	0.13745
Gene1383	0.00465	0.017	0.00655	0.0237	0.0078	0.0112	0.01285	0.0108	0.07445	0.0466	0.08315	0.0136	0.00625	0.00825	0.01215	0.022	0.10485	0.09315	0.0593	0.0565	0.08965	0.0114	0.01035	0.02005	0.013	0.0243	0.20015	0.07985	0.0866	0.06815	0.084
Gene1384	0.0048	0.02155	0.0088	0.0367	0.01305	0.02115	0.02095	0.01315	0.13525	0.0952	0.17315	0.0461	0.00805	0.0224	0.01185	0.0359	0.24845	0.19065	0.14245	0.08165	0.12045	0.0199	0.0259	0.05345	0.0224	0.07275	0.4873	0.1595	0.1236	0.0885	0.11845
Gene1385	0.0046	0.0167	0.00655	0.02955	0.00785	0.01215	0.01265	0.0108	0.07615	0.04375	0.07295	0.00825	0.0063	0.00825	0.0108	0.0172	0.10295	0.09905	0.05865	0.06175	0.09265	0.01	0.00885	0.0165	0.01065	0.0186	0.14245	0.06395	0.07635	0.06025	0.07275
Gene1386	0.00515	0.01535	0.0071	0.0303	0.0101	0.01185	0.01095	0.01285	0.08555	0.05795	0.06995	0.0363	0.0079	0.0193	0.01765	0.02245	0.17165	0.1791	0.0922	0.09065	0.0844	0.00835	0.011	0.02695	0.0207	0.03015	0.1544	0.12565	0.11575	0.1142	0.073
Gene1387	0.0252	0.76445	0.13175	0.53135	0.2713	0.4717	0.51435	0.06685	7.3271	5.95	10.35415	2.2171	0.2216	0.72875	0.85795	1.70135	7.9004	7.9177	4.66425	2.0314	4.93005	1.09305	1.3489	2.37875	1.9846	3.85755	10.5497	8.39045	5.4515	4.2621	4.1982
Gene1388	0.00525	0.01365	0.00635	0.0263	0.0082	0.0077	0.01045	0.00945	0.0568	0.0388	0.06585	0.00915	0.0052	0.0079	0.0088	0.01145	0.09175	0.0902	0.0675	0.06225	0.0718	0.01115	0.0089	0.01465	0.01015	0.01625	0.1654	0.0656	0.08335	0.0577	0.068
Gene1389	0.00435	0.0179	0.00615	0.0288	0.012	0.0182	0.018	0.0107	0.08445	0.0858	0.1312	0.0301	0.0072	0.0094	0.0115	0.0212	0.1256	0.1454	0.0951	0.06645	0.09795	0.014	0.01645	0.02585	0.01765	0.03055	0.13775	0.0942	0.11385	0.0801	0.1045
Gene1390	0.00425	0.01505	0.0066	0.02355	0.0083	0.01355	0.01235	0.0109	0.06265	0.0491	0.0763	0.0171	0.00575	0.0106	0.01575	0.01765	0.1039	0.113	0.07495	0.05795	0.07235	0.009	0.0095	0.01985	0.0126	0.01865	0.16695	0.0994	0.09245	0.07035	0.07815
Gene1391	0.0052	0.0196	0.0075	0.0279	0.0092	0.01015	0.01235	0.0109	0.08275	0.05685	0.10365	0.01415	0.0071	0.00905	0.01415	0.01715	0.1171	0.11155	0.07575	0.06015	0.08445	0.0101	0.01195	0.0254	0.01435	0.0234	0.1913	0.10015	0.08645	0.06845	0.09075
Gene1392	0.00435	0.0156	0.008	0.02485	0.00955	0.01435	0.01105	0.0123	0.06575	0.0544	0.0787	0.01365	0.00695	0.011	0.01335	0.0136	0.10015	0.0992	0.06095	0.06105	0.08245	0.0076	0.0081	0.0177	0.01485	0.0176	0.12345	0.09605	0.0965	0.0744	0.0648
Gene1393	0.00455	0.0125	0.0061	0.02315	0.0085	0.0106	0.01485	0.00925	0.0627	0.04275	0.0717	0.0099	0.0056	0.00745	0.0111	0.0143	0.1492	0.1042	0.10545	0.1094	0.087	0.01005	0.0093	0.01355	0.0113	0.0197	0.19245	0.0786	0.08555	0.0787	0.10045
Gene1394	0.0055	0.01955	0.01055	0.02545	0.0113	0.0128	0.01365	0.01125	0.0976	0.06855	0.1117	0.026	0.0075	0.0169	0.02175	0.0202	0.13355	0.14035	0.0819	0.0701	0.0903	0.0152	0.0124	0.0287	0.01945	0.03015	0.1473	0.13305	0.1127	0.075	0.0819
Gene1395	0.0045	0.01695	0.0091	0.0287	0.0114	0.01555	0.01235	0.0122	0.0888	0.0701	0.09825	0.0245	0.00885	0.0141	0.0199	0.01785	0.12875	0.15565	0.08405	0.0727	0.0967	0.0109	0.0112	0.0295	0.01825	0.02645	0.15145	0.12855	0.1316	0.0937	0.08645
Gene1396	0.0058	0.0151	0.00765	0.02335	0.009	0.01485	0.0122	0.0132	0.0787	0.0689	0.0955	0.0185	0.0083	0.0125	0.0159	0.0242	0.1421	0.15575	0.1142	0.13055	0.1076	0.008	0.01055	0.02405	0.0157	0.0228	0.2133	0.10935	0.1366	0.11735	0.19535
Gene1397	0.00465	0.01665	0.00995	0.0291	0.01265	0.0165	0.01385	0.0139	0.12895	0.1012	0.15965	0.0337	0.00885	0.0184	0.02905	0.0296	0.14135	0.14415	0.10675	0.0975	0.0914	0.0091	0.01355	0.0355	0.02525	0.0387	0.2136	0.1218	0.1378	0.1007	0.1175
Gene1398	0.00495	0.0155	0.0103	0.0313	0.00995	0.0157	0.01485	0.01125	0.0702	0.05825	0.09305	0.0186	0.00745	0.01205	0.0142	0.01855	0.09485	0.0998	0.0656	0.06905	0.09235	0.0087	0.0091	0.0188	0.0159	0.01735	0.11615	0.08895	0.093	0.0687	0.09845
Gene1399	0.00535	0.01605	0.01025	0.02375	0.008	0.01425	0.0103	0.011	0.0616	0.05065	0.0726	0.01395	0.006	0.0101	0.01325	0.01355	0.09275	0.0908	0.0682	0.06615	0.0943	0.00895	0.00775	0.01405	0.01305	0.01825	0.09295	0.08405	0.0945	0.0757	0.0708
Gene1400	0.0052	0.0157	0.0089	0.0217	0.012	0.01765	0.01325	0.0133	0.0751	0.06145	0.0924	0.0152	0.00595	0.01185	0.016	0.022	0.0996	0.1113	0.07475	0.07145	0.09115	0.00705	0.00965	0.02285	0.01705	0.01985	0.1235	0.10435	0.10025	0.07625	0.0951
Gene1401	0.00715	0.05285	0.0261	0.06715	0.02955	0.01875	0.02105	0.0259	0.23045	0.22905	0.39735	0.0574	0.01095	0.03375	0.05125	0.0468	0.2779	0.3303	0.14435	0.11905	0.21085	0.0335	0.04185	0.072	0.045	0.06865	0.39025	0.30715	0.26405	0.10815	0.13935
Gene1402	0.006	0.0297	0.0145	0.02845	0.00995	0.0186	0.0125	0.01365	0.07755	0.06325	0.11835	0.01795	0.0083	0.01335	0.0196	0.01515	0.11135	0.11125	0.0702	0.07075	0.0895	0.0118	0.0126	0.0201	0.01945	0.0236	0.1778	0.0902	0.09175	0.0664	0.0726
Gene1403	0.0061	0.04715	0.03855	0.0602	0.0444	0.02465	0.0341	0.03775	0.20485	0.25435	0.4319	0.0628	0.0117	0.03345	0.05515	0.045	0.3096	0.3068	0.20935	0.1741	0.33135	0.0184	0.04	0.07055	0.05315	0.0531	0.4664	0.4139	0.3608	0.1422	0.2317
Gene1404	0.012	0.07945	0.0429	0.1299	0.05145	0.02765	0.0519	0.03905	0.38785	0.4088	0.89595	0.0906	0.01255	0.05695	0.0685	0.0801	0.3333	0.34355	0.2347	0.16915	0.4779	0.0578	0.0718	0.10145	0.0751	0.0837	0.64275	0.4	0.42255	0.1685	0.26585
Gene1405	0.00475	0.01415	0.0075	0.02005	0.01065	0.01575	0.01245	0.0137	0.0703	0.0625	0.0898	0.0176	0.0069	0.01065	0.01745	0.01405	0.13015	0.11035	0.08695	0.08735	0.087	0.0065	0.0089	0.0193	0.0195	0.0192	0.15065	0.1076	0.0984	0.0862	0.0867
Gene1406	0.0059	0.04485	0.0155	0.08145	0.0823	0.08465	0.05975	0.0223	0.4099	0.37565	0.5298	0.1133	0.0182	0.08575	0.1334	0.08415	0.8313	0.68965	0.5043	0.20135	0.61405	0.0257	0.0483	0.15755	0.12175	0.2885	1.0468	0.7595	0.6726	0.3664	0.484
Gene1407	0.0121	0.13875	0.08465	0.17145	0.08955	0.05875	0.07885	0.09765	0.64935	1.05855	1.35705	0.204	0.0226	0.0882	0.12325	0.15945	0.53815	0.47095	0.493	0.2579	0.722	0.03565	0.1265	0.1916	0.1555	0.1405	0.9797	0.6456	0.7241	0.3574	0.50925
Gene1408	0.00835	0.0325	0.02195	0.04805	0.02275	0.02615	0.0201	0.03205	0.2747	0.3719	0.47295	0.06	0.00945	0.02275	0.03035	0.0478	0.16645	0.18345	0.15245	0.1407	0.20965	0.0123	0.0314	0.04545	0.047	0.04405	0.2887	0.189	0.2417	0.1807	0.1329
Gene1409	0.00595	0.02935	0.01335	0.05565	0.023	0.0204	0.0136	0.0222	0.1821	0.1578	0.26705	0.07415	0.0111	0.0328	0.0657	0.0504	0.24015	0.2443	0.1297	0.0998	0.1242	0.0175	0.0336	0.067	0.0446	0.05985	0.31195	0.236	0.21505	0.13815	0.1937
Gene1410	0.0049	0.0109	0.00675	0.01735	0.0088	0.00815	0.0088	0.00995	0.0393	0.0425	0.06025	0.01115	0.00465	0.0078	0.01165	0.01375	0.09405	0.08605	0.05955	0.05715	0.07675	0.00645	0.0078	0.01205	0.0149	0.0159	0.1224	0.07615	0.07265	0.06185	0.07215
Gene1411	0.00485	0.0142	0.0082	0.0234	0.0146	0.0123	0.0123	0.01395	0.0674	0.07075	0.10355	0.0222	0.0063	0.012	0.01785	0.019	0.1323	0.11135	0.0814	0.06015	0.09305	0.00685	0.0111	0.01895	0.02165	0.02365	0.1317	0.1209	0.09085	0.0789	0.07875
Gene1412	0.00895	0.06935	0.0635	0.1607	0.11445	0.0569	0.08375	0.07895	0.58535	0.8103	1.22265	0.2119	0.01935	0.08505	0.1208	0.1575	0.431	0.35095	0.41635	0.19725	0.5917	0.0292	0.106	0.19285	0.15335	0.1362	0.9284	0.4906	0.43125	0.2332	0.42555
Gene1413	0.0047	0.0135	0.00675	0.02595	0.0111	0.0112	0.00995	0.01125	0.05895	0.05895	0.08965	0.0183	0.00635	0.0104	0.0134	0.0138	0.09215	0.11495	0.08125	0.0683	0.09355	0.00855	0.00875	0.0134	0.01605	0.02025	0.10575	0.0987	0.0868	0.07015	0.0702
Gene1414	0.00605	0.0264	0.0257	0.05345	0.03895	0.01615	0.02665	0.02145	0.17995	0.2134	0.3469	0.08305	0.0106	0.03395	0.03635	0.05505	0.32245	0.2783	0.18335	0.13365	0.2532	0.01845	0.03425	0.06535	0.04615	0.05455	0.37295	0.34905	0.26775	0.14985	0.15945
Gene1415	0.0048	0.0159	0.00855	0.0245	0.0144	0.0106	0.01135	0.012	0.0791	0.0658	0.124	0.03005	0.0071	0.01385	0.01865	0.0231	0.13175	0.13215	0.086	0.0754	0.1128	0.0078	0.01215	0.02345	0.01885	0.02695	0.1376	0.14105	0.10385	0.07515	0.082
Gene1416	0.0048	0.0163	0.006	0.0221	0.00785	0.01105	0.013	0.00915	0.07005	0.04885	0.0804	0.01035	0.0058	0.00815	0.00805	0.01305	0.10015	0.08955	0.0724	0.0669	0.0839	0.01085	0.00875	0.01665	0.01115	0.0181	0.13195	0.0762	0.08245	0.07205	0.0828
Gene1417	0.0047	0.01295	0.00645	0.02435	0.0079	0.0095	0.01065	0.0094	0.06035	0.04695	0.06745	0.00925	0.00575	0.0076	0.00985	0.01045	0.0897	0.08805	0.06555	0.0673	0.0783	0.0093	0.00725	0.01505	0.0112	0.01375	0.1537	0.07125	0.0836	0.0621	0.07345
Gene1418	0.0052	0.015	0.00575	0.0232	0.00795	0.0163	0.01435	0.0093	0.0833	0.0576	0.09125	0.0094	0.00555	0.0085	0.01235	0.0125	0.106	0.1221	0.0662	0.07005	0.08825	0.01305	0.0088	0.0146	0.0109	0.01515	0.1857	0.07675	0.08335	0.0689	0.0792
Gene1419	0.00505	0.0187	0.0068	0.0275	0.00725	0.01015	0.01335	0.0102	0.06215	0.05135	0.0868	0.01	0.00635	0.0087	0.0089	0.0107	0.1044	0.09715	0.076	0.08255	0.08695	0.0117	0.0095	0.01425	0.01205	0.0146	0.125	0.0743	0.0827	0.06695	0.0792
Gene1420	0.0043	0.01825	0.00685	0.02465	0.0059	0.0115	0.01315	0.009	0.05705	0.04085	0.0736	0.0103	0.0063	0.00815	0.0115	0.01075	0.09445	0.1057	0.0736	0.0653	0.0947	0.00915	0.00785	0.0131	0.01135	0.0134	0.1558	0.08075	0.0743	0.0591	0.07945
Gene1421	0.00515	0.0185	0.0063	0.03035	0.00795	0.0124	0.01265	0.0105	0.05355	0.04815	0.07555	0.01215	0.0063	0.008	0.01065	0.0111	0.09805	0.12545	0.0763	0.06305	0.08635	0.01005	0.00845	0.01425	0.01275	0.016	0.15575	0.07635	0.08855	0.0631	0.0847
Gene1422	0.0049	0.0165	0.00835	0.02085	0.0085	0.01545	0.01065	0.00955	0.06695	0.04925	0.0772	0.0154	0.0059	0.00995	0.0118	0.0184	0.102	0.10825	0.0733	0.06715	0.0938	0.0067	0.0082	0.0149	0.0133	0.02015	0.0977	0.1277	0.07545	0.07415	0.07305
Gene1423	0.00495	0.0158	0.0071	0.02045	0.00885	0.0129	0.01315	0.00915	0.04745	0.0414	0.07295	0.01045	0.006	0.00735	0.00995	0.0101	0.10155	0.09235	0.0676	0.0621	0.0807	0.009	0.0084	0.01475	0.01005	0.01595	0.14135	0.0712	0.0721	0.06805	0.0734
Gene1424	0.0054	0.01635	0.00795	0.15485	0.0078	0.01225	0.0123	0.0097	0.0549	0.0375	0.06905	0.0114	0.007	0.00795	0.0104	0.0117	0.10775	0.0872	0.07275	0.07385	0.0801	0.0099	0.00865	0.0151	0.01185	0.01545	0.14385	0.07635	0.089	0.0684	0.0868
Gene1425	0.0047	0.013	0.0101	0.0268	0.0112	0.0124	0.014	0.00965	0.0803	0.05975	0.11555	0.02395	0.006	0.01125	0.01425	0.02565	0.12285	0.11685	0.0756	0.0703	0.102	0.0106	0.00955	0.01765	0.01595	0.0205	0.10765	0.1075	0.09375	0.0745	0.09345
Gene1426	0.0046	0.0161	0.00765	0.0226	0.00795	0.01285	0.0142	0.01025	0.058	0.0438	0.0783	0.0125	0.0058	0.0086	0.0084	0.0113	0.1023	0.10505	0.08005	0.08875	0.07615	0.0097	0.0083	0.0166	0.0111	0.0166	0.1843	0.07675	0.0955	0.0721	0.08155
Gene1427	0.0069	0.0244	0.02075	0.05625	0.03755	0.0214	0.02855	0.0167	0.25005	0.29715	0.5424	0.08475	0.0097	0.03165	0.03995	0.0808	0.17105	0.152	0.1788	0.1249	0.24825	0.0221	0.04735	0.06335	0.0511	0.06235	0.29785	0.1659	0.1893	0.10965	0.19285
Gene1428	0.00465	0.0155	0.00695	0.0251	0.0082	0.01075	0.0101	0.0091	0.05255	0.04795	0.06805	0.01065	0.00625	0.00805	0.01	0.0129	0.10245	0.088	0.07685	0.06315	0.08985	0.00855	0.00805	0.0143	0.00965	0.01635	0.16395	0.0853	0.0819	0.0745	0.0912
Gene1429	0.0054	0.01165	0.00745	0.0244	0.0103	0.01145	0.01225	0.00935	0.07585	0.05955	0.1031	0.02565	0.007	0.0098	0.0182	0.0288	0.1233	0.1222	0.0743	0.07195	0.10175	0.01175	0.00905	0.0217	0.01595	0.0232	0.10745	0.106	0.11435	0.0706	0.07925
Gene1430	0.00445	0.01295	0.009	0.01925	0.009	0.0095	0.01055	0.00865	0.0813	0.0685	0.1403	0.0268	0.0065	0.0102	0.0162	0.02965	0.1486	0.11905	0.084	0.0805	0.12015	0.0103	0.013	0.0173	0.0189	0.02535	0.1103	0.11125	0.1059	0.07905	0.1055
Gene1431	0.00525	0.014	0.00785	0.02885	0.00995	0.01405	0.01435	0.0149	0.07855	0.0673	0.0954	0.0285	0.008	0.0154	0.0175	0.0234	0.1578	0.1388	0.0809	0.0822	0.11175	0.00725	0.01005	0.02245	0.02115	0.024	0.28395	0.1207	0.1145	0.08245	0.0907
Gene1432	0.00515	0.01215	0.00805	0.02425	0.0098	0.011	0.01295	0.01425	0.07465	0.05405	0.0814	0.02805	0.0076	0.0243	0.01795	0.02505	0.16125	0.1534	0.09175	0.06615	0.1165	0.00695	0.01025	0.02375	0.025	0.03195	0.1777	0.1434	0.1168	0.09125	0.0758
Gene1433	0.0054	0.0221	0.0238	0.05395	0.0393	0.01635	0.0263	0.01635	0.1555	0.18285	0.33585	0.06195	0.00985	0.0252	0.0315	0.04955	0.2359	0.21255	0.17385	0.13435	0.2827	0.01775	0.0356	0.0535	0.03785	0.0502	0.34035	0.30475	0.26715	0.13945	0.1666
Gene1434	0.00495	0.0154	0.00695	0.0224	0.00915	0.0134	0.01065	0.0138	0.0674	0.04975	0.07755	0.026	0.0089	0.02265	0.0154	0.0203	0.1345	0.15085	0.0844	0.06375	0.10665	0.0061	0.00975	0.0217	0.02505	0.0254	0.19505	0.1187	0.1123	0.0923	0.0789
Gene1435	0.0051	0.02235	0.017	0.0306	0.02365	0.01425	0.01795	0.0135	0.2123	0.1888	0.2928	0.0981	0.01205	0.03465	0.0424	0.06565	0.3201	0.2521	0.16495	0.1116	0.2044	0.0132	0.02995	0.06885	0.04685	0.06895	0.331	0.3811	0.26125	0.14635	0.11545
Gene1436	0.0053	0.0134	0.00715	0.0197	0.00875	0.0134	0.01	0.0133	0.0644	0.0471	0.0693	0.01415	0.0062	0.01	0.01635	0.01405	0.12075	0.1228	0.09235	0.1043	0.08605	0.0069	0.0079	0.0155	0.01545	0.0178	0.16675	0.09725	0.1057	0.0889	0.0841
Gene1437	0.00495	0.01445	0.00665	0.0163	0.0086	0.01265	0.0094	0.0106	0.068	0.0534	0.12455	0.0177	0.0059	0.0102	0.0136	0.01415	0.09165	0.10435	0.07115	0.06655	0.08225	0.00735	0.00865	0.0136	0.0161	0.01795	0.1457	0.07675	0.08465	0.06505	0.08135
Gene1438	0.0054	0.01845	0.01305	0.0269	0.0173	0.0129	0.0141	0.0103	0.09825	0.0988	0.17875	0.0378	0.0097	0.019	0.02315	0.0277	0.1902	0.1547	0.115	0.08105	0.15105	0.0123	0.01705	0.03195	0.02345	0.0287	0.18835	0.18665	0.1584	0.0924	0.11545
Gene1439	0.0051	0.01635	0.00825	0.0267	0.00875	0.01495	0.0111	0.01675	0.08315	0.07415	0.0958	0.01635	0.00735	0.01015	0.01795	0.0195	0.12035	0.11475	0.1049	0.1234	0.08665	0.00915	0.01285	0.01755	0.017	0.0208	0.1643	0.0971	0.11385	0.08805	0.09735
Gene1440	0.0052	0.0233	0.01445	0.03245	0.023	0.01675	0.0166	0.0129	0.2016	0.1816	0.3089	0.1112	0.01445	0.0383	0.04855	0.0648	0.34465	0.2616	0.1598	0.1073	0.20115	0.01895	0.0336	0.068	0.05045	0.0797	0.309	0.36885	0.26145	0.1699	0.1319
Gene1441	0.0055	0.02805	0.0174	0.05015	0.0285	0.02	0.0194	0.0333	0.2498	0.23945	0.27135	0.11605	0.02535	0.05635	0.0676	0.1243	0.4446	0.7411	0.26915	0.26825	0.3435	0.01175	0.03535	0.1058	0.06985	0.071	0.55995	0.393	0.39825	0.2696	0.24555
Gene1442	0.0058	0.0223	0.01375	0.0316	0.0154	0.01545	0.0112	0.0085	0.1452	0.17965	0.2832	0.0895	0.01065	0.02125	0.03735	0.0589	0.2947	0.22585	0.15425	0.0991	0.1826	0.0147	0.03255	0.04385	0.046	0.0675	0.2369	0.2272	0.23445	0.1389	0.12365
Gene1443	0.0059	0.0157	0.00815	0.02795	0.0098	0.01235	0.0096	0.0147	0.08625	0.0819	0.09355	0.01475	0.0066	0.01245	0.01845	0.01795	0.1084	0.12145	0.07505	0.0682	0.08515	0.0088	0.00995	0.0181	0.0196	0.0218	0.12175	0.10665	0.107	0.0779	0.0762
Gene1444	0.00445	0.01295	0.0064	0.01755	0.0075	0.00925	0.0106	0.0112	0.0571	0.0628	0.08375	0.0127	0.0059	0.00925	0.0114	0.0145	0.10835	0.1211	0.08175	0.1154	0.10375	0.00675	0.00715	0.01305	0.0136	0.01655	0.20065	0.091	0.08665	0.08075	0.12525
Gene1445	0.005	0.016	0.0068	0.02345	0.0097	0.0142	0.01325	0.0099	0.07315	0.0563	0.10105	0.017	0.00745	0.00865	0.011	0.01595	0.1244	0.11135	0.1146	0.0823	0.0938	0.01425	0.0115	0.0214	0.01235	0.02265	0.14635	0.0958	0.08765	0.08245	0.1089
Gene1446	0.00555	0.01785	0.00725	0.02875	0.01285	0.0152	0.01535	0.0105	0.16565	0.1214	0.1479	0.02765	0.0089	0.01385	0.01045	0.04215	0.25145	0.1782	0.1896	0.19105	0.1439	0.02505	0.0255	0.0383	0.02475	0.0373	0.22435	0.15805	0.17865	0.14095	0.2945
Gene1447	0.00465	0.01645	0.0079	0.50825	0.009	0.0158	0.01915	0.0091	0.0953	0.0516	0.114	0.022	0.00675	0.0117	0.00985	0.0199	0.1242	0.1212	0.07635	0.072	0.0971	0.01135	0.01305	0.02755	0.0151	0.02355	0.12865	0.0978	0.1256	0.0728	0.08725
Gene1448	0.00465	0.01325	0.00665	0.0291	0.00945	0.01265	0.01585	0.00795	0.0687	0.0506	0.09215	0.01735	0.0064	0.0083	0.00975	0.0156	0.1255	0.10465	0.0749	0.0677	0.0906	0.01245	0.0133	0.0194	0.01315	0.0221	0.12475	0.08585	0.08505	0.0728	0.07965
Gene1449	0.0072	0.0294	0.00985	0.5756	0.02425	0.03235	0.02915	0.0312	0.48775	0.15505	0.16545	0.13365	0.0151	0.0351	0.05355	0.10535	0.30765	0.4004	0.16655	0.22895	0.16145	0.07685	0.09275	0.10775	0.0441	0.0721	0.3983	0.2647	0.4478	0.21755	0.19435
Gene1450	0.0052	0.01365	0.0074	0.02975	0.0095	0.0118	0.01205	0.0151	0.07245	0.0683	0.10905	0.0153	0.00715	0.0106	0.0172	0.01855	0.1155	0.133	0.0841	0.0893	0.1013	0.00665	0.01045	0.01685	0.02	0.01625	0.12155	0.09465	0.0855	0.08055	0.0764
Gene1451	0.00485	0.0137	0.00615	0.02595	0.00815	0.0114	0.01055	0.0141	0.056	0.0617	0.06855	0.0164	0.0071	0.01085	0.01435	0.0139	0.0995	0.10485	0.0737	0.0645	0.07685	0.0071	0.0075	0.0152	0.01515	0.01775	0.1133	0.0824	0.0944	0.07735	0.0794
Gene1452	0.00515	0.0148	0.00755	0.0203	0.0098	0.01035	0.00985	0.01115	0.06225	0.06885	0.0819	0.01625	0.0074	0.00845	0.0152	0.022	0.12385	0.1147	0.0986	0.1526	0.11205	0.00895	0.01025	0.01355	0.0142	0.0186	0.17105	0.09775	0.09975	0.09455	0.13025
Gene1453	0.006	0.01445	0.00835	0.0262	0.01215	0.01095	0.0118	0.0113	0.0689	0.085	0.1223	0.01765	0.0059	0.01195	0.0161	0.01935	0.13065	0.13275	0.12155	0.15305	0.13165	0.00735	0.01175	0.01815	0.015	0.0187	0.19165	0.1298	0.1184	0.11475	0.1073
Gene1454	0.0071	0.03345	0.02055	0.04085	0.02355	0.0132	0.012	0.019	0.2276	0.26295	0.32855	0.0424	0.012	0.02495	0.032	0.04515	0.18335	0.1751	0.1298	0.0974	0.14145	0.02175	0.03665	0.0489	0.04205	0.04125	0.2872	0.2615	0.1991	0.10675	0.144
Gene1455	0.0052	0.0132	0.00625	0.01955	0.0109	0.01065	0.0103	0.012	0.0485	0.04865	0.06595	0.0143	0.00605	0.008	0.01145	0.01805	0.10135	0.09425	0.0734	0.0629	0.08125	0.0071	0.0077	0.0153	0.01265	0.01885	0.11165	0.0981	0.08535	0.0735	0.08135
Gene1456	0.0062	0.01845	0.00775	0.02435	0.0131	0.0104	0.01165	0.012	0.09995	0.11675	0.1249	0.02205	0.00755	0.0138	0.0163	0.0301	0.157	0.13295	0.1439	0.15025	0.14875	0.00905	0.0128	0.01755	0.02155	0.0211	0.2247	0.1616	0.14895	0.1284	0.1491
Gene1457	0.0061	0.01595	0.0079	0.02135	0.01385	0.0112	0.0104	0.01115	0.0695	0.06	0.08595	0.0347	0.00775	0.01455	0.02035	0.02865	0.14775	0.1182	0.0865	0.0666	0.09315	0.00765	0.0125	0.0223	0.01665	0.02575	0.21365	0.1356	0.09005	0.0985	0.0753
Gene1458	0.273	3.2196	1.09865	2.9331	2.3271	0.92785	0.6331	2.21465	36.224001	39.834049	42.4692	4.95995	0.9501	2.61045	3.6924	4.6202	11.60955	9.505	11.75145	2.8689	8.25875	0.346	3.51875	6.22885	5.36155	5.629	28.010449	24.59175	18.303249	9.59895	18.997601
Gene1459	0.0047	0.01005	0.00635	0.0163	0.01045	0.00935	0.0085	0.0085	0.0458	0.0395	0.08075	0.0112	0.0058	0.0064	0.0105	0.01955	0.0992	0.10935	0.0735	0.0729	0.0971	0.0075	0.00775	0.01145	0.0107	0.0135	0.12705	0.09035	0.0779	0.07345	0.08225
Gene1460	0.0053	0.01515	0.01195	0.03865	0.0233	0.0148	0.0123	0.02065	0.17435	0.1618	0.21215	0.0895	0.01565	0.02845	0.056	0.07575	0.25165	0.2322	0.1794	0.083	0.1556	0.00975	0.032	0.08565	0.0412	0.05325	0.2022	0.2976	0.20255	0.1585	0.14885
Gene1461	0.0043	0.0096	0.00545	0.01525	0.0104	0.0114	0.00765	0.00825	0.0386	0.04045	0.0606	0.0126	0.00665	0.0153	0.0097	0.01565	0.08915	0.11765	0.0737	0.0689	0.08655	0.00645	0.0072	0.0111	0.01005	0.01515	0.09575	0.1319	0.0773	0.07685	0.08755
Gene1462	0.0051	0.0136	0.0071	0.02585	0.0168	0.0122	0.00975	0.01075	0.0872	0.07855	0.1152	0.03675	0.0076	0.0135	0.0357	0.03885	0.1279	0.15135	0.0915	0.06505	0.10145	0.0206	0.01925	0.0332	0.0268	0.027	0.1322	0.12665	0.11335	0.1008	0.1128
Gene1463	0.0048	0.0121	0.0057	0.0223	0.0104	0.01385	0.01075	0.00865	0.05585	0.06095	0.10565	0.0153	0.00655	0.0084	0.01375	0.0162	0.11115	0.1093	0.07675	0.08565	0.1072	0.0103	0.01015	0.0139	0.0141	0.0165	0.1209	0.0972	0.10305	0.07815	0.0855
Gene1464	0.0116	0.02045	0.0132	0.06575	0.0344	0.02675	0.0181	0.0387	0.38335	0.56135	0.4504	0.09375	0.0233	0.0311	0.09735	0.10625	0.2593	0.20625	0.1558	0.0929	0.17075	0.0749	0.11525	0.07375	0.0699	0.0842	0.2489	0.2528	0.2326	0.1647	0.2909
Gene1465	0.00575	0.0444	0.0102	0.03065	0.00955	0.01065	0.00925	0.009	0.0861	0.05515	0.1166	0.01595	0.0064	0.0117	0.0242	0.01525	0.0898	0.1079	0.0636	0.06195	0.07625	0.0121	0.01405	0.0217	0.01685	0.0207	0.12325	0.08515	0.14295	0.0539	0.0616
Gene1466	0.00655	0.0457	0.01125	0.037	0.0102	0.013	0.0099	0.01015	0.09145	0.05365	0.11585	0.0175	0.00655	0.01315	0.0203	0.0174	0.09005	0.122	0.06655	0.0595	0.0869	0.0119	0.01605	0.02115	0.0194	0.0214	0.11175	0.07965	0.0753	0.06075	0.0651
Gene1467	0.0098	0.05525	0.01135	0.04785	0.01055	0.0191	0.01225	0.0131	0.32955	0.19275	0.25065	0.04505	0.0084	0.0334	0.0264	0.05405	0.18305	0.2299	0.1679	0.2263	0.16765	0.02395	0.0323	0.04245	0.04165	0.0672	0.3441	0.18525	0.2545	0.1254	0.3092
Gene1468	0.0062	0.0508	0.01135	0.04075	0.0131	0.0123	0.0146	0.01615	0.1457	0.0881	0.1622	0.03485	0.0088	0.0192	0.027	0.0305	0.1171	0.1969	0.0831	0.08825	0.1019	0.0161	0.0248	0.0464	0.0284	0.0358	0.21515	0.13195	0.1048	0.08455	0.10925
Gene1469	0.00565	0.05345	0.01135	0.0428	0.00955	0.01595	0.0167	0.01145	0.11215	0.09755	0.12435	0.0262	0.00645	0.01225	0.0167	0.02445	0.156	0.19495	0.10385	0.16005	0.13925	0.0136	0.01675	0.01965	0.0203	0.02035	0.26875	0.10605	0.13895	0.09375	0.2045
Gene1470	0.0065	0.05075	0.01085	0.0425	0.01005	0.01405	0.01565	0.0118	0.1073	0.0965	0.15665	0.0238	0.00655	0.01355	0.0187	0.01775	0.09175	0.11175	0.06865	0.0625	0.08415	0.0178	0.019	0.0301	0.02115	0.0254	0.14125	0.09575	0.07725	0.0654	0.07295
Gene1471	0.00565	0.05465	0.01125	0.0403	0.00975	0.0147	0.0152	0.0121	0.11465	0.07085	0.1436	0.02415	0.0078	0.0133	0.02235	0.02385	0.117	0.14485	0.0756	0.067	0.08795	0.01865	0.02085	0.0297	0.0239	0.0302	0.1362	0.1133	0.0936	0.0693	0.0952
Gene1472	0.0063	0.0446	0.01105	0.0611	0.00965	0.0151	0.01575	0.0116	0.10955	0.0834	0.15555	0.035	0.00825	0.01675	0.03315	0.02995	0.1269	0.16545	0.08415	0.0732	0.0891	0.01895	0.02715	0.03175	0.02475	0.03555	0.1991	0.08675	0.09365	0.07915	0.1075
Gene1473	0.0063	0.04425	0.01155	0.0405	0.0104	0.0139	0.0186	0.0119	0.0756	0.05875	0.11945	0.01565	0.00575	0.01185	0.01635	0.0158	0.09795	0.11335	0.06705	0.0571	0.08325	0.0145	0.0158	0.0236	0.01715	0.02115	0.1178	0.0785	0.0741	0.05815	0.0643
Gene1474	0.00545	0.03355	0.01155	0.0369	0.0072	0.01175	0.0161	0.01175	0.07065	0.04125	0.1057	0.0133	0.0061	0.00995	0.01275	0.01405	0.0815	0.0906	0.06525	0.0548	0.0793	0.01365	0.0125	0.01835	0.01515	0.0225	0.10305	0.0649	0.08005	0.0588	0.07395
Gene1475	0.00565	0.0338	0.01255	0.0372	0.008	0.01525	0.01745	0.0123	0.0836	0.0554	0.1126	0.0162	0.008	0.01255	0.0167	0.01335	0.09355	0.0962	0.0725	0.0568	0.0851	0.0147	0.0161	0.0207	0.02005	0.02395	0.143	0.07885	0.0956	0.0683	0.07585
Gene1476	0.00615	0.0345	0.0126	0.03775	0.00885	0.0132	0.0168	0.0129	0.0968	0.0732	0.1302	0.0156	0.00675	0.01135	0.0191	0.0202	0.098	0.12085	0.0687	0.06055	0.0818	0.01445	0.0148	0.02235	0.0195	0.02615	0.1192	0.08175	0.0842	0.06965	0.0867
Gene1477	0.00535	0.0347	0.01305	0.0354	0.0078	0.01165	0.01395	0.0115	0.07185	0.05535	0.10155	0.0116	0.0058	0.00995	0.01795	0.01645	0.0857	0.1156	0.0622	0.05275	0.07755	0.013	0.01105	0.0173	0.01815	0.02565	0.1247	0.07405	0.07735	0.0648	0.08945
Gene1478	0.0047	0.03605	0.0134	0.0363	0.00815	0.01215	0.013	0.01285	0.06975	0.05145	0.08705	0.0133	0.00585	0.01045	0.01415	0.01355	0.078	0.09955	0.0629	0.06205	0.07535	0.01345	0.01015	0.0141	0.0155	0.0231	0.1067	0.07465	0.07705	0.05745	0.09505
Gene1479	0.00535	0.03715	0.0136	0.0369	0.0091	0.013	0.01435	0.01175	0.0868	0.05305	0.1029	0.01255	0.007	0.0106	0.01555	0.01685	0.0986	0.10515	0.0577	0.05725	0.08025	0.01245	0.0132	0.0171	0.0147	0.02795	0.1174	0.0692	0.0773	0.06135	0.154
Gene1480	0.00575	0.0448	0.0143	0.0432	0.0132	0.0138	0.01675	0.01285	0.08625	0.06755	0.12455	0.01775	0.0064	0.0135	0.01795	0.01715	0.1062	0.1404	0.064	0.0624	0.1046	0.01375	0.01405	0.0233	0.01775	0.02665	0.1408	0.07955	0.0997	0.0683	0.113
Gene1481	0.00665	0.0442	0.01655	0.0597	0.0154	0.01725	0.02005	0.0155	0.11965	0.1334	0.17355	0.03315	0.00695	0.0148	0.02885	0.02745	0.0949	0.1146	0.0761	0.06685	0.1086	0.0234	0.02645	0.0323	0.0235	0.03835	0.1835	0.0767	0.11305	0.06405	0.1327
Gene1482	0.00495	0.04115	0.01585	0.05085	0.01145	0.01705	0.01525	0.0152	0.0721	0.0475	0.10265	0.0139	0.00795	0.01125	0.0125	0.01695	0.08875	0.10525	0.0578	0.06915	0.09065	0.01395	0.00975	0.0157	0.01435	0.0233	0.13215	0.08645	0.0825	0.05855	0.08305
Gene1483	0.0054	0.0445	0.01495	0.0355	0.0095	0.0144	0.013	0.01205	0.075	0.04425	0.09755	0.0146	0.0081	0.0114	0.01285	0.0177	0.0929	0.0989	0.06755	0.06795	0.0827	0.013	0.011	0.0156	0.01515	0.02105	0.11565	0.07585	0.0719	0.06395	0.07375
Gene1484	0.00485	0.02045	0.0076	0.02995	0.01135	0.0151	0.01605	0.01175	0.07285	0.04215	0.099	0.01075	0.00595	0.0101	0.0089	0.0218	0.0986	0.09925	0.0577	0.0779	0.1011	0.01345	0.008	0.0158	0.01245	0.01795	0.15675	0.07635	0.0759	0.06555	0.08615
Gene1485	0.00515	0.0255	0.00705	0.02615	0.0103	0.01355	0.0192	0.0107	0.117	0.05875	0.18475	0.01745	0.0075	0.01215	0.0128	0.01915	0.1419	0.1526	0.07935	0.0827	0.15785	0.01495	0.0146	0.0324	0.01945	0.0306	0.21045	0.1248	0.1115	0.08185	0.112
Gene1486	0.00395	0.0166	0.00675	0.0284	0.00855	0.01275	0.01565	0.0101	0.0754	0.043	0.0914	0.0114	0.007	0.009	0.00995	0.01505	0.09925	0.10975	0.057	0.06775	0.08405	0.01305	0.0117	0.0185	0.0143	0.01795	0.16095	0.0761	0.10005	0.0646	0.0916
Gene1487	0.005	0.018	0.00575	0.02905	0.00925	0.01305	0.0157	0.0103	0.06295	0.04075	0.0822	0.00915	0.007	0.00725	0.01	0.01295	0.0995	0.0833	0.06565	0.0644	0.08205	0.0146	0.0087	0.0148	0.0113	0.01575	0.17635	0.07495	0.09405	0.0598	0.0952
Gene1488	0.00435	0.02	0.00715	0.0401	0.008	0.0131	0.01815	0.01045	0.0808	0.04585	0.0903	0.0105	0.0073	0.0081	0.0108	0.01605	0.1122	0.11285	0.071	0.076	0.0889	0.0148	0.01005	0.01795	0.0106	0.0193	0.1517	0.08715	0.1026	0.07645	0.1069
Gene1489	0.0053	0.04115	0.0139	0.0387	0.02495	0.02085	0.04195	0.0252	0.216	0.1526	0.26165	0.04205	0.01425	0.0179	0.01095	0.05755	0.25845	0.34035	0.10455	0.10825	0.1936	0.0294	0.05765	0.07175	0.03205	0.0744	0.5101	0.27795	0.29145	0.15505	0.19635
Gene1490	0.00715	0.0584	0.0149	0.04515	0.05765	0.0393	0.05135	0.0483	0.5282	0.32175	0.6786	0.2819	0.04745	0.0717	0.0514	0.38455	0.35055	0.72325	0.1784	0.21465	0.4362	0.09275	0.2144	0.2669	0.1343	0.2984	0.78515	0.4099	0.29175	0.23145	0.26995
Gene1491	0.0046	0.01915	0.0069	0.03655	0.0085	0.01215	0.01395	0.0102	0.0612	0.04135	0.0751	0.0091	0.0068	0.0073	0.0101	0.0139	0.09425	0.09615	0.0564	0.074	0.07505	0.0133	0.0094	0.01415	0.00985	0.01545	0.1273	0.06715	0.08915	0.0705	0.08895
Gene1492	0.0045	0.0179	0.00515	0.03095	0.00855	0.01215	0.0143	0.0115	0.0704	0.0409	0.0768	0.00945	0.00665	0.0086	0.0115	0.0114	0.09795	0.10175	0.06215	0.0786	0.0886	0.0117	0.0084	0.01575	0.01195	0.01685	0.1062	0.06705	0.0956	0.0832	0.08155
Gene1493	0.00595	0.03735	0.0105	0.05865	0.0073	0.0161	0.01375	0.0273	0.10165	0.0575	0.1669	0.04475	0.00845	0.0172	0.0317	0.022	0.13495	0.24	0.06915	0.0698	0.11425	0.02235	0.0258	0.04375	0.0291	0.04365	0.17625	0.1319	0.13245	0.08725	0.13515
Gene1494	0.0055	0.0321	0.00845	0.03035	0.00745	0.01765	0.01645	0.01515	0.08	0.04985	0.1021	0.03305	0.006	0.01355	0.01505	0.017	0.10465	0.14165	0.06755	0.0666	0.0949	0.02005	0.01695	0.02705	0.022	0.023	0.11895	0.086	0.10555	0.07825	0.0912
Gene1495	0.00885	0.0436	0.0134	0.05245	0.00965	0.01645	0.0195	0.02295	0.16245	0.1258	0.43975	0.05495	0.0067	0.01805	0.021	0.0316	0.11625	0.1583	0.0763	0.0755	0.13185	0.03545	0.0389	0.0394	0.0397	0.0375	0.1836	0.0841	0.10665	0.09215	0.14505
Gene1496	0.00525	0.04755	0.01375	0.0653	0.0131	0.01585	0.0171	0.01455	0.08855	0.0647	0.14405	0.02345	0.00925	0.01395	0.01975	0.02345	0.1251	0.1248	0.0808	0.0698	0.09105	0.0151	0.01665	0.02145	0.0185	0.0309	0.13655	0.0905	0.08725	0.0784	0.10305
Gene1497	0.0053	0.04935	0.01615	0.04555	0.0105	0.01495	0.01565	0.01325	0.089	0.05135	0.127	0.01905	0.00765	0.01185	0.0165	0.0172	0.11045	0.1085	0.07045	0.0776	0.1027	0.015	0.0156	0.02	0.01925	0.02505	0.14095	0.09195	0.07885	0.07075	0.07955
Gene1498	0.00545	0.02605	0.00925	0.02675	0.0061	0.0115	0.01335	0.014	0.0658	0.04025	0.08315	0.02585	0.0057	0.01255	0.01435	0.0106	0.09455	0.1566	0.05295	0.0558	0.09215	0.0147	0.01205	0.01845	0.0214	0.01815	0.1095	0.0921	0.0764	0.07505	0.0765
Gene1499	0.00575	0.04095	0.01535	0.0473	0.01305	0.014	0.0159	0.0122	0.0965	0.0605	0.14325	0.01775	0.00835	0.0139	0.015	0.0219	0.1117	0.1323	0.0788	0.1392	0.1041	0.01465	0.01525	0.01845	0.0181	0.0254	0.1935	0.11065	0.09895	0.0793	0.09075
Gene1500	0.0053	0.0357	0.01075	0.03055	0.0063	0.0111	0.01155	0.01315	0.06705	0.0507	0.0998	0.02475	0.0053	0.01125	0.0127	0.0139	0.1065	0.1294	0.06605	0.06325	0.0944	0.01695	0.01665	0.02165	0.0201	0.0236	0.1489	0.09	0.0776	0.0663	0.09395
Gene1501	0.0066	0.0453	0.013	0.04935	0.01385	0.01335	0.0167	0.014	0.0931	0.0649	0.1337	0.02015	0.0091	0.01265	0.01375	0.0229	0.09895	0.10425	0.0701	0.08145	0.0976	0.015	0.0158	0.0186	0.01565	0.02425	0.1769	0.09505	0.0927	0.0641	0.0787
Gene1502	0.00495	0.04385	0.0101	0.03015	0.00695	0.0228	0.0241	0.013	0.1437	0.0739	0.1254	0.02805	0.00555	0.01865	0.02295	0.0273	0.1046	0.1176	0.0823	0.06015	0.09135	0.0181	0.0181	0.034	0.0291	0.03005	0.17195	0.0981	0.10605	0.07595	0.1066
Gene1503	0.0062	0.03815	0.0142	0.04255	0.0152	0.0125	0.0154	0.01505	0.1278	0.0887	0.1559	0.02465	0.00645	0.01515	0.0173	0.02995	0.14765	0.13435	0.09035	0.09215	0.1001	0.0189	0.0218	0.03135	0.02355	0.0304	0.2484	0.12505	0.10345	0.0791	0.10995
Gene1504	0.00565	0.04155	0.00895	0.0294	0.0069	0.01295	0.01125	0.01245	0.0805	0.04815	0.0947	0.01985	0.0064	0.01195	0.01735	0.0151	0.11465	0.11845	0.066	0.06525	0.0958	0.01665	0.0127	0.0206	0.02025	0.01995	0.11695	0.0861	0.0893	0.07035	0.08395
Gene1505	0.0062	0.0462	0.01045	0.02705	0.00835	0.01485	0.0121	0.01375	0.07885	0.04155	0.0964	0.02285	0.008	0.012	0.0171	0.01645	0.1174	0.1454	0.06395	0.06595	0.091	0.01945	0.0153	0.02225	0.02325	0.0266	0.12715	0.1107	0.0835	0.0733	0.0798
Gene1506	0.0118	0.09105	0.0184	0.171	0.0276	0.04115	0.0558	0.07265	0.41245	0.2438	0.7322	0.1057	0.0087	0.03895	0.0438	0.0824	0.24045	0.29355	0.13405	0.1769	0.42435	0.1174	0.10475	0.1194	0.0887	0.11005	0.68845	0.148	0.2012	0.13935	0.56145
Gene1507	0.0046	0.0207	0.0059	0.02775	0.0089	0.01265	0.01645	0.0096	0.0833	0.0471	0.10245	0.01125	0.00765	0.0091	0.00945	0.0132	0.1059	0.11645	0.06555	0.0784	0.0973	0.01525	0.00945	0.0208	0.01365	0.0177	0.10255	0.0883	0.0965	0.0683	0.09205
Gene1508	0.0048	0.01755	0.0064	0.0277	0.0082	0.0088	0.01425	0.0097	0.0673	0.039	0.06945	0.0091	0.00735	0.00765	0.01005	0.01365	0.09845	0.09955	0.06675	0.0881	0.07215	0.0124	0.0088	0.01445	0.00805	0.01535	0.1046	0.06255	0.08285	0.06265	0.08755
Gene1509	0.00515	0.0201	0.0052	0.03695	0.0082	0.00985	0.01195	0.0109	0.0572	0.03795	0.0586	0.00865	0.0057	0.0072	0.00795	0.01	0.0998	0.1245	0.06535	0.07095	0.07555	0.0112	0.00785	0.0135	0.00835	0.01485	0.1022	0.06855	0.08035	0.06775	0.08265
Gene1510	0.0043	0.0201	0.00615	0.0217	0.01035	0.01445	0.0173	0.011	0.08135	0.0521	0.0924	0.0089	0.00775	0.0089	0.0102	0.0113	0.0922	0.1092	0.07175	0.0899	0.08795	0.0171	0.00975	0.016	0.01085	0.0177	0.1014	0.07065	0.0881	0.06155	0.089
Gene1511	0.00565	0.0246	0.0071	0.02825	0.01025	0.0145	0.0145	0.0104	0.09125	0.05365	0.1032	0.01205	0.0073	0.0106	0.01155	0.0144	0.1128	0.12835	0.0645	0.08295	0.10125	0.01665	0.0104	0.02015	0.0134	0.02025	0.1515	0.0867	0.09045	0.0719	0.09875
Gene1512	0.00555	0.02075	0.006	0.02715	0.00905	0.0149	0.01695	0.0113	0.07855	0.049	0.0846	0.0094	0.00785	0.0077	0.00935	0.0115	0.1314	0.10355	0.06475	0.06955	0.072	0.01435	0.01	0.0144	0.01005	0.0178	0.11275	0.06945	0.0731	0.07	0.0884
Gene1513	0.00595	0.0204	0.00845	0.0274	0.0157	0.0365	0.0221	0.01015	0.1648	0.10825	0.1917	0.02945	0.01025	0.01855	0.02625	0.0303	0.16005	0.14375	0.11135	0.09015	0.1394	0.0231	0.022	0.05355	0.03305	0.06905	0.2665	0.14095	0.11725	0.09975	0.13115
Gene1514	0.00495	0.02045	0.0072	0.0262	0.0089	0.0109	0.01495	0.01015	0.0606	0.0413	0.072	0.01145	0.00745	0.0082	0.0103	0.01265	0.1119	0.09095	0.0607	0.0701	0.0947	0.01295	0.00955	0.0149	0.01005	0.01885	0.12355	0.0882	0.07785	0.06825	0.0882
Gene1515	0.0051	0.0201	0.0072	0.05045	0.00875	0.0121	0.0176	0.0091	0.0798	0.0472	0.0918	0.0157	0.0078	0.00855	0.0108	0.0127	0.1141	0.11965	0.0695	0.06985	0.0902	0.01255	0.0079	0.0177	0.01565	0.02635	0.16915	0.10355	0.0808	0.07275	0.09945
Gene1516	0.0049	0.0211	0.0074	0.03535	0.00915	0.011	0.0192	0.0104	0.06465	0.04085	0.0774	0.0162	0.00575	0.0076	0.00955	0.0122	0.10515	0.10275	0.06185	0.06695	0.08455	0.01205	0.00875	0.01525	0.01015	0.01615	0.14815	0.06945	0.0645	0.07685	0.1017
Gene1517	0.005	0.04615	0.00735	0.0281	0.00655	0.0104	0.0114	0.0118	0.06895	0.03655	0.07075	0.0163	0.00635	0.0113	0.0134	0.0143	0.0962	0.11355	0.05965	0.0619	0.07575	0.0163	0.01325	0.0187	0.0182	0.0231	0.1158	0.08485	0.08385	0.0698	0.07405
Gene1518	0.00495	0.0462	0.0098	0.02795	0.0066	0.01315	0.0134	0.0128	0.0739	0.03205	0.0808	0.01955	0.007	0.0106	0.01285	0.0164	0.10145	0.15055	0.0668	0.07465	0.0836	0.01795	0.01615	0.0179	0.0189	0.01885	0.10775	0.0904	0.0741	0.0761	0.08205
Gene1519	0.00575	0.02395	0.007	0.0246	0.00825	0.00895	0.0136	0.01135	0.0718	0.0421	0.10565	0.01335	0.00675	0.0101	0.01055	0.01715	0.09605	0.08385	0.06675	0.06325	0.09815	0.0134	0.01015	0.0156	0.01405	0.0166	0.11225	0.07485	0.08	0.06165	0.08075
Gene1520	0.00565	0.043	0.00925	0.02635	0.0098	0.0125	0.0116	0.01275	0.0917	0.0501	0.0962	0.02165	0.0066	0.0145	0.0159	0.02095	0.11685	0.17155	0.07255	0.06455	0.0995	0.01495	0.0161	0.0241	0.01915	0.02845	0.14205	0.11005	0.082	0.079	0.0915
Gene1521	0.0048	0.04065	0.00785	0.0258	0.00575	0.01105	0.01245	0.0115	0.0661	0.03765	0.07435	0.01455	0.007	0.01125	0.01265	0.01275	0.0936	0.1044	0.05955	0.06085	0.0726	0.01375	0.0105	0.01935	0.0204	0.0221	0.12595	0.08345	0.077	0.0663	0.07305
Gene1522	0.00525	0.01975	0.0082	0.03105	0.0091	0.0137	0.0164	0.01395	0.07815	0.0459	0.0954	0.01455	0.0096	0.01085	0.0139	0.02045	0.0958	0.1014	0.06625	0.07385	0.0844	0.01445	0.0131	0.01715	0.0156	0.02215	0.11225	0.07805	0.0765	0.07195	0.0855
Gene1523	0.0084	0.0663	0.0173	0.10645	0.0334	0.03	0.0408	0.0372	0.3141	0.17535	0.37925	0.058	0.0107	0.03135	0.0361	0.06955	0.14085	0.199	0.1062	0.1186	0.25985	0.0665	0.05835	0.0988	0.0582	0.09585	0.45705	0.1937	0.1641	0.11305	0.2919
Gene1524	0.0047	0.01625	0.0071	0.02625	0.008	0.0112	0.01485	0.01	0.06305	0.04635	0.07315	0.0129	0.0065	0.0075	0.01265	0.01425	0.0839	0.08115	0.064	0.0606	0.07145	0.00915	0.01075	0.0143	0.01225	0.01485	0.10975	0.05645	0.0691	0.0539	0.078
Gene1525	0.00645	0.04995	0.01355	0.05245	0.013	0.0196	0.0304	0.01735	0.1618	0.1105	0.25695	0.0296	0.00785	0.0144	0.0184	0.03135	0.10825	0.133	0.0733	0.08955	0.1408	0.0297	0.02945	0.0383	0.03065	0.04175	0.2047	0.09065	0.09265	0.0813	0.13525
Gene1526	0.0053	0.03005	0.0069	0.0303	0.0142	0.01435	0.01295	0.01235	0.091	0.07545	0.11145	0.01865	0.00925	0.00935	0.0104	0.0177	0.12615	0.11345	0.0966	0.11585	0.0932	0.01535	0.01395	0.0177	0.0146	0.01825	0.15405	0.09215	0.1101	0.08285	0.1171
Gene1527	0.0051	0.04645	0.0113	0.0308	0.00895	0.0126	0.013	0.0123	0.10645	0.0592	0.16045	0.01735	0.0069	0.01295	0.01475	0.0189	0.103	0.15685	0.06955	0.0835	0.0953	0.0191	0.0151	0.0205	0.0237	0.02555	0.17805	0.11485	0.07295	0.0781	0.086
Gene1528	0.0055	0.02545	0.0091	0.0321	0.0109	0.0165	0.01825	0.0124	0.108	0.0887	0.15235	0.0183	0.0065	0.0117	0.01425	0.02435	0.11455	0.10615	0.0873	0.0809	0.1051	0.01545	0.01515	0.02215	0.01995	0.0249	0.131	0.08765	0.0929	0.07675	0.09305
Gene1529	0.00495	0.04585	0.0097	0.02865	0.0079	0.01235	0.0128	0.0124	0.06705	0.04055	0.0901	0.01265	0.00615	0.0116	0.01265	0.0165	0.0959	0.1104	0.08065	0.0735	0.09065	0.01455	0.01115	0.01995	0.0241	0.02305	0.14725	0.0944	0.0845	0.0698	0.07415
Gene1530	0.00475	0.01775	0.00745	0.0198	0.0091	0.0122	0.015	0.01075	0.0589	0.0475	0.07315	0.01365	0.00605	0.00865	0.01045	0.01395	0.08905	0.0766	0.0663	0.06815	0.07945	0.0106	0.0086	0.01795	0.0124	0.015	0.13445	0.0597	0.08825	0.0576	0.06695
Gene1531	0.0056	0.0449	0.0092	0.02865	0.00825	0.01355	0.0146	0.0126	0.0672	0.04235	0.0779	0.0145	0.00655	0.0104	0.01595	0.0165	0.10195	0.1021	0.0617	0.06585	0.07775	0.0155	0.0121	0.01245	0.01805	0.02525	0.13925	0.0822	0.0759	0.0678	0.0812
Gene1532	0.00525	0.0161	0.0068	0.02025	0.00845	0.0131	0.0148	0.0096	0.0716	0.04365	0.0801	0.0118	0.0057	0.0088	0.01115	0.0134	0.1028	0.0937	0.0966	0.08775	0.08665	0.0108	0.0099	0.0173	0.01075	0.01695	0.17405	0.07145	0.0847	0.07305	0.08105
Gene1533	0.00585	0.02595	0.0092	0.02835	0.0103	0.0128	0.01455	0.0101	0.119	0.0904	0.15855	0.0202	0.0057	0.00935	0.00955	0.0234	0.1534	0.131	0.1119	0.09705	0.11165	0.0118	0.01475	0.01655	0.01515	0.019	0.2283	0.09205	0.13455	0.0943	0.13955
Gene1534	0.0045	0.03585	0.00995	0.0245	0.00715	0.01055	0.0138	0.01115	0.06995	0.03695	0.07385	0.01225	0.00645	0.0102	0.01225	0.0126	0.08935	0.10285	0.06345	0.0695	0.07775	0.0112	0.01115	0.01445	0.01705	0.02005	0.13415	0.08325	0.07655	0.06525	0.07015
Gene1535	0.00535	0.02035	0.0073	0.03255	0.0112	0.01515	0.0153	0.01115	0.10405	0.0779	0.1125	0.018	0.0063	0.0127	0.01545	0.0195	0.1082	0.1165	0.07255	0.06255	0.0835	0.0107	0.01415	0.02925	0.0179	0.0251	0.15765	0.1065	0.0756	0.06905	0.0928
Gene1536	0.0049	0.01665	0.01475	0.02545	0.0098	0.01325	0.01125	0.0124	0.0823	0.0526	0.1074	0.02505	0.00665	0.0131	0.01965	0.0152	0.0868	0.10795	0.057	0.05	0.08135	0.0111	0.0123	0.01845	0.02165	0.025	0.1164	0.0687	0.07025	0.05335	0.0646
Gene1537	0.0055	0.0193	0.0161	0.0307	0.0094	0.01395	0.01025	0.012	0.11255	0.0759	0.18025	0.03295	0.00655	0.0174	0.02375	0.02145	0.12205	0.1433	0.07935	0.07965	0.0995	0.0122	0.01445	0.0261	0.02215	0.0316	0.1147	0.086	0.0915	0.0634	0.1047
Gene1538	0.0048	0.0155	0.00705	0.02225	0.00875	0.0129	0.01555	0.0097	0.0633	0.037	0.0712	0.01275	0.0047	0.00675	0.0085	0.01415	0.13055	0.11265	0.0642	0.06845	0.0776	0.00955	0.00875	0.01615	0.01205	0.0142	0.1598	0.08145	0.07125	0.06765	0.09275
Gene1539	0.00485	0.0153	0.01365	0.02425	0.0081	0.01295	0.01155	0.01295	0.0778	0.0531	0.1053	0.02095	0.00705	0.0105	0.01595	0.01325	0.0823	0.1056	0.05675	0.0506	0.0754	0.00795	0.01055	0.01705	0.01775	0.0228	0.07075	0.0737	0.0671	0.05665	0.08155
Gene1540	0.0053	0.01715	0.0069	0.0274	0.0083	0.01285	0.01675	0.00955	0.0852	0.0439	0.07935	0.01445	0.0053	0.0076	0.00935	0.01315	0.11945	0.0988	0.06095	0.0634	0.07275	0.0106	0.0085	0.0163	0.01105	0.0169	0.12225	0.0691	0.06985	0.07145	0.1073
Gene1541	0.00445	0.02425	0.00955	0.0249	0.0083	0.01555	0.0106	0.01385	0.0865	0.0498	0.1124	0.01865	0.00545	0.01115	0.01595	0.01325	0.07705	0.10995	0.06015	0.0593	0.07355	0.00955	0.01075	0.0184	0.0179	0.0176	0.0811	0.062	0.06915	0.0565	0.0771
Gene1542	0.0048	0.01855	0.0073	0.03045	0.01125	0.01725	0.0232	0.01045	0.1248	0.08035	0.1535	0.0255	0.0076	0.01405	0.01795	0.0247	0.15355	0.16305	0.08935	0.08595	0.12345	0.0166	0.0172	0.0354	0.01965	0.04185	0.20355	0.13395	0.12055	0.0898	0.12205
Gene1543	0.00535	0.02115	0.0149	0.0312	0.00755	0.0144	0.01345	0.0162	0.0904	0.07485	0.1277	0.0219	0.0071	0.0127	0.0183	0.0157	0.10225	0.1202	0.0674	0.0687	0.08065	0.01	0.01415	0.0226	0.0207	0.0259	0.09995	0.07715	0.0747	0.06105	0.0791
Gene1544	0.00895	0.06865	0.02525	0.027	0.03465	0.0352	0.048	0.02675	0.44855	0.46245	0.70695	0.082	0.0092	0.02245	0.0195	0.0979	0.21965	0.25015	0.1982	0.15225	0.28285	0.0654	0.075	0.0735	0.054	0.0994	0.4558	0.23885	0.2517	0.1916	0.36875
Gene1545	0.0057	0.0225	0.01445	0.0256	0.0071	0.0133	0.0089	0.01635	0.08495	0.0732	0.10375	0.01655	0.00625	0.01155	0.0176	0.01015	0.0826	0.1073	0.0665	0.07105	0.07955	0.0104	0.01135	0.01815	0.01785	0.02475	0.09145	0.07895	0.0666	0.0606	0.0621
Gene1546	0.01075	0.13	0.0459	0.02655	0.0378	0.03415	0.0435	0.03075	0.5718	0.68095	1.06625	0.10735	0.01225	0.01885	0.0259	0.1016	0.2031	0.26515	0.2099	0.1536	0.36485	0.07505	0.09595	0.07355	0.0684	0.13325	0.44475	0.2015	0.27065	0.18755	0.47265
Gene1547	0.0058	0.023	0.01435	0.0336	0.0095	0.0155	0.01155	0.0144	0.0954	0.0848	0.14	0.0205	0.0087	0.0139	0.01845	0.0135	0.08655	0.0978	0.0664	0.0604	0.0772	0.0096	0.0124	0.0183	0.01765	0.02615	0.0976	0.0871	0.06845	0.05645	0.07735
Gene1548	0.0055	0.02535	0.0151	0.02585	0.0085	0.012	0.00915	0.0141	0.0761	0.0668	0.1261	0.0141	0.0069	0.013	0.01785	0.0137	0.0862	0.0933	0.0595	0.05785	0.0737	0.00955	0.0108	0.01805	0.01665	0.0288	0.08485	0.08225	0.0721	0.06195	0.0657
Gene1549	0.005	0.02245	0.01635	0.03145	0.00795	0.01225	0.01035	0.0143	0.0683	0.06285	0.0962	0.0147	0.0065	0.01155	0.0183	0.0116	0.09435	0.09175	0.0618	0.06615	0.071	0.00935	0.0125	0.0138	0.01765	0.02575	0.08565	0.08835	0.0709	0.0591	0.06215
Gene1550	0.00585	0.0286	0.0099	0.0188	0.00595	0.0152	0.01505	0.01655	0.0591	0.0435	0.08335	0.02565	0.0077	0.01075	0.0159	0.01455	0.10345	0.25245	0.06165	0.05955	0.0779	0.0184	0.01305	0.01745	0.0137	0.0135	0.09405	0.06395	0.0638	0.0551	0.08745
Gene1551	0.00745	0.0347	0.0093	0.0136	0.0067	0.0151	0.0133	0.01665	0.07665	0.06315	0.13685	0.03545	0.00675	0.0103	0.01485	0.01795	0.1343	0.12425	0.0616	0.0586	0.07405	0.0239	0.021	0.01645	0.01795	0.0179	0.09245	0.07515	0.06495	0.0584	0.07855
Gene1552	0.0104	0.0585	0.0163	0.0264	0.01555	0.0305	0.0346	0.0275	0.22645	0.22545	0.45955	0.06175	0.00935	0.03135	0.03795	0.0441	0.13295	0.16355	0.11285	0.08325	0.2037	0.05685	0.04795	0.05645	0.0573	0.06065	0.27595	0.11605	0.1546	0.09765	0.27735
Gene1553	0.00535	0.03655	0.0089	0.03145	0.0092	0.013	0.01455	0.014	0.0764	0.0482	0.0946	0.01755	0.00625	0.0114	0.01455	0.01875	0.11345	0.16055	0.06445	0.05945	0.09725	0.01475	0.0149	0.02495	0.0198	0.0274	0.15905	0.104	0.09385	0.07465	0.0973
Gene1554	0.0098	0.0666	0.02265	0.07585	0.0275	0.0299	0.0392	0.0177	0.34235	0.43845	0.65375	0.08275	0.01065	0.0233	0.02585	0.0887	0.2243	0.22675	0.1659	0.125	0.21495	0.04965	0.0698	0.05545	0.05595	0.0671	0.3862	0.1879	0.25255	0.1566	0.2293
Gene1555	0.00495	0.03595	0.0105	0.0217	0.0078	0.0108	0.0177	0.01645	0.1017	0.06555	0.14605	0.0273	0.00825	0.01755	0.02045	0.0234	0.1265	0.1483	0.07295	0.0645	0.1011	0.0223	0.0204	0.0277	0.0289	0.0333	0.1851	0.1493	0.1148	0.09385	0.10785
Gene1556	0.0046	0.0327	0.01015	0.0341	0.01195	0.01335	0.01685	0.01355	0.0928	0.06655	0.12725	0.0265	0.00715	0.0131	0.01785	0.02675	0.14045	0.16405	0.08315	0.07395	0.11675	0.01615	0.02375	0.0392	0.0202	0.04255	0.19585	0.1313	0.11625	0.1025	0.1108
Gene1557	0.0056	0.03215	0.01015	0.05165	0.0164	0.0216	0.0241	0.0198	0.19495	0.16655	0.23825	0.058	0.0142	0.02175	0.0338	0.0685	0.30175	0.2647	0.13925	0.10185	0.18305	0.03185	0.04675	0.1084	0.0401	0.08365	0.3478	0.22875	0.20025	0.1668	0.23915
Gene1558	0.005	0.01625	0.00745	0.02265	0.0104	0.01255	0.01455	0.00925	0.0724	0.04925	0.08025	0.0136	0.00605	0.00935	0.0101	0.01105	0.09155	0.0854	0.07345	0.0601	0.0842	0.0126	0.01005	0.01435	0.0106	0.0188	0.12625	0.07695	0.077	0.0579	0.07865
Gene1559	0.00485	0.03875	0.0092	0.0188	0.0071	0.01335	0.0158	0.0155	0.0602	0.03895	0.078	0.0153	0.006	0.0105	0.0129	0.01455	0.0978	0.1088	0.0651	0.05595	0.07425	0.0168	0.01065	0.0142	0.01775	0.0171	0.1071	0.07675	0.07715	0.06285	0.0728
Gene1560	0.0096	0.066	0.01755	0.1242	0.03855	0.0538	0.05945	0.04285	0.41185	0.40565	0.74165	0.092	0.0121	0.03315	0.04595	0.10745	0.2174	0.2815	0.1982	0.1486	0.3505	0.08295	0.10705	0.12185	0.08945	0.17095	0.6291	0.2494	0.2365	0.1989	0.5721
Gene1561	0.00565	0.01885	0.0079	0.0256	0.0088	0.0129	0.01625	0.0108	0.08515	0.059	0.1127	0.01445	0.006	0.009	0.01115	0.01405	0.10175	0.08705	0.06375	0.0686	0.0923	0.01115	0.01045	0.0154	0.01085	0.0158	0.12435	0.07685	0.08035	0.0583	0.07415
Gene1562	0.0062	0.04515	0.00995	0.0198	0.00635	0.0141	0.0154	0.01455	0.07735	0.0444	0.0994	0.017	0.00575	0.0104	0.0129	0.01335	0.09215	0.10475	0.06115	0.0551	0.08215	0.0156	0.01075	0.0142	0.01725	0.0171	0.1086	0.0774	0.07075	0.06125	0.0791
Gene1563	0.00705	0.05145	0.01365	0.04455	0.02205	0.02045	0.02285	0.0189	0.2694	0.1109	0.3374	0.0491	0.0111	0.034	0.0321	0.0588	0.2238	0.26925	0.1182	0.11995	0.2015	0.0272	0.0362	0.07495	0.044	0.082	0.409	0.2656	0.179	0.1394	0.1486
Gene1564	0.00505	0.0193	0.007	0.024	0.0089	0.01225	0.01335	0.0104	0.0525	0.04245	0.07045	0.0131	0.006	0.0087	0.01075	0.0117	0.09395	0.08415	0.05865	0.06725	0.08025	0.0099	0.01025	0.01155	0.01155	0.01585	0.11625	0.07525	0.0767	0.0593	0.0735
Gene1565	0.00525	0.04455	0.01015	0.0196	0.0069	0.01405	0.01205	0.01275	0.0614	0.03515	0.069	0.01265	0.00615	0.00975	0.01215	0.01185	0.0959	0.1145	0.06	0.06325	0.06835	0.01505	0.01135	0.0136	0.0135	0.01845	0.0947	0.0704	0.06935	0.06495	0.0795
Gene1566	0.0073	0.0235	0.0102	0.0397	0.01815	0.0202	0.0223	0.0127	0.3957	0.3871	0.58525	0.04085	0.0094	0.01635	0.0283	0.0359	0.14495	0.12805	0.1293	0.10635	0.095	0.0171	0.02755	0.06275	0.03215	0.07115	0.2382	0.1263	0.1458	0.11085	0.1066
Gene1567	0.00605	0.05555	0.01175	0.0203	0.00595	0.012	0.0127	0.0121	0.09655	0.06725	0.1558	0.01685	0.00595	0.01205	0.0135	0.01915	0.0876	0.10805	0.0637	0.0611	0.082	0.0202	0.01515	0.0189	0.01945	0.02065	0.1013	0.0817	0.0715	0.05135	0.0793
Gene1568	0.00535	0.018	0.00745	0.02485	0.0094	0.0109	0.01765	0.00955	0.0675	0.0494	0.0812	0.0119	0.00625	0.0088	0.00955	0.0129	0.1177	0.10535	0.09235	0.1287	0.08625	0.0103	0.0075	0.01245	0.00965	0.01775	0.1494	0.0749	0.10345	0.09065	0.11905
Gene1569	0.00655	0.08115	0.0115	0.01965	0.00975	0.0124	0.0136	0.01465	0.1121	0.0637	0.15195	0.02295	0.0063	0.01485	0.01775	0.0187	0.1048	0.1232	0.0636	0.0708	0.08195	0.0255	0.01945	0.0263	0.0212	0.0296	0.1697	0.11395	0.08305	0.0754	0.10195
Gene1570	0.0055	0.0251	0.00915	0.03005	0.01385	0.0151	0.02095	0.0119	0.1246	0.09815	0.13055	0.0297	0.0099	0.01805	0.02225	0.0392	0.1944	0.2341	0.1166	0.0841	0.13515	0.01415	0.02415	0.05945	0.02365	0.0428	0.20805	0.1618	0.1713	0.11065	0.1402
Gene1571	0.00575	0.01975	0.00835	0.02485	0.0103	0.0119	0.01315	0.01	0.0642	0.05015	0.0814	0.01185	0.00705	0.00805	0.0119	0.0131	0.0971	0.07665	0.06475	0.06915	0.07475	0.01035	0.00975	0.01475	0.00965	0.01765	0.1429	0.07105	0.08835	0.06375	0.09145
Gene1572	0.00565	0.01885	0.00805	0.02225	0.0089	0.0128	0.01385	0.0085	0.06065	0.04135	0.08125	0.0117	0.00535	0.0081	0.0088	0.01355	0.09285	0.0821	0.0598	0.06675	0.0749	0.0098	0.00825	0.01355	0.01085	0.01735	0.11635	0.07395	0.0834	0.06025	0.07565
Gene1573	0.0052	0.01765	0.00645	0.02495	0.0111	0.01325	0.0128	0.0094	0.06215	0.04325	0.0758	0.0107	0.0052	0.0074	0.0082	0.01245	0.09045	0.0814	0.06885	0.0613	0.0803	0.0105	0.0073	0.0118	0.0102	0.016	0.1083	0.0641	0.08845	0.0658	0.0847
Gene1574	0.005	0.02585	0.0139	0.029	0.00755	0.01105	0.01075	0.0121	0.0705	0.06245	0.0928	0.01525	0.00605	0.0127	0.0171	0.01085	0.10205	0.09805	0.05915	0.05745	0.0723	0.00865	0.0114	0.01345	0.0168	0.0231	0.0942	0.0735	0.0669	0.0601	0.0638
Gene1575	0.0054	0.02805	0.01685	0.0346	0.0072	0.0133	0.0142	0.0131	0.0881	0.07255	0.1261	0.0151	0.0074	0.01455	0.021	0.0111	0.0886	0.08505	0.06295	0.05655	0.07355	0.0085	0.0109	0.02035	0.0261	0.02545	0.10735	0.09155	0.07215	0.0655	0.0836
Gene1576	0.00445	0.0228	0.0158	0.02205	0.00565	0.0101	0.00875	0.01285	0.04945	0.05225	0.08005	0.01135	0.0055	0.01145	0.0138	0.01115	0.07865	0.0903	0.06705	0.0531	0.06465	0.0086	0.00795	0.01135	0.01335	0.02275	0.08795	0.07925	0.06825	0.05605	0.0634
Gene1577	0.00505	0.02285	0.01555	0.03825	0.0054	0.01285	0.0113	0.01315	0.07135	0.06145	0.0978	0.01075	0.0057	0.0112	0.01515	0.00945	0.091	0.08555	0.06045	0.05225	0.07605	0.0085	0.0095	0.0134	0.01635	0.0232	0.0978	0.07165	0.06935	0.05875	0.06515
Gene1578	0.0043	0.02635	0.0161	0.03055	0.00665	0.0143	0.0113	0.01475	0.081	0.075	0.1019	0.0203	0.00615	0.01395	0.019	0.0127	0.1031	0.1031	0.0628	0.05995	0.0724	0.0088	0.0141	0.0208	0.0242	0.02275	0.10955	0.0891	0.09535	0.06765	0.074
Gene1579	0.00515	0.02575	0.0157	0.03405	0.00675	0.01265	0.0157	0.0156	0.08595	0.1005	0.11035	0.01975	0.0063	0.01455	0.021	0.01555	0.0892	0.08685	0.0706	0.05835	0.08255	0.00805	0.00955	0.019	0.01915	0.0263	0.11165	0.08695	0.082	0.05675	0.07705
Gene1580	0.00505	0.03035	0.0174	0.03465	0.00795	0.0093	0.00915	0.0142	0.08815	0.1169	0.152	0.0227	0.00495	0.0147	0.02075	0.01615	0.1197	0.12615	0.08615	0.0604	0.08765	0.0068	0.017	0.0197	0.02555	0.0234	0.1538	0.1339	0.10175	0.0765	0.083
Gene1581	0.0046	0.028	0.01755	0.0411	0.0112	0.0131	0.0126	0.02065	0.09475	0.10095	0.1428	0.01955	0.00615	0.0151	0.02495	0.01575	0.11375	0.11915	0.08985	0.06575	0.1008	0.00765	0.01425	0.02385	0.0246	0.02425	0.1412	0.1049	0.08975	0.07675	0.08755
Gene1582	0.0053	0.02565	0.01675	0.02895	0.01035	0.0128	0.0126	0.0156	0.09645	0.07415	0.1172	0.01625	0.006	0.01535	0.022	0.0173	0.0934	0.1172	0.1374	0.0572	0.07935	0.00605	0.0117	0.0215	0.02715	0.02585	0.10265	0.1032	0.0733	0.0714	0.06995
[truncated: 32,906 more rows]
