# Supplementary material for: Can Zipf's law be adapted to normalize microarrays?
Source: BMC Bioinformatics. 2005 Feb 23;6:37. doi: 10.1186/1471-2105-6-37 (PMC555536; doi:10.1186/1471-2105-6-37)
Supplement: Additional File 7 — Microarray type: Clonetech Atlas Rat cDNA 7738-1 Number of genes: 558 Number of microarrays: 33 Probed with: Total RND from rat cerebellum and olive. Within microarray normalization: None [file 1471-2105-6-37-S7.txt]

location	CO	CC	TO	CO	TO	TO	TC	CO	CC	TC	TO	TO	CC	TO	TC	TC	TC	CC	CO	CC	CC	TO	CC	CO	CC	CO	CO	TC	TC	CO	CC	TC	TO	TC	CC	TC	CO	TO	CO
B6n	104.5	43.5	21.5	53.6	32.35	32.55	40.95	32.35	63.4	67.85	12.55	22.1	60.55	17.55	32.1	40	48.65	39.95	35.1	36.25	23.9	43.9	37.65	43.5	46.25	23.05	44.15	16.6	19.1	16.75	38.3	9.55	45.35	38.9	42.9	61.75	51.75	16	16.15
B7n	65	30.05	18.45	39.9	26.4	23.55	26.8	25.2	57.65	26.1	12.35	13.5	26.25	13	21	31	30	28.15	27.25	26.55	21.1	36.05	33.5	27.75	35.6	21.1	32.75	6.3	14.75	14.25	20.15	6.4	26.5	21.5	29.7	39.35	23.85	8.25	12.55
C1b	49.5	25.75	17.3	23.7	20.1	12.3	17.75	19.85	40.65	15.85	11.8	9.85	17.5	12	19.35	24.4	26.5	30.15	13.45	16.55	18.15	22	25.75	18.6	29.55	20.15	29.7	5	12.85	10.25	13.85	5.7	16.1	18.1	26.05	37.7	14.35	6.25	7.75
C2b	50	27.1	19.45	22.15	20.55	12	19.45	22.3	44.5	14.85	11.65	10.3	15.45	11.2	18.25	27.45	31.65	40.5	15.1	20.55	19.25	23.35	30.75	19.2	38.55	18.1	30.1	6.2	13	10.55	14.6	5.7	17.9	19	28.05	47.45	16.4	8.45	9.15
B1d	56	24.3	18.35	21.7	26.75	13.3	24.45	22.95	86.2	16.05	10.95	11.15	14.55	11.65	21	28.8	35.65	42.75	13.5	19.55	19.05	23.9	31.75	22.95	41.6	19.2	41.9	4.85	13.05	10.95	16.7	6.2	21.6	20.85	30.75	56.35	16.5	8	10.55
C3b	53.5	27.7	19.65	28.75	22.9	13.7	24.85	22.15	54.4	20.5	11.6	12.05	18.1	12.65	19.6	26.75	29.1	30.9	14	21.25	20.7	26.4	32.35	24.2	38.55	18.2	31.35	7.15	13.05	11.55	14.5	5.85	17.95	21.6	31.8	44.45	17.35	7.65	10.3
C4b	66.5	34.85	20.1	35.45	27.05	15.8	23.55	18.85	46.05	22.5	11.45	11.65	17.9	12.8	20.3	28.5	30.9	30.35	23.4	24.35	19.95	29.8	37.35	19.45	31.65	27.9	28.7	5.6	12.85	10.45	13.5	5.45	19.2	20.3	27.6	39.45	18.75	7.3	13.25
B2d	64.5	25.1	17.75	22.4	23.2	13.5	20.95	17.6	43.7	15.3	11.6	10.4	15.3	12.15	16.75	27.2	26.55	41.4	14.6	20.1	20.45	23.95	32.15	20.3	38.6	16.35	31.15	4.6	12.55	11.65	13.9	5.4	16.2	18.65	26.7	55.85	15	7.55	8.45
A1f	54	23.2	16.8	31.5	25.35	14.15	21.95	24	67.15	22.65	11.8	12.75	18.85	13.75	16.15	30.1	23.7	42.25	27.45	21.95	19.25	29.1	34.8	23.5	33.9	16.45	37.1	5.95	14.1	11.8	14.15	6.15	19.1	21.4	30.65	38.65	17.85	6.9	15.3
B3d	57.5	25.15	17.95	25.25	27.35	13.9	26.4	19.85	72.8	15.95	11.05	11.4	16.9	12.3	18.25	30.15	36.7	39.8	14.3	20	17.8	23.8	34	23.6	49.35	18.4	38.25	5.05	12.1	11.65	17.65	5.8	19.45	20.35	33.65	52.9	18.15	7.55	10.45
C5b	282	69.6	36.7	158.85	60.95	54.1	98	45.35	155.85	143.5	13.05	36.1	84.55	18.05	30.85	52.55	55.75	42.65	117.55	89.55	53.2	134.25	84.45	89.25	75.35	32.95	73.8	25.5	20.3	15.95	42.1	10.65	54.25	53.65	49.45	84.3	80.55	19.1	66.6
C6b	57	25.05	16.75	37.75	27	18.45	24.85	21.9	50.75	20.4	11.9	11	16.4	12.05	19.45	26.45	32.95	36.75	14.75	21.7	22.5	21.9	31.85	17.9	42.5	19.45	28.05	6	13.2	10.65	15	6.25	18.45	21.8	30.1	55.2	17.05	7.35	12.3
A2f	48	24.55	17.05	24.8	42.25	13.2	19.45	25.2	44.5	13.7	11.7	11.5	15.8	14.05	17.35	25.7	28.85	43.6	12.9	19.75	19.15	24.1	47	17.35	30.2	21.4	29.1	5.2	15.35	12.25	14.75	5.9	18.25	19.65	29.45	35.95	14.35	8.8	8.85
B4d	1677	371.6	271.4	1112.6	355.45	344.15	593.55	207.95	794.35	339.8	18.45	84	282.5	52.2	95.15	224.35	129.3	64.45	582.95	706	416	687.15	570.35	530.5	433.35	158.7	473.65	49.8	38.85	68.85	179.15	29.95	172.65	175	103	145.85	241.7	72.65	416.55
C7b	67	24.65	17.35	31.65	28.3	16.75	23.05	22.35	53.55	36.95	12.35	11.3	18.05	12.55	22.95	29	32.6	34.55	20	19.2	20.5	23.6	32.25	20.35	46.1	22.35	33.45	6.05	12.45	11.55	15.45	5.6	21.4	22.05	34.1	45.15	18.5	9.05	12.2
B5d	118	50	30.8	75	40.9	34.25	81.8	37.1	130.9	46.8	14.4	23.1	44.2	18.95	25.35	43.9	56.1	43.45	37.85	46.1	38.75	59.75	50.8	55.75	76	28.35	75.35	9.45	16.7	19.8	37.05	10.9	33.2	34.85	49.4	64.8	35.25	11.9	21.3
A3f	60.5	26.95	16.3	26.05	23.4	13.65	22.45	24.05	52.55	19.05	11.8	12.1	17.15	12.5	17.2	24.4	31.9	45.3	16.3	18.8	19.05	23.75	29.6	19.05	34.65	18.65	29.6	5.95	14.7	11.75	13.65	6.3	20.35	20.9	31.35	57.45	17.6	6.95	10.25
A4f	338.5	95.7	55.35	184.7	79.6	90.3	211.85	54.75	133.2	218.55	13.55	36	135.3	26.55	47.9	82.25	58.95	50.25	172.3	127.3	83.65	153.05	118.5	163.4	116.55	41.3	137.9	19.55	26.95	30.6	71.1	16.15	85.65	79.6	44.05	80.25	82.4	30.35	138.4
B6d	90	45.5	21.35	56	31.55	24.4	32.85	35.25	110.45	57.15	14.75	23.3	56.25	22.4	33.15	39.95	52.55	40.15	30.2	34.7	24.2	45.4	42.05	33.35	50.65	33.15	59.95	9.35	17.45	20.75	45.95	11.6	30.75	37	42.25	58.15	33.5	10.95	14.9
B7d	68	31.85	18.35	30.7	25.1	15.2	24.95	20.25	102.45	15.3	11.5	11.25	16.6	12.65	21.45	33.75	41.55	29	18	22.75	18	30.45	33.45	24.95	39.85	19.6	44.6	4.45	12.85	12.65	18.25	6.05	19.9	21.45	30.95	45.2	17.1	7.1	11.6
A5f	78.5	32	18.2	33.4	27.05	16.8	35.25	32.8	86.45	24.05	12.55	13.35	29.9	16.5	19.3	38.65	46.95	49.85	21.3	22.9	22.6	28.15	33.75	27.65	59.65	28	58.35	6.2	14.1	17.35	21.75	7.85	19.85	24.85	45.3	68.45	17.3	8.2	15.85
A6f	475	93.35	25.8	95.15	44.9	52.9	110.5	59.75	212.7	146.55	14.4	47.25	114.45	27.3	47.1	81.9	78.7	45.8	187.95	91.85	43.2	75.15	66.75	103.8	98.25	37.75	109.25	57.45	25.65	22.6	70	17.35	83.55	96.95	55.45	123.05	139.3	34.25	95.5
A7f	266	53.8	26.95	94.2	43	41.2	91.1	40.05	114.2	224.8	12.15	28.65	113.8	23.25	33.85	44.3	50.95	36.75	203.45	48.15	39.3	72.7	74.1	70.45	70.35	30.6	79.85	22.95	21.9	21.85	67.3	15.25	55.6	46.85	37.15	91.65	66.55	26.2	68.05
F1g	46	22.4	18.7	24.1	27.55	12.1	19.5	23.45	51.15	17.15	11.9	9.35	14.6	11.85	20.5	28	28.55	31.65	13.5	18.7	18.9	25.6	35.9	21.05	44.2	20	33.25	4.3	11.6	11.4	16.65	5.35	18	22.8	29.9	42.45	17	7	9.8
F2g	303	167.05	40.4	390.9	224.35	94.65	139.5	153.5	500.8	104.65	13.3	25.35	122.15	21.6	38.3	147.5	155.4	39.15	115.3	174.95	77.75	242.85	265.15	222.95	246.35	56.65	167.4	10.35	15.2	14.55	89	9.65	78.95	96.35	75.9	166.1	175.25	47.6	109.65
E1i	50	27	17	23.2	24.55	13.45	21.45	22.1	89.2	19.8	12.2	10.9	18.55	12.35	20.9	28.25	33.5	28.3	15.25	18.25	18.45	22.6	27.4	19.8	32.8	14.15	31.45	5.1	13.75	12.05	18.45	5.7	19.7	20.85	35.65	65.3	16.9	6.35	8.05
F3g	748	158.9	55.25	306.1	109.2	129.25	271.5	124.85	416.85	245.25	15.05	76.3	226.3	41.55	116.3	181.6	202.85	79.15	308.75	184.15	98.05	255.65	179.8	223.75	200.55	75.45	210.15	86.8	35.05	39.8	138.45	31.95	140.9	179.9	116.6	187.4	265.6	66.15	171
F4g	64	23.25	16.1	24.45	25.25	13.25	19.65	20.25	43.4	16.15	10.65	10.1	14.45	11.2	21.6	25	29.95	25.3	13.5	18.55	17.15	23.5	25	20.25	29.8	16.05	28.25	4.9	12.3	11.5	12.85	5.35	17.2	19.3	25.15	34.6	16.85	6.15	10.2
E2i	53.5	31.25	17.85	30.2	24.9	16.1	24.25	21.95	56.85	22.15	10.8	11.3	21.55	11.7	24.8	24.65	30.5	25.95	20.6	23.95	20.9	26.5	28.35	22.5	31.7	18.9	33.25	5.8	13.4	12.95	18.25	5.6	21.95	22.7	34	42.1	17.6	6.95	12
D1k	117.5	36.3	20	40.2	31.75	21.5	31.7	30.1	99.7	110.2	11.55	23.75	64.95	13.45	30.45	38.8	38	30.95	50.55	36.7	23.35	36.35	40.25	34.1	39.9	34.05	48.75	22.55	19.45	13.45	38.15	11.15	38.7	34.75	42.15	57.25	124.95	20	30.5
F5g	70	29.35	16.8	34.4	30.7	16	28.9	25	63.7	33.4	10.85	12.55	23.2	12.15	21.55	38.7	37.85	28.75	27.15	25.05	18.8	32.55	38.55	25.85	35.1	19.15	38.7	6.65	13.55	11.25	24.5	6.15	21.3	28.3	29.8	40.1	29	9.15	20.45
E3i	45.5	26.35	16.05	21.35	22.6	11.7	18.2	19.5	65.3	14.4	12.45	10.75	14.6	12.3	20.95	24.1	37.8	25.55	12.5	18.6	19.05	22.55	25.25	18.2	35.25	14.35	32.35	4.7	13.4	10.7	17.05	5.95	20.8	23.05	34.9	42.45	17.05	6.1	8.7
D2k	49	20.65	17.7	22	22.9	12.7	17.75	20.4	42.1	13.75	11.4	10.4	14.7	11.25	18.65	26.25	21.35	30.95	13	18.65	17.5	20.65	28.1	17.15	30.55	19.15	30.4	4.7	13.4	11	13.55	5.65	16.5	19.1	36.6	37.1	14.25	6	10.7
F6g	231.5	86.1	26.95	98.75	39.3	42.75	69.85	43.85	137.3	63.1	12.35	17.6	41.2	14.05	27	51.5	55.5	30.35	100	70.35	38.25	91.45	61.1	65.2	64.4	32.2	75.9	13.55	18.1	15	34.15	8.25	39	44.3	39.95	48.7	46.4	12.65	52.7
E4i	48.5	28.45	16.5	25.7	23.25	12.15	18.85	17.6	59.55	25.6	11.45	10.55	21.3	12.4	20	24.3	30.9	25	18.8	19.85	17.85	27.5	26.85	19.9	30.75	16	28.7	6.1	13	11.5	20.55	5.35	20.95	21.55	30.35	40.15	18.5	6.65	9.95
E5i	45.5	29.15	16.3	23.5	22.8	13.55	18.25	23.05	79.05	21.7	11.5	11	17.4	12.6	20.2	26.65	34.7	22.6	13.95	18.8	18.55	24.85	34.35	18.55	42.75	16.25	38	5.1	13.1	10.7	16.7	5.3	20.3	22.1	32.9	39.1	15.6	6.8	8.3
F7g	49	53.95	15.75	24.6	20.65	14.65	18.9	22.75	48.6	15.35	10.5	8.7	12.9	11	16.5	26.25	36.6	28.6	15.2	19.95	22.7	19	34.25	17.15	36.3	16	29.55	4.95	13.25	11.55	20.9	5.2	19.85	18.6	28.55	38.85	18.55	6.8	10.6
D3k	67.5	25.1	19.65	27.5	24.3	15.1	22.55	24.8	55.2	57.75	12.5	15.15	25.45	12.8	24.45	31.65	26.1	29.75	24.25	22.4	30.3	24.5	34.15	28.25	41.05	17.8	34.45	8.85	15.55	12.05	22.65	6.9	28.95	29	34.55	71.25	26.15	6.6	13.3
C1m	140.5	60.45	21	103.45	49.9	39.55	49.15	46.5	158.55	194.25	15.45	29.1	113.95	25.8	63.9	71.75	81.8	42.2	89.9	50.45	33.3	74	72.8	75.05	68.95	29.2	78.2	36.4	34.15	20.45	106.85	18.5	102.25	77.85	74.7	92.75	167.2	39.3	44.05
C2m	222	96.05	39.6	113.5	49.7	64.2	101.2	39	158.55	103.85	12.85	28.05	80.95	17.2	49.85	49.75	60.65	35.25	122.45	84	59.35	129.3	74.4	80.55	68.95	32.85	103.4	16.7	22.45	24.5	46.95	10.75	69.3	50.65	38.25	53.05	64.8	20.35	57.6
E6i	93.5	35.4	20.15	59.05	30.8	22.85	36.65	31.6	79.1	152.6	12.7	24.65	75.3	17.9	34.55	36.45	51.55	32.95	68.9	32.95	23.85	51.05	45.55	35.45	54.35	23.55	44.55	18.5	18.85	16.45	41.8	12.9	47.1	45.75	42.65	53.1	53.15	16.95	27.25
D4k	351.5	63.05	33.1	123.85	53.3	54.55	96.8	41.5	148.7	165.95	12.95	22.1	95	16.45	26.8	46.8	39.65	39	192.9	69.35	58.45	90.2	74.8	83.65	70.8	28.3	79.7	17.3	19.45	18.15	43.15	8.8	39.35	51.3	38.35	92.9	54.15	15.05	87.65
E7i	114.5	51.3	17.75	38.65	31.9	25.8	65	43.85	193.35	55.75	11.7	31.4	56.4	15.5	27.65	51.35	87.3	41.95	84.5	37.1	23.35	31.2	45.95	87.15	160.35	30.35	88.75	17.25	16.1	11.15	35.45	17.5	38.45	32.85	54.2	77.55	58.95	19.6	38.9
D5k	621	147.8	66.3	228.8	90.45	127.7	228.75	105.55	325.45	150.2	17.6	60.35	137.45	30.45	74	133.6	91.7	47.45	214.45	220.6	115.35	255.9	166.5	159.75	132.7	80.05	176.15	32.45	33.75	38.05	100.1	16.35	109.65	120.25	79.9	111.95	144	38.25	146.95
C3m	36	25.85	16.6	22.7	20.5	12.35	18.75	18.9	41.3	15.05	11.6	9.85	15.1	11.2	26.05	33.85	36.9	26.45	13	17.75	16.95	21.55	25.8	16.35	25.2	15.6	27.1	4.75	12.6	10.9	12.9	5.35	19.75	18.25	26.35	30.9	16.8	7.1	8.55
C4m	44.5	23.65	16.25	20.25	19.55	11.45	18.1	20.8	55.2	19.1	10.8	9.6	17.45	11.2	20.15	25.55	27.1	27.15	14.15	18.7	18.55	22.65	25.05	17.75	30	15.2	30.15	4.95	12.65	11.1	16.55	5.55	18.85	19.85	27.8	36.8	18.5	7.35	8.45
D6k	55.5	29.7	18.8	25.35	24.8	15.1	19.4	20	75.7	17.85	11.85	10.95	15.8	11.7	18.45	24.85	27.1	24	15.4	21.9	19.8	24	25.55	21.95	27.35	16.5	27.75	5.4	14.25	10.8	15.65	5.4	19	20.05	34.65	45.65	14.95	6.3	10.4
C5m	350.5	71.5	34.15	263.9	65.15	78.5	132.75	55.05	294.5	39.1	11.3	11.1	19.05	12.75	18.4	85.65	31.6	28.6	275.95	119.05	55.45	189.85	106.05	159.9	121.2	45.45	124.4	4.85	12.9	11.7	15.5	5.9	19.35	27.5	33.15	37.6	21.05	8.65	126.3
D7k	59.5	71.4	24.15	39.3	30.4	23.55	33.35	45.15	114.25	21.1	13.7	17.65	29.25	15.5	25.4	33	60	30.1	19.2	32.35	29.05	41.2	38	29.75	61.25	33.65	74.85	5.85	15.85	16.4	25	8.45	28.7	27.7	56.15	74.65	20.85	8.15	12.8
C6m	53	29.55	16.4	24.8	21.25	13	21.6	20.3	46.5	19.15	11.3	9.55	14.7	11	18.55	22.4	30.65	31.85	15.2	18.25	18.65	31.55	24.8	23.6	28.2	21.25	30.05	4.9	12.35	10.05	13.7	5.35	18.25	21.2	26.8	33.2	17.95	7.55	14.15
C7m	52.5	24.9	16	23.75	22.1	12.9	20.1	28.05	61.5	20.45	10.45	8.95	13.75	11.05	17.35	24.25	28.3	40.3	14.9	19.2	18.8	25.15	31.45	18.15	31.75	16.65	32.4	4.55	15.65	9.7	14.95	4.9	29.9	19	24.5	32.85	28.1	7.5	11.4
D1a	47.5	22.3	18.15	23.2	26.7	16.3	21.4	28.55	105.35	15.2	12.25	11.9	15.05	13.05	18.8	25.3	29.65	35.1	12.7	17.55	16.9	22.45	36.7	19.4	51.15	22.85	45.5	6.5	12.75	13.15	16.65	5.6	17.35	20.6	31.05	43.7	17.65	7.2	12.05
D2a	149	30.45	21.1	54.1	32.45	18.05	27.8	33.5	125.85	51.55	12.05	14.6	28.35	13.55	20.05	30	29.1	31.05	90.55	28.55	21.95	37.3	45.9	30.6	37.2	25.35	46.3	9.4	14.7	12.3	23.5	7.35	20.55	23.9	30.05	45.25	28.65	8.15	20.75
C1c	101	37.7	19.85	57.45	33.35	27.65	38.35	27.2	89.9	39.75	11.65	17.15	36.3	13.85	26.9	30.75	38.65	39.9	41.7	36.9	26.8	46.6	42.6	34.45	48	21.85	50.9	9.4	15.6	13.65	27.15	7	29.9	30.2	34.15	53.2	28.55	9.35	20.6
D3a	426	65.85	38.8	190.85	58.5	83.95	160.45	83.3	303.7	160.65	13.55	33.4	132.6	21.7	52.75	95.5	70.4	45.2	306.05	96.55	54.8	115.65	90.3	173.55	128	47.3	166.45	37.75	22.9	25.75	72.15	13.75	86.95	103.3	55.6	87.7	101.85	26.75	108.8
D4a	53.5	30.05	19	30.25	23.9	14.8	23.75	32.9	70.8	19.85	12.15	13.05	27	14.95	19.05	29.15	35.1	34.4	18.1	23.4	21.15	29.6	28.65	22.6	33	24.9	44.05	5.45	15.3	14.1	22.8	7.05	21.5	21.8	43.1	60.7	17.2	6.9	8.7
C2c	236	85.95	30.95	138.45	51.05	55.25	85.55	43.15	157.45	155.3	13.1	31.85	112.2	19.05	38.9	55.1	82.45	46.6	133.25	82.8	50.05	103.6	83.05	82.8	85.15	31.65	75.05	31.45	18.65	18	60.15	15.45	72.05	75.45	44.65	84.4	105.95	23.1	57.7
C3c	85.5	42.8	21.15	71.35	34.15	35.6	35.15	29.8	85.15	41.15	11.55	15.5	33.1	13.6	21.7	34.95	38.05	32.8	41.55	36.3	28.2	42.05	54.75	34.3	53.2	23.1	48.3	8.65	15.3	13.65	26.55	8.1	26.95	29.65	43.2	54.55	26.4	14.45	22.05
D5a	2007	352.3	149.25	1043.5	417.55	316.8	523.1	264.2	1384.95	1031	49.7	165.7	584.7	116.95	182.95	356.4	344.9	138.95	976.65	510.1	282.75	723.35	545.7	669.6	433.3	170.65	674.5	137.9	107.35	102.05	498.1	62.5	308.8	384.35	226.5	402.85	482.1	112.45	477.6
B1e	551.5	105.6	40.05	135.65	72.55	75.6	149.6	80.6	272.65	182.1	15.9	43.6	152.75	28.8	68.25	102.65	90.45	60.85	178.55	129.2	74.4	119	117.55	158.7	153.4	57.8	157.25	56.65	24.95	27.1	82.15	18	123.75	135.85	64.5	135.4	153.4	47.85	120
D6a	39.5	24.8	17.75	27.3	23.65	14.55	21.2	18.05	53.75	18.15	11.2	10.8	14.55	11.75	17.65	32.35	25.2	29.15	15.35	20.45	20.75	26.9	26.8	22.15	30.55	15.3	27.8	4.9	12.95	11.65	14.6	5.9	17.1	20.2	27.2	54.85	15.45	6.4	10.3
B2e	48	25.5	18.05	23.65	22.45	17.55	19.2	17.65	60.4	14.05	11.45	10.8	14.25	11.45	16.7	25.35	30.6	44.25	12.8	18.65	18.8	21.9	30.2	20.35	42.45	15.6	30.7	4.45	12.75	11.9	15.5	6.1	17.25	17.55	26.85	51.45	14.05	6.85	8.75
C4c	56	30.8	18.8	42.4	23.45	19.1	21.9	20.9	52.7	33.7	13.6	23.95	36.95	16.1	27.1	30.6	37.95	37.95	16.8	30.5	19.35	23.9	32.55	19.1	38.6	19.65	31.55	8.5	18.55	14	28.4	10.1	31.3	38.8	44.6	48.4	32.6	12.7	9.6
D7a	97	42.55	33.45	66.3	52.85	28.15	52.7	38.25	148.55	17	12.05	17	30.65	17.85	36.3	55.4	43.4	32.25	45.35	39.45	45.95	61.2	62.5	74.95	60.8	31.7	58.5	7.15	15.45	13.65	32.35	8.2	32	36.05	41	68	32.7	9.75	28.3
A1g	204	45.45	19.9	51.65	33.6	28.3	55.6	35	153.5	60.15	11.75	19.35	38.25	13.8	23.9	45.4	39.45	44.25	81.4	52.75	27.05	47.8	52.3	47.45	56	20.9	74.05	16.15	15.95	13.45	26	7.6	36.95	38.4	34.15	48.1	49.6	11.4	45.3
C5c	57.5	28.85	18.05	41.15	23	23.7	23.6	20.2	111.15	17.7	11.45	11.75	16.6	11.4	18.9	28.6	35.8	46.6	15.8	21.15	20.35	23.95	29.95	20.7	38.6	18.7	37.4	6.4	12.85	10.95	17.55	6	19.25	22.95	27.8	48.25	18.3	8.4	12
B3e	143	40.05	23.5	54.35	35.85	32.6	54.7	26.95	106.4	44.3	11.35	14.85	31.75	14.05	26.9	39.4	33.3	30.25	54.8	38.35	29.05	42.5	51.95	45.95	68.55	24.35	59.05	9.35	15.3	13.75	31.1	7.7	33.75	34.95	30.4	61.05	32.8	13	33.3
B4e	211	53.1	27.4	87.75	40	41	82.25	31.4	120.05	36.85	12	13.15	27.8	12.25	19.55	45.9	35.9	30	80.3	53.3	36.4	67.7	59.6	51.35	83.95	21.75	66.55	5.8	12.5	13.05	23.25	6.8	23.7	30.35	31.9	44.9	26.55	11.2	39.9
C6c	132	45.8	18.05	104.5	45.3	35.15	42.05	35.85	125.2	125.3	13.3	34.5	78.6	19	27.55	39.65	79.7	47.1	46.4	40.1	31.35	66	61.1	40.9	59.5	25.4	66.5	24.7	19.5	14.1	57.65	20.4	57.95	58.85	59.05	122.15	152.85	26.35	32.85
A2g	83	37.35	19.65	42	30.6	20.8	36.5	48.85	121.85	37.85	11.75	16.15	29.25	17.35	23.35	37.85	43.6	52.75	50.8	30.55	22.75	42.05	44.25	41.35	59.45	37.15	68.15	8.1	15.5	14.55	25.85	8.8	28.4	29.2	40.8	52	36.05	9.3	25.2
A3g	148.5	47	22.15	68.6	37.05	26.05	43	37	104.6	66.5	12.2	20.65	35.85	16.25	21.45	36.65	32.5	40.15	100.5	44.35	30.25	58.15	49.7	42.9	57	25.4	55.7	10	16.4	13.95	25.9	8.3	27.6	31.4	34.85	49.45	35.55	10.55	35.55
C7c	61	45.65	17.35	34.5	27.4	25.15	23.45	40.7	57.3	275.75	21.95	46.25	214.8	50.3	104.5	31.8	116.7	87.65	18.85	22.7	22.75	20.85	37.6	21.95	57.9	21.8	33.95	77.75	36.95	36.3	111.95	24.7	161.95	135.2	102.65	143.8	192.25	36.9	12.1
B5e	99.5	106.9	52.8	95.9	46.1	45	72.1	76.15	183.1	43.5	25.55	37.3	75.25	29.45	38.85	47.8	103.3	48.6	35.25	63.55	49.2	91.3	72.15	65.95	126.05	61.8	148.95	8.3	22.95	47.6	66.65	15.4	46.05	38.1	87.45	107.95	27.9	12.8	25.3
B6e	78.5	32.65	20.15	36.3	28.4	19.6	28	22.2	79.75	51.1	13.5	16.75	27.9	13.65	34.4	30.5	40.15	32.5	41.05	25.15	20.75	32.05	37.25	30.15	41.6	23.45	35.35	6.2	14.1	13.1	27	7	24.1	29.75	35	46.2	24.65	10.05	17.8
A4g	78.5	37.95	15.75	29.05	24.1	18.55	27	26.3	65	47.35	11.3	15	27.55	12.8	20.2	28.6	35.45	40.6	30.15	24.9	19.75	27	29.85	26.25	40.15	17.55	41.85	11.95	15.8	13.25	21.15	7.05	28.45	30.1	33.2	50.85	25.65	9.2	16.9
B7e	63.5	37.4	19.55	25	22.5	13.65	21.35	17.3	53.65	23.55	12.85	11.55	15.75	11.3	19.95	35.35	39.95	28.1	26.85	19.8	19.5	24.8	29.85	21.4	34.5	17.8	28	5.55	13.15	11.1	15.6	5.75	17.25	22.4	27.75	41.5	15.05	6.1	8.9
A5g	100.5	38.25	19.75	44.25	28.9	21.5	36.1	25.2	96.5	33.9	11.95	14.3	30.85	14.3	18.9	32.45	34.1	34.8	38.7	28.15	24.4	39.25	37.5	31.95	47.35	20.95	43.95	8.9	16.1	12.4	23.2	7.15	24.65	26.3	33	60.1	24.7	9.3	21.5
A6g	99.5	31.95	18.95	45.9	26.25	25.25	41	26.55	99.8	25.45	11.2	12	23.4	13.3	20.5	32.75	29.9	35.4	38.8	29.5	23.95	40.25	38.35	35.3	43	22.05	56.7	8.6	13.6	12.9	18.45	6	25.5	26.75	29.25	57.65	23.95	9.15	24.65
A7g	166.5	46.4	19.7	50.9	24	30.7	69.4	39.35	90.2	45.95	12.2	22.2	46.85	13.95	25.15	33.85	46.95	36.65	55.7	33.1	24.8	46.7	32.2	37	58.7	24.8	55.4	16	14.7	12.75	34.65	11.2	271	33.2	35.9	70.75	32.5	14.25	23.7
F1h	47	27.65	17.45	26	23.35	14.75	21.9	25.5	61.05	18.85	10.5	10.6	17.65	10.8	19.85	24.8	32.75	26.95	17	20.45	18.9	29.55	30.25	21.3	31.7	26.95	41.25	5.7	13.35	11.6	15	5.8	20.5	21.7	29.5	37.8	16.45	6.8	10.15
F2h	109	59	35.8	113.3	84.9	46.65	72.45	83.25	204.75	45.9	20.2	35	96.1	38.15	53.1	172.75	89.85	44.05	56.95	55.55	50.25	96.35	123.5	101.35	101.65	82.8	148.2	10.2	30.25	28.1	101.45	17.1	66.55	60.95	70.6	89.3	42.2	17.45	43.05
E1j	66	43.45	19.3	37.1	28.7	20.85	31	41.9	107.5	32.45	12.55	14.6	32.15	18.2	24.7	41.25	55.65	31.55	23.7	26.05	23.4	31.35	28.8	29	50.7	29.9	71.5	6.7	14.85	16.6	27.55	8.4	27.1	30.1	46.1	64.9	27.95	8.3	13.1
F3h	49.5	23.1	17.15	25.95	23.8	13.7	19.1	18.9	68.1	15.05	11.25	10.95	14.55	12.15	16.7	24.8	27.9	26.5	12.85	18.85	18.4	21.55	28.3	17	31.7	15.75	28.85	5.1	12.2	10.5	14.85	5.35	18.3	22.6	26.6	43.6	18.2	9.9	8.25
F4h	281.5	99.4	31.8	135.65	66.65	94.25	120.25	92.8	226	459.65	21.15	86.9	359.45	44	160.5	78.3	159.8	70.45	111.6	116.3	55.8	85.05	76.9	121.2	109.65	44.8	116.4	63.5	43	59.75	190.1	30.45	267.3	280.5	107.15	169.7	349.45	77.4	64.8
E2j	44	26.55	16	20.1	21.55	10.95	16.15	17.2	42.6	15.15	12.25	10.15	15.65	11.9	19.55	23.65	27.35	23.55	13.75	17.75	18	20.15	24.45	15.2	24.45	15.2	24	4.8	13.25	10.9	13.4	5.6	18.85	17.55	31.45	38.55	15.2	6.1	7.9
D1l	49.5	20.95	17.55	21.9	27.35	12.25	18.3	20.25	55.9	14.8	11.2	11.3	16.05	12.1	16.9	26.15	25.05	27.9	12.3	17.9	17.1	20.95	28.85	17.8	34.55	22.2	39.45	4.15	13.6	10.95	12.9	5.45	17.9	19.25	34.95	43.3	24.8	6.85	12.25
F5h	86.5	50.65	21.4	57.95	40.15	26.1	42.4	37.85	103.85	47.85	12.5	15.5	42.35	15.85	25	38.55	44.65	34.3	38.15	31.55	24.65	47.8	54.75	47.95	64.4	29.4	65.25	7.65	15.25	13.4	36.9	8.5	30.8	33.95	37.8	54.65	33.8	12.35	23.85
E3j	47	24.55	17.05	20.35	22.4	10.6	14.65	16.9	50.7	15.45	12	9.6	13.95	11.35	16.6	22.2	27.95	22.7	13.1	17.05	16.8	24.15	23.2	16.3	26.55	13.35	25.45	4.9	12.65	11.1	14.95	5.2	18.5	19	30.35	37.15	14.8	6.2	7.2
E4j	48	30.65	18.9	28.6	22.2	13	22.8	21.95	59.05	16.6	11.95	10.8	18.2	10.95	21.2	26	30.95	23.45	15.85	22.2	20.4	27.4	27.95	28.05	31.7	16.9	30.4	4.95	12.5	11.55	16.9	5.85	20.45	25.05	33.8	40	16.45	6.95	9.35
F6h	337.5	83.55	25.5	144.7	50.1	50.6	88.5	46.8	157.95	291.3	12.45	41.5	174.4	15.7	38.65	52.2	73.4	35.55	155.75	79.7	42.45	81.85	77.25	107.75	68.9	24.45	81.55	56.45	21	17.05	78.35	12.65	82.2	82.15	44.25	78.55	127.45	31.05	84.85
D2l	58	24.45	20.4	22.9	26.8	14.7	23.25	24.55	64.45	19.7	11.7	12.55	42.05	12.05	19.9	32.05	25.5	30.45	19.55	21.45	21.45	24	35.25	27.7	43.05	33.8	43.3	6.2	14.55	12.05	16.5	5.85	20.15	23.95	39.8	42.95	17.75	7.45	17.05
D3l	47	23.7	21.4	23.5	28.75	13.15	24.2	24.05	48.85	16.55	12.4	13.35	17.1	12.4	23.95	24.8	26.9	36.45	16.85	19.05	32.7	23.85	48.35	18.65	81.8	17.2	32.7	5.65	13.95	12.15	14.8	6	18.3	21.9	33.7	97.45	16	8.75	12.8
F7h	72	36.55	17.45	34.55	26.65	17.15	24.15	22.35	56.75	27.95	11.45	10.5	20.9	11.75	18.85	27.9	37.65	28.35	33.9	23.3	27.95	29.3	42.05	23.55	44.4	18.3	35.95	7.4	14.05	11.15	21.9	5.75	21.35	22.5	28.9	44.65	25.5	9.05	15.7
C1n	45	27.55	15.9	22.9	21.15	12.9	18.35	18.55	43.9	15.75	10.6	10.4	14.75	11.6	17.95	22.2	29.35	29.5	13.1	17	16.75	23.05	23.95	17.45	24.5	16.3	24.55	4.5	14.4	10.4	17.25	5.5	17.75	19.25	26.85	32.65	15.2	8.05	8.55
E5j	56.5	25.7	19.55	24.85	23	12.95	20.15	22.3	51	20.1	11.65	11.35	17.9	12.35	18.9	23.55	27.65	26.25	27.25	20.5	18.05	28.4	29.7	21.8	31.85	15.7	27.95	6.95	13.75	10.85	15.7	5.45	19.95	19.65	29.7	35.6	17.65	7.35	12
E6j	43.5	25.5	16.95	23.05	26.8	12.45	17.25	19.35	53.1	15.5	11.45	10	15.75	12.1	18.35	28.05	30.6	24.25	14.35	19.5	19.25	24.75	28.85	17.45	26.85	14.7	28.8	4.9	12.9	10.85	15.8	5.55	18.1	20.85	41.8	36.65	15.85	6.95	8.95
D4l	1917	527.7	183.55	1157.25	481.35	643.7	994.75	500.35	2202.7	1165.55	61.25	265.35	829.25	180.65	393.2	876.55	291.1	166.3	1540.85	872.35	424.95	813.45	685.9	1029.45	767.25	380.75	1386.2	128	162.15	173.75	676	99.05	560.7	733.6	226.85	512.35	644.2	163.2	754.95
C2n	50.5	30.65	17.65	32.9	24.9	13.2	22.45	25.4	54.25	17.15	11.25	9.95	20.7	13.05	19	23.95	35.8	28.25	17.35	22.15	20.6	30.85	29.95	22.05	34.95	19.4	34.25	5.5	14.05	12.95	17.5	6.05	20.75	21.05	33.15	39.1	18.9	8.3	11.65
C3n	51.5	26.05	16.3	27.55	27.25	14.25	23.15	23.8	47.55	26.3	12.3	10.95	18.85	10.7	20.6	25.75	32.4	28.5	25	21.15	20.15	28.95	26.4	23.2	32.35	16.6	31.85	5.75	13.95	11.85	14.85	5.4	21.25	22.4	25.05	35.5	19.4	7.45	12.45
E7j	152	71.1	26.45	95.3	59.7	49.3	58.5	60.7	135.55	369.25	17.35	62.15	220.3	38.7	87.5	62.75	116	68.3	73.5	54.85	38.4	70.15	63.5	57.5	71.4	29.75	71.75	52.95	38.7	47.5	169.75	31.8	181.1	184.65	94.75	149.75	191.15	47.9	39
D5l	68	28.3	18.9	68	29.65	48.6	29.2	24.7	168.4	25.15	11.85	12.1	21.55	12.75	19.35	31.8	27.85	26.05	27	56.6	21.8	64.8	31.05	49.7	34.65	21.8	44.65	6.2	15.9	11.85	21.45	5.4	18.55	22.9	52.95	46.5	19.35	7.35	20.3
C4n	58.5	30	16.8	23.35	22.05	11.3	20.2	21.45	47.1	115.4	11.2	23.35	75.2	14.45	23.5	21.7	40.25	29.2	15.05	18.75	18.2	23.5	24.65	17.7	26.75	18.05	30.25	17.1	18.6	11.8	33.7	9	34.9	31.3	30.4	40.35	54.85	13.95	8.65
D6l	90.5	58.95	22.55	59.2	35.5	34.55	40.25	34.65	117.25	70.65	12.65	19.95	79.3	16.85	38.55	39.15	55.35	30.85	37.85	37.4	28.75	44.15	37.8	51	43.55	24.5	51.3	15.7	19.95	20.55	44.4	9.85	52.55	53.15	44.95	71.85	47.95	14.4	21.7
C5n	49.5	24.45	16.2	23.4	21.55	12.7	20.2	19.05	56.75	22.95	11	10.75	16.6	10.65	17.15	24.45	25.65	28.4	16.5	19.55	17.65	23.4	24.85	18.8	31.05	17.2	31.1	5	12.35	11.8	16.15	4.85	18.25	22.6	34.2	34.7	16.3	8.05	10.6
D7l	116.5	31.45	16.6	32.25	26.8	19.3	29.2	28.75	86.3	26.35	11.5	12.8	25.85	14.95	22.1	30.3	31.95	25.95	27.75	25.65	22.15	30	34.7	27.6	42.25	24.8	42.5	7.1	14.15	13.5	24.2	7.1	26.9	28.55	43.75	51.25	26.25	8.2	16.4
C6n	44.5	26.1	16.35	23.55	25.05	11.65	21.8	18.25	60.6	24.75	10.5	10.85	13.85	10.5	17.05	23.05	32.65	34.3	14.2	23.85	18.55	33.05	26.65	21.95	31.95	16.85	27.7	4.8	12.65	10.8	15	5.55	17.75	21.85	31	34.35	16.4	7.3	11.6
C7n	46	25.55	15.35	21.5	21.7	12.1	20.85	18.35	54.65	18.4	10.45	9.95	13.85	11.25	17.55	22.2	31.8	35.2	13.25	20.95	17.35	21.55	30.7	16.8	32.15	15.8	25.45	5.5	13.3	11.1	14.55	5.05	20.05	20.5	27.4	30.7	18.8	6.75	9.25
D1b	43.5	21.1	16.5	21.35	28.5	14.3	17.9	22.55	65.2	13.4	11.4	10.95	12.9	11.4	16.1	22.65	26.55	30.65	12.25	17.85	18.4	19.05	34.4	16.05	31.95	17.15	34.95	4.9	13.95	11.3	13.1	5.15	16.9	20.25	29.1	41.25	18.8	7.25	10.8
D2b	51	24.05	17.5	24.6	23.75	12.5	19.2	28.65	66.1	20.15	11.65	13.25	19.5	13.2	17.45	20.35	24	29.65	16.15	19.85	19	21.7	33.4	18.7	32.4	20.3	30.75	6.05	12.5	12.35	16.7	6.9	18	18.65	29.2	47.8	26.05	8.7	10.15
C1d	78.5	31.1	19.45	43.75	30.1	21.2	34.25	23.25	134.4	34.8	10.8	14.75	21.9	11.25	22.2	32.5	39.45	33.5	41.6	26.35	23.1	36.2	42.25	35.1	51.15	19.6	50.1	7.35	14.4	11.05	23.55	5.55	26.7	24.9	33	51.35	26.95	9.1	18.2
D3b	56	24.2	17.05	22.95	23.85	12.5	20.35	22.3	50	20.9	11.65	10.95	18.3	12.65	17.7	24.15	24.55	29	16.25	18.35	17.1	19.25	26.25	17.55	28.05	18.8	30.65	5.55	13.45	11.55	15.75	5.35	18.7	18.6	27.6	42.15	14.95	6.75	9.5
C2d	55	35.7	19.8	29.1	26.2	15.35	23.85	22.95	69.1	16	11.9	11.35	16.65	11.3	19.9	29.8	40.05	33.45	14.1	21.05	21.55	24.05	34.1	20.25	38.9	21.15	34.1	6.2	13.1	12.1	18.45	6	21.85	22.05	31	62.7	17.3	7.4	10.05
D4b	78	26.9	18.35	30.3	26.05	16	27.35	21.85	56.2	20.6	11.85	10.95	17.95	11.9	17.15	26.65	26.75	28.95	32.45	24.4	19.55	26.8	30.05	22.9	32.9	18.75	36.25	6.35	13.6	12.6	16.35	5.5	17.7	21.7	30.45	43.1	16.7	7.25	14.9
D5b	333.5	77.65	45.7	148.35	200.15	54.5	112.1	90.9	253.8	102.6	22.85	38.4	92.45	66.4	73.05	301.65	58.9	53.35	155.1	82.05	70.5	134.2	266.8	200.6	157.1	107.45	144.25	18.2	51.7	22.85	146.55	15.35	66.3	77.8	75.25	104.35	81.05	25.15	84.15
B1f	63	28.6	18.85	26.35	25	16.85	25.55	17	54.6	23.05	10.7	12.7	17.6	12.05	16.45	23.85	28.05	39.4	21.15	19.75	18.45	23.75	31.9	20.75	47.6	15.2	38.85	6.45	12.7	10.7	16.6	5.85	17.3	23.35	27.9	46.3	18.05	8.75	12.85
C3d	51	28.9	21.05	40.9	28.05	20.1	26.05	22.95	108.9	30.65	10.75	11.7	20.9	13.05	18.05	35.6	44.75	44.75	18.3	21.1	21.55	29.3	34.2	20.05	34.5	17.1	44.8	7	13.45	11.7	21.7	6.7	20.8	24.8	38.45	67.15	18.3	8.35	12.6
D6b	271.5	49.9	30	94.85	42.85	44.55	88.25	35.3	111.3	106	11.75	18.6	49.25	13.35	21.05	47.75	30.1	31.9	225.4	63.45	46.15	82.4	65.6	81.95	69.25	22.9	61.8	14.3	16.2	12.1	26.85	6.8	28.85	36.4	31.05	62.1	33.2	13.3	81
C4d	63	35.8	19.7	52.25	24.75	21	26.2	24.95	75.05	26.8	11.45	20.65	21.85	11.2	19.55	51.1	30.45	31.05	24	26.8	22.1	31.8	28.6	22.05	30.2	20.45	37.75	5.45	13.6	12.1	19.25	7.1	23.8	30.2	35.8	44.5	18.95	7.45	10.8
B2f	321	50.75	23.75	73.95	31.15	35.55	55.45	40	117	197	11.8	27.6	84	19.7	34.15	46.05	57.05	52.35	98.5	45.45	27.15	49.55	51.9	61.75	98.7	24.95	63.8	24.15	17.5	14.95	44.05	13.3	44.1	48.5	44.1	72.25	82.45	20.4	35.5
D7b	42.5	19.6	16.05	20.45	22.35	11.15	17.3	17.35	43.15	14.25	10.95	10.35	13.9	11.85	16.5	26.2	23.7	27.8	13.1	17.85	17.05	20.75	23.85	17.25	24.35	16.8	24.55	4.95	13.1	11.25	13.45	5.35	16.2	18.3	24.3	36.15	13.85	6.6	7.75
A1h	66	28.45	18.3	31.65	34.45	16.55	27	38	123.05	25.65	12.45	17.2	24.35	14.65	19.8	41.8	35.2	45.5	23.85	26.35	20.7	33.55	44.45	27.45	55.05	23.9	63.35	6.9	14.7	12.25	23.55	6.75	25	24.65	42.1	51.25	31.75	9.65	16.95
B3f	220	48.55	34.95	81.95	51.55	39.4	76.3	29.95	141.55	158.4	12.95	22.35	74.1	18.45	34.15	47.65	50.6	50.2	105.2	50.55	40.95	69.9	75.9	62.65	79.6	27.5	61.1	13.6	18.1	18.5	56.95	9.6	47	48.4	40.7	59.1	51.75	19.2	43.15
C5d	2683	396.45	151.85	1096.45	250.35	416.7	711.65	221	1213.15	592.8	23.15	117.05	385.75	50.65	130.45	361.35	241.8	129.15	1066.5	579.1	266.35	923.1	484.45	713.3	466.75	143.5	522.25	143.2	53.5	45	217.2	46.2	287	309.95	173.75	305.1	517.7	106.95	581.85
A2h	63.5	26.65	17.3	47.55	43.4	12.8	31.1	28.9	84.95	16.05	11.95	12.1	18.2	13.7	18.85	41.5	25.55	47.9	17.95	19.95	18.75	27.3	33.4	53.6	39.65	22.3	42.15	5.15	14.4	11.2	15.1	5.7	19.5	20.45	31.55	37.15	24.1	7.2	11.95
C6d	64.5	34.2	17.6	31.65	28.75	17.5	28.25	26.25	106	68.35	12.35	17.95	37.9	14.55	23.65	30.6	38.95	40.25	21.35	22.15	28.75	22.8	32.45	20.6	44.45	20.7	43.15	10	14.15	14.55	27.35	6.5	29.05	34.25	39.5	70.55	34.35	10.85	14.8
B4f	99	37.15	21.05	49.3	31.45	28.4	35.15	23.35	95.7	38.9	11.15	15.6	39.35	13.35	22.75	29.55	37.05	35.65	32.8	32.25	26.25	41.2	47.1	30.45	64.6	17.95	44.25	9.4	14.2	14.85	32.95	7.8	27.8	36.55	33.15	53.2	27.6	11.5	22.15
C7d	237.5	64.5	23.2	195.35	55.9	116.6	63.9	47.75	163.85	496.85	18.25	74.4	262.1	48.1	76.7	48.85	126.7	76	83.55	47.9	40.9	60.95	65.35	62.65	87.65	24.3	76.3	66.5	38	34.45	129.4	31.75	168.2	120	90.35	154.7	207.4	45.1	35.1
B5f	151.5	55.3	25.7	80.4	40.55	37.25	71.1	32.25	105.7	106.1	12.25	19.85	56.9	16.05	34.15	50.65	54.3	32.4	86.7	50.05	34.5	66.6	53.6	54.3	63.15	31.1	61.15	13.5	17.85	16.9	41.65	10.05	43.55	45.55	43.7	75.45	48.1	20.55	51.35
A3h	85.5	35.55	18.65	47.15	30.9	17.95	33.7	44.1	104.35	55.6	11.45	18	40.4	14.25	23	33.95	37	44.65	36.85	31.85	22.35	37.7	40.6	33.7	43.2	25.55	51.2	11.3	16.1	14.55	30.2	8.4	30.8	31.5	35.85	63.1	39.85	10.8	20.8
B6f	302.5	64.85	32.7	147.95	71.35	43.6	78.15	46.6	193.45	60.2	14.6	23.3	67.95	24.5	44.35	81.9	71.45	55.8	104.6	69.1	50.35	115.75	131.4	83.7	94.85	47.2	89.25	12.85	18.35	18.8	58.65	14.15	42.25	48.3	54	92.1	54.55	15.65	49.8
A4h	40.5	28.5	16	23.05	23.75	11.15	17.8	19.55	45.45	13.8	10.9	12.05	16.5	13.7	19.9	23.65	25.3	38.9	13.75	19.3	18.15	22.95	27.3	17.35	29.35	17.1	32.35	6.65	14.55	11.9	15.4	6.25	19.1	19.2	30.1	43.2	20	6.95	8.8
B7f	47	50.2	20.1	30.75	22.4	18.45	19.25	17.2	89.3	14.2	11.6	10.3	14.45	11.4	21.25	25.35	42.8	32.5	14.3	26.25	20.8	28.35	27.2	21.6	29.2	17.4	26.6	5.2	12.8	11.7	18.8	5.75	18.1	19.1	31.75	41.45	16.15	6.7	8.75
A5h	239.5	70.65	38.25	109	60.25	48.05	88.45	56.1	174.75	138.6	16.6	42.25	100.7	32.65	47.6	62.75	82.75	54	98.85	79.9	50.9	93	83.75	79.3	86.05	41.9	99.2	22.35	26.55	30.8	75	16.1	65.7	58.9	66.7	101.4	78.4	27	59.7
A6h	272.5	55.05	24.25	104.15	39.6	29.4	46.05	29.45	112.4	111.7	12.1	27.6	65.3	14.05	22.35	34.45	44.6	45.6	101.55	60.1	35.65	60.85	54.15	44.55	46.65	19.7	53.4	18.7	21	13.6	33.3	9.5	33.2	33.7	36.8	74.1	56.35	18.05	50.15
A7h	49	27.4	18	28.3	22.75	18	24.75	28.2	101.4	14.75	11.5	11.9	18.2	12.6	19.95	30.7	38.4	38.2	14.2	19.7	19.25	24.25	28.7	21.95	39.15	20.5	44.25	6.35	13.6	12.5	20.25	6.3	21.4	21.8	37.95	66.6	16.2	6.9	8.25
F1i	46.5	25.35	17.7	23.3	29.15	14.15	18.65	21.15	85.25	17.15	11.55	10.8	16	12.5	18.6	27	38.05	30.05	13.15	18.5	18.25	25.7	33.1	21.25	54.1	18.55	41.4	4.8	12.4	11.3	17.45	5.9	17.9	22.95	33.35	42.9	15.55	6.6	10.9
F2i	40	26.9	18.55	23.1	24.25	11.45	17.45	20.4	52.85	16.3	10.6	9.85	15.65	12.1	16.5	27.1	30.1	29.25	12.7	18.1	17.55	24.45	27.8	17.85	29.7	15	29.5	5.15	13.3	10.25	13.95	4.9	16.55	17.2	26.95	50.15	15.95	6.25	9.05
E1k	74.5	33.6	16.8	32.25	23.45	14	22.45	22.85	63.65	20.55	11.8	12	23.95	12.8	22.25	25.3	34.4	25.9	18.7	22.85	20.95	27.1	29.65	22.1	31.8	15.25	30.2	6.85	13.85	12.25	19	5.95	21.2	24.1	32.5	40.2	21.7	7.15	12.15
F3i	48.5	26.7	17.1	23.25	25.7	14.4	21.2	19.8	80.15	16.45	11.6	10.95	15.85	11.2	18.7	28.45	37.7	33.1	15.4	20.55	18.65	21.6	34.2	17.6	43.45	18.65	43.65	5.05	13.3	11.05	15.5	5.45	17.8	23.1	32.3	47.35	16.35	7.25	10.85
F4i	651	128.95	62.75	339.65	116.45	118.4	223.55	91.9	333.8	214.25	13.75	42.45	137.95	20.35	45.85	82.1	62	35.2	324	201.1	108.5	269.2	205.45	232.05	168.55	61.85	174.1	28.1	23.7	19.25	60.9	12.75	76.3	88.2	47.4	81.55	104.95	31.75	228.4
E2k	104.5	54.45	23.9	68.1	37.45	29	35.2	41.35	119.5	56.2	12.2	18.95	45.05	13.1	32.8	32.25	43.8	36.4	43.85	38.6	28.8	55.8	48.15	35.9	51.3	25	58.45	8.5	17.8	14.45	34.2	8.65	33.3	42.25	41.1	58.45	39.85	11.1	23.2
E3k	46	24.9	15.95	19.8	21.15	11.5	17.2	17.7	54.9	15.75	11.75	9.65	14.6	11.2	23	25	29.45	22.25	13	17.45	17	20.95	23.75	15.3	23	14.5	22.75	4.9	13.2	11.6	13.45	4.8	16.9	18.35	30.2	36.3	13.8	6.5	8.05
F5i	1201	178.65	88.9	431.9	173.4	193.05	366.5	141.05	554.8	839.25	28.25	89.3	314.4	50.2	143.4	171.4	176	76.95	623.45	206.25	146.15	282.8	237	306.5	230	91.85	294.2	109.8	52.65	56.75	188.1	33.7	227.05	249.05	120	208.05	255.85	68.95	220.85
D1m	46.5	23.45	18.3	22.15	39.85	13.15	23.7	26.7	77.05	14	12.15	11.55	14.95	11.75	17.75	28.9	35.05	30.85	13.85	21.05	18.25	21.25	43.2	21.25	49.85	26.5	48.95	4.9	14.75	11.1	17.2	5.8	19.65	20.3	39.15	51.45	20.8	8.8	12.2
D2m	74.5	25.05	21.65	32.65	26.9	17.5	28.65	23.85	62.4	46.4	12.1	13.15	34.65	13.1	21.15	28.75	25.8	33.35	42.35	24.6	21.1	23.9	31.1	28.3	41.5	23.6	41.5	9.5	14.45	12.3	17.45	6.6	22.95	25.95	33.6	48.25	20.75	7.55	18.4
F6i	69.5	27.85	16.2	30.45	23.45	14.75	22.5	20	55.7	34.3	11.25	9.4	18.25	11.05	22.45	21.6	31.1	26.9	19.2	26.25	19.5	22.05	33.5	26.05	41.7	16.25	32	5.95	11.95	11.25	15	5.85	18.95	21.25	26.35	37.9	22.3	7.5	11.95
E4k	54.5	28.75	16.8	24.25	22.25	12.5	18.3	22.45	68.85	16.9	11.5	9.65	15.8	11.85	17.65	26.8	28.8	23.2	17.25	21.7	18.15	25.6	29.55	18.35	27.8	15.85	28.65	5.45	12.7	10.35	14.5	5.55	16.15	20.1	34.2	34.95	15.55	6.4	10.1
D3m	102	28.1	23.6	48.4	42.15	24.6	48.35	34.1	104.9	48.5	11.95	18.5	44.25	14.75	29.05	38.2	43.5	40.4	45.8	26.9	29.85	36.65	45.7	36.3	57.1	24.7	49.6	11	15.7	15.8	32.6	8.7	33.9	40.95	41.65	89.85	32.95	11.4	26.9
E5k	43.5	22.9	16.7	19.9	20.4	11.2	15.65	19.3	35.15	17	11.35	10.2	14	11.8	19.8	23.25	25.05	21.15	12.35	17.6	17.5	21.8	24.55	15.5	27	14.5	26.3	4.2	13.25	11.25	12.7	5.15	16.9	16.6	30.65	30.45	15.6	6.4	7.9
F7i	48.5	25.4	17.4	23.2	30.75	16.25	21.85	20.9	59.8	17.85	11.85	10.35	16.5	14.4	18.85	28.55	34.65	33.55	15.2	18.55	33.85	23.1	42.15	21.3	46.45	18.15	45.85	5.3	13.25	10.75	22.3	5.85	19.1	20.1	32.3	63.9	20.35	8.35	12.2
E6k	44.5	32.15	16.6	25.1	23.6	13.3	20.35	21.35	57.9	17.25	11.25	10.3	19.3	11.75	20.3	33.15	32.4	24.1	14.7	18.05	18.9	26.1	28.55	19.65	34.15	20.35	33.6	4.95	13	11.6	15.55	5.4	18.8	21	34.05	40	15.4	6.15	10.1
D4m	2430.5	640.8	239.5	1197.7	574.3	626.85	1162.15	564.85	2055.65	1144.3	93.4	358.1	868.8	185.55	481.3	1046.6	392.45	199.85	1247.8	843.05	393.95	973.65	737.5	1148.1	732.8	399.9	1252.35	143.9	245	146.65	703.05	106.9	658.4	801.3	287.55	565.9	806.9	186.15	698.6
D5m	60	32.5	18.5	150.35	32.25	101.15	30	34.85	139.7	20.95	12.1	12.2	21.7	13.6	20.3	27.9	40.15	32.4	17.55	32.2	22.15	77	31.1	68.7	35.5	26.7	58.2	5.8	14.95	12.5	24.6	6.15	21.2	23.7	49.25	63.4	19.45	7.65	15.3
E7k	93.5	31	18.55	38.85	29.95	24.85	33	28	81.8	23.55	11.8	11.65	20.95	11.45	17.8	34.85	33.1	27.9	41.2	28.95	27.2	35.65	38	25.5	41	16.6	48.2	6.15	14.6	11	18.2	6.3	20.8	22.2	34.5	39.1	20.9	7.85	19.05
D6m	106	50	17.05	47.15	59.05	33.45	20.75	20	93.3	17.6	11.1	10.05	15.65	12.5	18.6	26.9	40.35	24.95	17	19.7	20.3	24.5	27.5	19.85	31.95	18.7	31.65	4.8	12.9	11.15	17.35	5.6	19.05	22.85	36.75	50.2	17.35	6.4	10.65
D7m	382.5	95.6	33.15	280.2	106.55	95.15	142.3	77.05	311.85	96.5	15.75	37.05	86.6	23.05	54.35	102.55	81.1	43.85	162.25	137.15	70.3	247.05	146	146.1	123.45	72	134.1	42.55	29.3	18.4	76	16.8	80.3	100.5	70.75	128.5	123.75	28.8	146.1
E1a	123	31.25	20	46.95	26.7	26.6	40.9	27.5	103.75	69.1	11.15	16.9	44.05	14.4	30.05	35.65	42.7	30.55	50.8	32	24.1	36.95	36.85	43.2	51.35	21.05	48.3	15.85	14.7	15.3	30.95	7.5	42.75	47.55	37.3	56.1	34.1	11.4	26.9
E2a	55.5	25.8	17.45	24.65	23.9	13.5	21.4	20.35	51.25	26.05	12.45	12.6	20.5	11.65	20.2	23.55	28.15	27.3	16.2	20.95	20.35	23.8	25.85	20.65	28.2	15.65	30.15	5.75	12.85	10.7	16.95	5.7	21.4	21.7	29.6	65.1	20.75	6.8	10.7
D1c	217	57.05	24.9	79.6	37.05	37.4	56.7	49.4	164.15	257.7	14.55	58.65	177.9	25.5	41.15	41.15	83.15	41.6	82.15	58.6	35.55	66.6	58.2	56.1	57.25	28.4	78.4	35.05	27.85	24.5	89.45	19.35	84.75	99.2	59.6	92.6	242.25	39.6	51.65
E3a	37.5	21.25	16.5	23.65	23.7	13	19.75	22.35	69.65	14	11.45	10.85	15.3	12	19.25	28.5	26.7	25.85	13.6	18.3	18.4	23.1	25.8	19.05	33.95	17.05	31.7	5.45	13.75	10.65	15.1	5.65	21	19.65	31.7	40.6	16.75	5.7	8.65
D2c	53	24.6	15.55	22.95	22.8	11.7	18.35	25.45	66.25	16.1	12.15	11.2	14.05	12.35	15.65	21.35	24.45	29.05	14.15	19.9	17.55	21.45	29	16.95	32.2	18.55	35.15	5.55	12.6	11.95	14.2	5.1	17.15	20.55	28.4	41.7	16.9	6.8	11.75
E4a	61	27.3	18.95	35.75	26.95	17	27.9	21.55	45.35	21.5	12.25	11.65	19.9	14.1	18.8	29.3	28.05	26.3	26.2	23.65	18.95	35	32.25	29.2	32.4	14.55	32.85	7.25	12.5	10.6	14.45	5.85	19.6	21.85	27.35	36.1	17.25	7.25	15.15
E5a	40	24.55	17	24.1	22.75	15.35	21.4	20.35	67	13.85	11.7	10.55	16.15	30.9	19.55	32.35	33.35	28.6	14.5	19.65	20.25	23.85	30.55	19.8	48.3	19.2	40.1	5.15	12.7	10.65	16.1	5.2	18.05	23.25	31.75	41.25	15.35	6.35	8.55
C1e	50.5	25.1	17.15	30.85	27.65	15.2	19	20.25	59.85	19.15	12.3	10.75	18.55	11	17.1	23.9	25.55	26.05	17.4	20.25	19.3	26.8	33.25	21.05	33.75	17.75	32.15	5.05	12.15	11.4	15.75	5.45	17.9	19.75	25.8	37	17.9	6.9	10.2
D3c	52	27.7	16.7	29.95	26.1	14.25	21.55	24.6	50.25	29.8	12.65	12.95	22.95	12.05	20.9	33.8	27.75	26.75	19.3	21.9	18.8	22.85	30.55	22.1	34.65	17	32.85	6	14.25	12.1	19.3	5.85	19.85	24.45	30.95	41.55	22	7.95	11.5
E6a	126.5	41.8	19.9	68.5	32.55	28.2	33.45	28.1	77.9	138.05	12.7	27.15	68.75	14.35	25.35	32.85	47.5	32.5	64.45	38.4	25.6	51.65	39.4	34.6	51.3	17	42.55	31.15	18.15	13.4	35.95	10.5	42.15	41.6	38.35	60.2	64.3	19	30
C2e	868.5	196.65	65.95	417.15	158.9	158.7	275.15	140.1	607.5	1084.45	34.8	123.8	591.8	91.1	215.85	162.15	256.35	109.45	465.35	273.2	117.25	213.65	194.45	299.65	225.25	77.6	302.85	96.25	65.15	71.85	401.5	55	321.65	322.4	164.05	309.7	430.65	103.4	154.1
D4c	46.5	31.35	20.55	35.25	31.35	17.9	27.75	38.3	71.45	16	12.75	12.5	24.95	17.25	20.95	35	40.1	33.65	15.25	21.9	21.45	29.2	33.1	24.6	55.5	27.7	58.65	5.5	13.9	15.45	23.2	7.1	19.4	21.9	42.1	62.35	14.7	7.05	9.4
E7a	122.5	46.15	23.15	75.5	39.35	31.15	48.05	29.8	124.1	40.75	11.5	14.9	32.25	15	24.05	41.55	45.35	31.85	43.5	48.65	32.95	70.4	54.9	42.2	65.8	20.95	52.5	10	14.4	13	26.5	7.05	29.35	34.25	37.05	58.05	29.55	11.35	35.1
C3e	89	39.2	21.3	77.7	44.5	36.5	46.55	38.8	144.25	124.6	11.9	15.75	47.45	14.85	25.25	40.95	52.45	37.45	57.4	51.6	33.4	55.45	42.35	65.3	51.65	20.75	63.75	11.65	15.4	14.2	31.75	7.5	34	39.85	49.75	87.05	48.2	11.95	24.05
D5c	270	41.55	22.6	80.95	48.05	31.75	58.7	29.2	95.4	164.05	12.45	17.5	55.55	13.85	19.5	31.15	31.95	38.6	196.7	45.55	31.6	57.05	59.95	55.75	48.6	20.3	51.3	17.75	18.7	14.05	28.85	7.65	28.55	32.55	32.85	50.9	42.55	11.9	54.55
B1g	121	41.35	24.2	47.4	35.25	24.9	50.4	36.25	94.8	33.45	11.8	15.7	33.35	13.45	22.35	33.55	36.5	32.45	42.1	31.8	32.5	56.05	58	37.3	100.25	22.35	54.85	9.1	14.6	14.2	27.3	7.35	27.9	35.15	31.75	68.5	24.55	14.6	30.45
B2g	240.5	59.85	30.15	91.9	38.35	45.35	63.4	38.35	121.2	134.1	13.9	35.85	111.25	19.8	46.15	60.5	68.05	58.45	82.65	47.4	38.4	60.35	53.05	46	74.45	23.35	58.65	32.5	20.9	22.95	68.95	14.4	68.65	88.65	51.65	81.1	70.5	25.05	41.2
C4e	55	28	17.5	33.15	21	13.05	19.75	19.05	66	25.1	11.8	11.15	17.85	12	18.7	32.45	27.6	30.45	16.45	19.6	17.8	31.4	26.6	25.95	37.6	15.6	33.15	5.9	13.1	10.85	17.5	5.5	19.15	21.7	28.25	42.55	18.95	7.3	9.95
D6c	72.5	26.75	18.6	30.85	26.1	18.05	28.7	26.25	55.75	39.25	11.4	11.5	24.25	11.85	19.9	29	25.25	27.8	35.8	21.4	20.95	30.1	29.35	26.45	31.85	18.9	34.65	6.35	14.85	12.55	17.65	5.75	23.1	23.7	32.35	48.35	19.65	7.7	17.1
D7c	74.5	26.1	18.5	36.3	27.6	17.3	27.35	21.45	72.75	40.15	12.4	13.15	30.4	12.4	21.7	29.95	28.2	32.65	40.1	25.75	23.25	34.65	32.25	27.4	27.55	18.1	34.5	8.6	15.05	11.1	21.85	6.25	23.9	25.7	31.9	48.65	23.55	7.9	16.9
A1i	188	45.35	29.1	99.6	46.05	33.1	62.25	34.95	160.4	94.5	12.5	19.15	41.25	14.9	22.95	42.05	35.05	44.95	156.6	75.8	42.75	78.65	81.3	62.6	77.75	24.45	88.7	11.9	16.85	14.05	27.2	8.05	31.9	33.9	34.6	51.1	49.85	14.25	83.45
C5e	1105.5	206.8	66.4	527.15	180.75	206.6	317.75	128.95	736.8	405.85	24	79.75	272.25	54.3	84.6	193.55	118.45	76.9	488.15	290.6	112.25	420.3	294.65	439.3	254.25	104.2	381.8	60.6	52.75	35.9	182.25	30.5	188.6	204.7	94.4	136.4	253.95	52.8	257.95
B3g	73.5	29.5	24.75	31.3	24.25	18.65	25.65	24.4	162.55	16.45	11.65	12.55	18.95	12.8	19.8	23.5	41.4	49.95	15.75	22.45	26.75	28.25	34.45	22	52.95	18.5	45.9	5.35	12.55	12	28.95	6.05	19.95	23.2	36.95	59.65	15.3	8.05	11.75
A2i	55	29.55	18.05	30.45	29.05	16.95	26.8	28.7	96.1	22.05	12.15	13.1	19.75	13.55	21.2	34.35	31.65	47	19.75	21.7	19.6	27.35	33.3	28.45	44.2	28.2	52.55	5.75	15.3	12	18.1	6.25	26.65	22.65	30.3	42.45	25.45	7.05	12.8
C6e	83	67.6	25.3	55.2	96.05	32.55	51.65	44.3	108	56.45	42.05	48.95	78.7	41.8	128.65	90.65	78.4	175.75	24.9	36.45	42.95	56.2	135	74.8	147.4	43.4	59.3	12.25	46.5	21.75	87.6	15.5	96.8	146.75	91.5	131.1	241.1	51.5	36.75
B4g	741.5	97.95	38.35	228.9	70.65	80.3	157.2	61.5	328.3	102.8	12.05	20.2	70.25	18.15	36.75	96.1	55.15	40.8	203.25	137.5	63.15	146.8	99.5	160.35	126.75	38.85	112.1	24.05	15.9	15.6	52.4	11.65	55.9	64.6	52.7	76.85	81.9	18.5	99
B5g	67.5	35.55	19	44.1	30.1	20.6	36.95	23.5	71.5	19.1	11.4	12.45	24.1	14.15	23.25	35.2	35.05	34.2	22.85	27.5	25.15	38.5	31.9	35.85	37.15	21.75	41.35	6.25	14.2	12.4	21.6	7.65	21.3	24.65	36.9	48.85	19.4	8.1	15.9
A3i	90.5	37.4	19.8	54.85	36.9	24.4	47.4	38.75	102.4	35.65	11.75	12.9	22.75	13.95	20.7	46.45	30.6	40.6	72.9	32.75	25.85	48.55	53.45	59.4	58.5	31.35	60.95	7.45	14.95	12.85	19.3	6.8	24.8	27	27.65	43.3	22	7.35	35.15
C7e	112.5	32.8	21.55	207.25	40.6	178.95	47	30.5	93.35	135.15	12.85	27.7	63.05	19.7	30.7	46	44.75	50	64.25	62.15	31.15	52.7	114.05	52.55	167.85	24.75	48.1	15.75	20.8	17.15	54.4	10.95	45.1	55.25	68.6	70.65	53.55	27.15	28.9
A4i	44.5	21.2	17.2	22.1	19.95	12	17.2	20.55	50.8	13.8	12.1	11.15	14.15	12.1	16.75	23.2	23.85	33.95	12.6	17.1	18.4	21.85	26.4	17.35	27.9	17.55	30.05	6.55	14.1	11.35	14.8	5.05	17.55	19.5	26.2	47.5	15.6	6.45	7.65
B6g	1383.5	269.25	75.55	440.5	174	236.1	396.3	221.45	923.05	826.1	62	157.5	625.5	163.45	254.25	334.3	260.55	101.35	743.65	382.45	167.9	333.3	264.5	419.35	282.45	171.65	475.2	144.1	109.05	120.35	445.7	78.95	386.75	389.65	180.25	235.2	554.5	99.95	261.3
B7g	200	81.4	40.35	154.85	66.4	84.95	92.85	47.15	174.05	26.7	11.85	20.35	40.9	16.3	23.05	72.4	61.65	30.4	74.7	80.35	49.35	143.85	119.35	116.95	105.2	53.55	64.15	8.8	14.95	13.7	35.85	9.5	29.55	33.35	39.6	68.65	38.9	12.5	50.7
A5i	74	23.85	17.2	29.35	23.7	16.35	25.1	21.25	54.35	30.15	12	12.05	23.15	12.35	22.55	23.4	25.6	31.55	37.35	20.6	19.8	25.8	28.35	25.8	31.1	17.45	32.75	7.8	12.9	12.05	16.3	5.7	20.9	20.65	28.95	43.55	20.5	7.8	15.5
A6i	262.5	61.3	24.4	94.8	40.55	46.45	77.05	40.15	150.65	87.25	12.45	20.45	59.65	15.45	31.45	60.75	44.9	38.3	108.85	65.7	38.85	64.85	61.45	79.55	74.35	33.45	83.3	16.25	17.45	15.8	34.9	8.55	46.8	51.25	35.6	74.15	43.75	13.7	50.4
A7i	49.5	22.65	18.65	26.15	22.4	16.3	19.6	19.75	56.4	15.1	11.5	10.8	14.55	11.95	20.45	28.4	27.45	34.4	13.65	18.2	18.75	23	25.25	18.05	32.5	15.9	33.1	5.65	12.4	11.4	14.4	5.4	18.7	20.1	27.95	41.5	15.2	6.05	8.7
F1j	63.5	46.15	23.95	58.5	36.4	24.9	35.45	34.65	85.35	39.4	13.1	18.95	44.95	15.05	28.2	34.5	42.8	31.8	32.8	35.55	41.75	54.2	42.45	35.7	51.95	24.45	55.35	8.25	16.5	14.7	31.35	8.8	53.15	41.25	42.8	46.2	34.65	11.65	17.45
F2j	49.5	32.5	18.15	29.95	25.35	14.2	19.6	23.85	55.35	22.55	10.95	10	16.2	11.6	18.05	29.45	32.2	32	14.95	21.05	18.5	29.7	32.15	19.3	35.5	19.65	35.8	5.1	13.25	10.7	15.8	5.9	18.9	20.95	31.4	49.45	17.9	7.6	12.45
E1l	57	32.2	17.35	30.6	26.05	14.65	25.15	21.75	60.1	20.8	11.05	10.15	18.4	11.65	20.15	24.25	32.75	25.05	18.2	21.75	19.6	26.65	28.3	20.85	28.9	15.5	33.75	5.65	13	12.45	17.15	5.2	20.2	24.3	35.95	41.8	21.55	7.8	13.4
F3j	42.5	22.4	18.25	21.25	20.25	12.25	18.05	18.55	46.3	17.15	10.75	9.65	14.45	11.3	15.75	24.75	28.15	29.15	13.4	18.85	16.1	20.45	25.1	14.95	30.5	15.75	29.2	5.35	11.85	11.35	13.6	5.3	17.05	19.75	25.8	38.7	16.4	6.05	9.1
E2l	41	24.95	17.65	23.15	25.9	13.05	18.95	18.3	48.35	16.45	11.3	9.5	14.45	13.45	19.3	25.9	27.4	24.15	16.3	18.65	18.85	23.15	27.6	17.6	27.75	15.1	28.1	4.9	12.85	11.25	14.6	5.15	16.95	18.85	32.65	37.05	15.7	6.45	10.8
F4j	47.5	22.3	17.25	25.05	22.7	13.55	19.85	19.3	48.85	23.75	11.55	9.75	18.65	11.2	18.1	24.95	28.1	26.85	15.2	19.8	17.15	24.45	28.85	18.75	33.05	16.75	32	5.75	12.9	11.15	16.95	5.3	19.1	19.45	27.15	38.25	22.55	7.75	10.25
D1n	49.5	23.45	17.6	24.85	26.15	13.5	17.8	22.75	59.15	14.1	12.2	9.95	14.25	12.5	17.15	28.8	28.9	25.3	12.7	19	17.05	19.8	26.95	19.5	27.75	20.95	44	4.75	13.75	11.65	15.4	5.65	17.1	17.9	36.6	60.5	17.8	6.3	10.3
F5j	57.5	32.2	16	26.2	26	16.2	21.65	20.85	76	18.25	11.25	9.05	15.85	10.45	17.05	27.8	28.75	24.9	18.1	21.1	19.55	25.15	29.7	22.05	33.5	16.7	31.75	5.8	12.3	10.7	14.85	5.4	18.35	21.05	26.65	38.5	20.25	7.4	13.65
E3l	69	35.8	15.85	31.5	29.75	11.4	20.45	18.1	54.45	16.05	11.85	10.2	14.5	12.35	17.6	27.9	27.7	22.6	17	19.55	18.3	23.15	27.8	24.9	27.15	15.5	28.4	4.75	12.35	10.6	13.6	4.95	16.7	18.75	30.4	39.85	15.8	6.45	11.35
D2n	94	62.35	36.8	66.4	49.1	29.05	68.7	53.35	157.3	46.15	15.25	27.7	62.25	27.2	33.35	68.25	49.7	34.9	32.8	55.75	36.45	78.7	55.2	91.9	72.1	40.7	86.3	11.05	20.55	25.25	50.55	11.45	43.55	36.85	53.6	77.2	31.7	9.7	21.65
E4l	181.5	44.15	24.05	78.4	37.5	32.6	61.65	33.6	99	74.3	14	17.25	57.35	14.55	28.3	42	38.9	28	100.05	46.7	33.75	61.35	62.1	50.2	51.65	28.2	66.1	13.75	18.2	15.9	32.95	8.05	39	39.5	39.6	47.9	40	12.45	40.4
F6j	43.5	33.7	17.15	25.85	21.8	14.1	19.65	22.95	41.85	15.7	12.05	8.65	14.35	11.4	17.05	23.65	28.7	25.9	13.55	19.05	23	23.45	31.1	18.35	32.55	18.9	33.2	4.95	12.3	11.25	14.55	5.75	18.1	19	25.95	47.1	18.95	6.75	10.9
D3n	75.5	32.45	25.5	62.3	34.4	34.85	39.25	31.3	81.45	27.9	13	15.3	24.35	13.75	24.2	43.6	31.85	38.85	37.35	28.6	27.85	52	42.05	40.85	47.6	22.1	43.6	6.3	15.7	12.8	23.35	6.5	22.35	25.35	36.9	62.75	20.45	8.4	21.35
F7j	49.5	26.15	17.05	24	24	13.55	20.7	24.95	44.2	15.5	10.5	9.25	13.9	12.85	15.05	22.9	25.3	29.4	15	19.7	32.85	22.6	31.7	18.05	28.9	18.1	34.55	4.9	11.75	10.05	15.85	5.35	17.35	19.35	29.7	68.8	17.65	6.85	10.9
E5l	46.5	25	16.55	22.35	23.4	11.3	16.45	20.1	49.5	14.9	11.3	10.45	15.65	11.2	21.35	24	29.8	24.5	15.1	18.75	18.5	24.35	31.25	15.8	30.2	19.4	30.45	4.95	13	11.55	15.2	5.5	17.35	19.4	31.85	38.25	13.1	6.8	9.05
D4n	790.5	164.9	56.05	475.85	201.45	211.45	322.35	156.95	558.1	514.1	19.65	92.95	322.1	57.25	93.6	280.5	119.1	60.1	541.05	226.75	107.25	301.4	293.55	346.85	273.1	94.3	266.05	59.1	61.3	29.25	217.45	26.85	125.55	181.55	96.9	196.9	249.05	66.05	260.1
E6l	84	39.7	17.95	33.55	29.05	17.65	29.25	25	62	36.1	11.05	12.8	27.95	13	22.1	31.65	34.7	23.05	31.7	27.7	22.5	33.4	35.3	26.9	34.8	16.45	36.5	7.45	13.9	11.5	19.6	5.75	23.55	23.1	32.05	41.75	26.35	8.55	17.6
E7l	109	40.8	20.55	55.25	50	30	50.75	37.85	116.05	24.95	11.9	11.45	24.4	14.4	19.55	60.15	30.6	27.35	65.15	42.2	27.85	53.1	66.6	51.55	58.55	37.55	67.25	7.9	15.45	11.95	22.1	6.3	24.85	27.6	41.95	42.35	24.7	8.75	34.4
D5n	60	35.05	18.25	83.55	36.8	64.7	31.8	22.9	91.3	22.85	11.95	12.25	18.8	12.35	18.35	26.35	33.95	36.85	19	22.95	23.75	45.1	29.7	38.15	32	19.1	72.85	5.85	14.2	12	19.2	5.6	21.75	24.05	35.55	71.65	18.7	7.9	16.85
D6n	61.5	30.65	17.8	40.65	42.15	26.3	20.05	19.1	93.6	18.25	11.6	11	16.1	12.1	17.8	24.7	27.1	27.35	16	39.1	21.7	27.3	27.45	22.45	26.3	17.2	29.3	4.9	13.35	10.5	18.55	5.55	17.35	20.4	46.6	62.9	16.75	7.05	10.9
D7n	53.5	28.1	14.65	26.3	31.6	15.75	17.3	18.05	84.35	15.9	10.65	10.6	15.2	11.75	17.4	24.75	30	24.65	13.5	19.45	20	22.15	28.1	15.4	26.7	16.05	28.7	4.7	12.15	10.75	18.1	5.75	16.8	19.2	31.2	57.75	14.7	6.45	8.7
E1b	52	21.9	17.4	22.8	22.7	12.85	18.9	18.2	43.2	21.35	10.8	10.7	19.35	10.8	19.7	25.25	24.5	26.8	20.7	18.45	18.8	23.85	25.25	19.5	32.45	16.6	26.4	6.25	13.3	11.5	15.1	5.65	19.3	17.15	26.95	45.85	17.5	6.7	10.35
E2b	120.5	39.5	20.6	50.3	34.45	27.5	48.55	32.15	94	52.4	12.1	14.8	36.3	14.15	26.3	43.05	33.8	30.5	60.2	45.95	29	45.25	44.75	49.4	53.15	23.6	50.2	11.55	14.9	13.45	28.5	7.2	33.7	33.8	31.5	66.25	36	10.55	28.05
D1d	46	22.1	16	21.2	27.75	12.7	20.5	21.6	73.75	15.35	11.6	10.75	13.9	11.15	15.6	19.75	25.7	27.3	11.75	18.7	17	20.15	28.2	18.45	30.05	17.7	41.2	5.15	12.45	12.05	14.55	5.05	17.65	19.65	30.95	44.4	19.8	6.8	11.95
E3b	50.5	22.5	17.05	22.35	23.25	13.15	17.75	17.15	40.85	15.45	10.9	9.7	14	10.65	18.7	22.05	25.3	26.3	13.3	19.05	18.55	21.4	22.7	17.15	25.45	15.25	25.9	5.5	12.9	10.8	13.55	5.1	16.35	17.15	25.2	33.85	14.5	5.95	8.15
E4b	52.5	28	17.95	29.35	22.55	16.15	26	22.7	67.55	26.8	11.5	10.9	18.05	12.1	22.3	26.25	36.5	25.2	16.4	20.85	18.95	28.1	24.75	43.3	40.6	16.05	37.8	6.15	12.55	11.1	16	5.75	23.4	25.9	34.9	39.75	22.1	7.75	12.65
D2d	149	33.5	20.85	46.15	29.25	24.65	48.9	35.35	116.25	42.75	10.9	14.4	27.2	13.15	18.8	36.95	33.9	27.25	68.5	37.3	26	36.5	34.85	40.75	49.2	22.4	65.9	11	13.15	11.5	19.75	6.7	23.75	28.3	32.75	45.45	32.4	8.8	30.1
D3d	58.5	26.1	17.5	30.6	26	14.45	24.6	24.75	62.15	28.8	12.3	12.45	21.8	12.15	19.15	24.75	28.5	27.5	29.95	24.65	20.1	26.75	30.2	22.65	37	16.35	42.05	9.15	13.45	12.3	23.65	6.25	20.8	25.25	31.25	44.55	25.9	7.8	16.1
E5b	49	29.3	18.1	27.75	23.8	16.5	23.8	21.5	57.9	23.45	11.3	11.8	21.85	12.25	19.7	27.8	34.4	30.4	17.55	22.45	19.05	28.05	27.5	22.8	34.8	17.65	31.1	7.2	12.95	11.8	19.7	6.15	21.95	22.9	29.7	41.25	19.15	8.2	11
C1f	170	49.3	25.95	105.35	42.4	39.65	65.25	50.5	150.95	97.05	17.55	27.15	83.1	19.25	40.85	49.45	54.2	31	82.45	50.65	33.7	82.55	63.35	72.15	70.55	37.4	97.55	13.15	24.25	23.45	62.55	11.5	64.55	66.5	53.35	69.35	66.65	16.25	42.75
E6b	81.5	40.5	18.1	44.3	27.15	20.3	33.65	26	67.55	57.3	11.15	16	37.2	14.8	19.4	29.75	36.75	26.6	41.25	26.8	21.45	39.05	40.8	30.05	50.5	18.1	36.55	10.2	14.25	12.35	29.5	8.1	26.3	29.75	32.5	44.5	27.85	11.2	22.9
C2f	54.5	26.5	17.45	23.95	20.8	11.8	19.1	17.75	48.1	37.85	10.7	11.9	18.35	10.15	16.6	26.7	27.5	28.25	17.8	19.75	19.25	25.3	24.4	18.45	27.3	15.75	28.4	6.3	12.9	11.05	15.1	5.85	18.7	19.65	26.8	42.75	16.1	6.5	9.05
D4d	49	21.85	16.6	20.9	24.35	11.5	18.9	22.6	41.4	14.85	11.6	11.5	13.2	11.8	16	27.2	22.35	24.55	12.7	19.1	17.7	20.4	26.45	15.05	27.85	15.9	36.5	4.95	13.15	10.85	13.65	4.9	22.15	22.05	29.75	39.5	13.2	5.4	8.25
E7b	329.5	81.05	26.9	109.25	76.65	56	108.75	70	214.6	44.15	11.95	16.15	32.25	17.55	25.6	118.45	45.35	29.6	172.4	76.8	40.75	85.4	95.15	126.3	82.1	72.25	122	15.2	15.05	15.9	30.6	8.75	32.8	46.65	38	54.2	42.25	12.25	63.25
B1h	496	106.9	54.3	188.4	98.65	63.65	146.85	59.6	235.3	152.55	12.25	35.9	94.45	19.35	31.8	68.45	68.2	39.65	178.4	132.35	97.6	152.7	156	101.75	147.05	45	122.5	23.2	23.85	21.1	62.6	12.35	49.85	63.55	53.75	100.4	73.6	31.05	127
C3f	8209.5	1873.85	438.45	3412.8	764.55	1317.9	2025.65	1059.2	2973.95	16221.05	111.95	2536.5	9816.3	409.55	1205	603.8	2822.65	600.85	4468.75	2100.85	968.1	2901.9	1612.6	2023.25	1157.95	344.85	1439.65	2151.15	768.6	503.25	3005.15	576.65	3880.55	3343.15	1579.9	2651.45	5039.6	1508.65	2074.2
D5d	80.5	25.95	19.95	42.25	35.85	22.55	40.55	25.95	63.8	85.2	11.6	16.4	34.25	13.3	19.65	31.9	27.45	25.6	82.1	25.05	22.1	31.65	45.8	43.55	37.4	21.05	39.1	8.75	14.6	11.8	25.65	7.25	22.05	26.95	32.7	49.75	22.75	9	28
D6d	349	77.4	41.6	243.25	80.95	78.75	149	58.45	253.95	103.35	11.9	19.4	55.55	18.1	30.25	101.7	38.15	31.25	449.2	115.25	78	183.1	151	185.4	115.75	50.35	145.65	13.05	17.15	14.1	38.35	10.25	35.05	51.8	37.8	62.15	52.45	13.4	131.25
C4f	72	28.5	17.45	23.05	24.4	12.95	25.65	21.75	60.85	19.7	10.9	11.1	16.45	11.75	17.65	27.45	31.35	31.25	14.95	19.85	18.7	25.05	26.05	18.1	34.35	16.4	41.65	5.35	13.4	11.4	14.45	5.2	20.4	20.45	28.05	45.35	16.45	7.9	13.05
B2h	68.5	33.6	20.3	29.65	26.2	18	28	19.9	58.3	19.3	11.6	15.4	16.45	10.7	18.1	22.95	34.7	38.45	18.4	21.95	22.05	25.45	37.75	19	64.8	17.2	33.55	4.95	12.6	10.8	15.9	5.95	18.4	40.7	29.45	45.45	17.45	9.85	14.8
C5f	51.5	33.65	23	38.95	23.7	20.4	28.5	22.45	57.25	25.95	10.6	13.25	25.25	11.55	23.15	29.75	36.2	38.05	18.75	25.1	21.2	37.3	32.85	23.65	36.1	18.7	33.95	6.85	13.8	12.2	21.55	5.9	30.4	31.3	30.65	49	23.6	9.4	13
B3h	1460.5	250.65	130	521.65	186.45	193.2	336	135.7	467.15	715.7	33.55	154.3	461.05	70.8	156.65	155.75	226.65	111.45	617.15	350.15	248.15	362.7	310.2	279.65	208	81.65	282.2	140.6	85.2	88.65	320.55	50.35	279.1	230.45	158.15	287.4	443.5	151.1	339.65
A1j	43.5	23.5	17.9	19.7	21.55	11.85	16.6	24.25	76.45	13.2	11.3	11.25	14.15	12.4	17.25	25.65	28.25	50.05	14	18.6	19.1	19.55	29.5	14.2	36.25	17.4	33.2	5.35	14.4	10.95	15.05	5.3	19.85	20.2	28.2	37.15	18.65	5.95	8.6
D7d	48	25.1	16.75	22.65	23.3	13.3	16.8	19.7	39.3	14.75	11.3	10.2	13.35	11.95	17.8	26.6	27.4	29.15	13.45	19	18.5	24.3	26	19.35	24.55	16.1	27.55	4.75	12.8	11.45	13.7	4.7	16.45	18.95	30.5	40.5	14.25	5.85	8.45
B4h	392	72.7	38	207	73.95	79.4	103.9	56.6	228.7	107.3	12.25	21.4	71.3	16.65	26.55	72.1	52.1	43.55	128.35	97.7	58.55	144.55	107.85	114.5	114.3	45.25	98.7	14.85	15	15	54.25	11.95	41.6	49.25	49.2	85.15	59.25	17.95	84.35
A2j	125.5	46.4	21.15	67.5	32.1	25.25	45.15	43.95	151.95	54.1	11.55	18.65	27.35	14.5	24.15	41.95	43.7	44.3	62.1	44.7	26.5	76.65	52.85	55.45	65.1	28.5	61.95	11.9	16.65	13.1	21.75	7.75	32.6	37.75	31.8	57.15	73.45	15.4	64.2
C6f	181	49.35	29	75.2	65.3	25.2	68	34.15	218.65	87	13.5	24.15	45.95	22.05	27.25	44.4	47.55	49.05	71.5	46.4	31.5	97.95	59.6	106.9	53.65	23	45.55	14.7	14.75	14.45	35.9	9.1	27.3	28.35	43.65	59.35	71.25	16.25	39.25
A3j	47.5	22.2	16	22.2	20.15	12.45	16.05	24	50.4	17.5	11.15	11.4	16.2	11.25	19.15	24.7	25.05	37.75	14	17.3	18.35	23.95	25.55	16.9	28.65	18.75	31.7	5.9	14.95	11.05	14	5.3	21.45	20.9	25.6	39.95	16.5	6.2	7.95
B5h	103.5	58.2	27.25	86.4	43.5	50.6	68.2	45.5	181.8	95.5	14.35	39.15	97.5	29.75	48.35	37.9	96.7	47.35	40.55	43.05	38.95	73.3	56.1	53.85	65.65	33.9	79.5	22	24.1	28.8	82.8	15.35	76.05	60.95	78.05	140.55	71.55	31.3	39.8
C7f	547.5	87.3	42.95	255.95	283.3	159.8	235.3	82.85	321.1	157.8	20.2	31	80.8	32.45	43.3	236.05	53.55	63.05	309.1	135.9	84.8	200.6	290.35	283	216.45	112.6	122.65	29.45	28.6	15.4	64.75	10.3	82.65	128.6	56.75	90.3	123.2	36.15	210.25
B6h	83.5	35	28.7	51.5	25.95	37.1	25.2	21.1	85.6	21.8	11.25	14.95	18.55	12.05	19.65	28.05	35.25	56.9	18.35	22.4	21.7	35.15	28.65	27.7	34.15	16.45	37.1	6.65	13.6	11.55	20.2	6.25	19.8	29.45	32.3	55.05	18.4	6.25	13.8
A4j	40.5	22.15	17	22.15	19.6	13.15	17.9	18.6	47.45	14.4	11.7	10.6	16.2	11.95	17.35	23.05	23	31.15	13.6	19.8	19.25	26.15	26.55	18.1	28.4	17.95	29.75	6.85	13.4	12.35	13.1	5.4	17.15	18.2	28.2	52	14.3	6.1	7.5
A5j	43	28.75	16.45	27.6	24.6	15.65	21.55	20.7	54.15	16.7	11.4	10.85	15.65	13	18.7	26.4	26.8	32.85	14.2	22.2	19.05	28.5	31.65	22.15	33.85	16.95	35.35	6.25	14.65	11.15	15.05	5.5	19.05	21	29.85	44.85	16.3	6.5	9.15
B7h	140	44	22.45	74.55	32.8	34.55	48.5	31.5	151.15	28.15	10.6	12.35	21.65	14.1	21.5	42.2	47.5	32.8	60	40	28.15	67.05	48.25	56.2	61.5	25.25	68.05	7.7	14.1	12.6	24.3	7.65	25.7	28.45	34.9	48.25	23.25	8.35	25.5
A6j	59.5	24.85	17.5	41.55	26.85	21.8	27.55	23.8	69.5	24.6	11.4	11.7	24.75	14.65	20.5	37.05	28.15	35.15	24.6	22.6	20.35	29.25	32.9	35.7	40.8	19.85	36.5	6.35	14.85	11.95	21.6	6.45	22.75	22.65	30.7	44.5	20	7.7	13.8
A7j	57.5	24.25	17.5	32.2	23.8	17.2	21.55	21.8	65	16.7	11.45	12.1	18.3	12.15	18.4	23.75	29.4	30.15	19.9	20.7	19.15	29.6	31.05	24.65	34.05	15.35	35.65	6.25	13.25	11.75	15.8	5.8	18.3	19	26.95	59.55	18.4	6.35	11.35
F1k	60	22.35	18.9	28.1	25.55	13.9	23.6	30.75	54.9	27.7	11.8	13.35	27.35	13.95	22.9	31.35	31.75	35.35	21.25	22.3	19.8	42.6	30.2	29.25	35.2	20.15	35.35	7.25	14.85	13.3	22.65	7.75	24.1	26.3	36	43.2	27.4	7.65	12.9
F2k	48	28.45	18.45	28.9	23.65	14.95	22.6	22.6	47.65	39.3	10.05	14.15	26.15	12.35	18.75	25.4	38.2	36.15	16.45	19.9	18.85	27.95	29.1	18.85	36.75	16.4	29.15	6	14.55	11.2	17.1	6.35	20.65	23	30.55	50.3	21.65	7.15	13.4
E1m	49	27.1	16.6	22.95	25.8	14.25	18.9	24.75	117	16.25	11.6	10.65	15.2	12.15	20.1	23.85	30.55	26.35	12.7	19.5	17.55	21.85	28.15	16.25	31.5	18.25	31.95	4.7	11.6	12.9	16.3	5.2	18.35	22	32.7	50.05	15.75	6.2	9.55
F3k	53.5	21.8	18	24.4	21.6	12.6	20	25.7	44.05	29.1	9.75	10.95	20.95	11.2	19.45	24.9	29.6	33.6	22.9	18.85	17.75	22.85	29.05	17.2	29.45	17.85	31.3	7.15	13.6	10.15	15.4	6.1	18.6	20.95	25.4	42.1	21.45	7.35	10.4
E2m	45.5	27.25	16.55	20.15	21.55	12.75	17.25	17.85	39.95	24.9	11.85	11.6	20.6	19.9	19.05	20.9	32.45	25.2	13.55	17.7	17.7	20.85	24.75	14.75	26.3	14.35	26.75	6.1	12.25	12	15.95	5.6	19.2	20.45	31.55	43.45	19.85	6.25	9
F4k	229.5	38.65	21.85	72.2	36.05	32.4	46.9	33.9	97.1	100.3	12.05	16.85	61.55	14.15	24.9	35.8	33.55	29.2	120	41.1	30.1	52.4	52.85	50.55	51.9	23.1	55.9	13.75	17	14.05	33.2	9	31.65	38	33.55	49.9	48	11.15	36
E3m	50.5	41.55	21.25	52.85	34.75	27.4	49.65	47.85	124.4	18.95	12.6	15.5	47.55	29.15	33.8	46.85	61.3	34.15	16.15	29.1	24.2	40.55	42.95	50.05	74	44.15	87.4	5.1	14.4	19.7	36.55	11	39.4	39	60	75.05	25.25	7.25	16.85
F5k	49	31.7	16.25	22.1	20.2	14.95	18	19.3	36.45	16.1	10.85	9	13.35	10.95	16.9	25	28.7	26.85	13.3	19	19.05	20.95	26.55	15.7	27.75	16.85	27.2	4.3	11.65	10.3	13.3	5	18.55	19.75	31.75	39.8	16.8	6.9	8.7
E4m	49.5	26	16.05	24.75	31.75	12.5	23.35	21.2	47.7	21.55	11.05	9.95	17.55	11.45	19.85	24.25	28.25	25.8	15.75	18.3	18.95	21.8	27.65	14.95	32.2	14.9	32.15	5.55	13.05	10.55	21.15	5.6	19.85	20.05	32.25	42.7	17.2	5.95	13.65
F6k	43.5	31.2	16.6	22.95	21.65	12.35	18.5	22.6	37.5	16.25	11.1	9.75	13.05	12.35	16.95	19.8	28.6	23.45	13.75	18.7	33.75	23.15	31.85	20.3	26.35	16	29.85	4.2	11.6	10.6	13.1	5.2	17.75	20	28.2	58.9	16.25	6.7	10.1
E5m	54.5	23.4	16.85	23.15	23.25	14	18.85	24.1	58.1	17.3	11	9.95	16.35	11.5	19.2	34.25	31.15	26.65	14.75	20.15	18.45	22.3	36.15	18.3	50.6	16.6	33.25	4.4	13.55	11.45	16.2	6.1	18.25	20.3	38.65	44.5	15.9	7.95	9.7
F7k	51	23.8	15.25	23.45	22	13.4	19.35	18.4	43.5	15.4	10.9	9.3	14.4	11.45	17.35	27.55	29.25	29.55	13.85	18.2	39.6	21.7	29.55	20.45	28.3	18.8	34.45	5.35	12.35	10.55	15.7	4.7	16.95	20.25	30.65	74.8	17.1	6.9	10.5
E6m	44	26.8	16.85	19.45	20.5	11.05	16	17.9	40.35	14.55	10.3	9.5	14.85	10.9	16.95	33.95	27.95	23.25	13.1	18.25	17.65	23.05	29.95	15.75	31.95	17.2	27.2	5	12.7	11.25	12.8	5	17.4	18.9	28.2	38.35	14.4	6.1	7.9
E7m	99.5	30	20.25	41.05	31.8	18.9	35.35	25.4	98.25	56.05	11.6	13.1	28.45	13.55	18.55	35.55	35.2	25.15	111.15	25.6	23.7	37.1	45.4	33.7	60.25	20.4	50.25	7.95	13.3	12.95	25	6.8	20.1	17.9	34	44.35	19.25	7.55	23.6
F1a	144	88.5	40.15	161.75	377.9	54.2	92.85	257.15	553.8	164	114.8	90.6	204.5	121.45	146.9	134.8	240.05	266.2	72.75	47.8	44.7	167.2	463.8	193.4	430.8	296	440.15	10.4	85.05	63	381	40.6	111.9	115.15	255.5	420	121.7	33.25	64.3
F2a	44.5	26.55	16.9	26.75	22.1	13.65	21.35	20.35	47.25	14.7	10.95	10.1	16.5	11.85	19.3	24.6	32.05	25.5	13.85	20.2	18.85	25.35	29.4	20.5	45.15	17.4	27.5	4.55	13.6	10.85	14.85	5.4	18.3	20.5	28.8	32.45	15.05	8.15	8.4
E1c	45	22.3	16.1	22.85	23.3	13.05	18.7	16.6	42.4	15.4	11.5	9.55	14.1	11.25	18.2	24.65	23.5	25.8	17.15	18.3	18.55	26.75	25.75	19.95	25.5	15.15	28.3	4.4	13.5	11.3	14	5.1	17.9	18.95	27.35	43.4	14.45	6.4	8.85
F3a	46.5	24.85	16.1	21.6	23.55	13.9	21.95	18.75	87.85	14.2	11.05	10.4	16.65	12	22.85	25.5	37.3	31.45	13.3	19.35	17.45	21.85	32.4	20.1	51.9	17	44.25	4.85	13.95	10.7	15.25	6.05	20.5	21.5	28.8	41.95	18.05	7.75	9.2
F4a	43.5	21.25	16.55	21.75	19.2	10.75	18.4	19.85	41	15.25	10.7	9.05	13.9	11.05	15.35	24.05	27.25	24.6	14.15	17.7	18.3	22.95	23.7	16.9	32.2	16.2	30.5	4.95	11.45	10.05	15.25	5.2	15.7	19.8	46.85	29.05	15.85	7.1	8.9
E2c	48	24.4	16.3	22.9	22.15	14.7	20.35	20.35	53.45	13.9	12.2	10.35	14.6	12.45	18.85	25.5	26.4	26.1	17.75	21.65	19.25	25.4	31.15	19.15	27.35	15.3	26.7	5.3	12.15	10.1	13.65	5.8	16.9	18.9	28.4	36.1	14.65	5.9	10.2
D1e	46	27.1	16.55	22.15	32.35	12.55	22.1	30.95	109.15	13.25	11.3	11.2	14	12.55	18.35	23.3	33.5	25.45	13.2	19.15	18.45	20.9	31.95	20.1	39.85	23.6	51	6.1	13	12.2	17.6	5.35	17.15	20.75	33.85	50.45	18.6	7.1	10.9
E3c	353	66.45	27.85	116.05	48.5	57.7	101.95	56.55	170.2	180.7	13.3	30.05	107.5	18.65	37.05	58.1	60.5	33.1	205.4	87.85	41.3	99.35	57.6	108	98.65	45.05	91.15	28.2	17.95	21.2	51.35	14.25	53.2	60.5	47.85	72.45	73.75	19.15	62.7
F5a	2369.5	375.85	198	1139.5	413.5	398.7	709	229.25	1054	726.45	20.05	142.05	386.8	43.6	157.95	297.75	192.5	94.3	848	671.85	357.1	929.1	528.3	820.45	437.85	149.95	583.35	84.05	70.8	70.1	245.9	35.55	368.75	285.05	143.7	255.15	539.65	129.05	662.55
E4c	46	23.45	15.95	22.55	23.8	13.15	19.15	20.2	45.6	14.8	11.25	9.75	14.2	12.15	16.2	21.65	30.85	25	14.4	18.2	17.15	22.7	26.15	17.9	31.1	17.05	26.45	4.95	11.7	9.85	13.65	5.4	17.55	18.65	26.6	35.25	13.95	5.8	8.25
D2e	65.5	23.2	15.6	28.8	23.55	13.85	21.4	25.3	64.15	24.35	11.35	10.05	15.35	12.2	17.05	23.3	23.4	23.7	20.9	22.65	18.75	23.05	26.9	18.65	29.4	17.55	36.25	7.15	12.25	10.6	15.2	5	16.6	18.5	29.65	39.65	18.55	6.65	13.4
F6a	53.5	43.6	20.9	44.9	27.65	19	28.8	39.65	98.8	22.9	13.25	14.75	29.3	19.15	20.2	28.95	47.45	34.7	19.35	29.05	23.85	49.3	40.4	32.1	55.3	31.85	62.2	5.2	15.35	22	29.3	8.55	23.75	22.35	44.95	46.95	19	6.95	13.5
F7a	50.5	26.25	17	31.95	26.85	20.3	22.65	21.35	91	16.55	11.25	9.5	15.05	11.95	20.6	29	32.8	37.45	17.15	21.1	19.55	24.25	39.25	20.75	50.75	19.95	40.4	5.2	13.25	10.2	16.6	5.45	21.4	22.95	33.15	39.1	21.1	8.05	12.4
E5c	162.5	51.15	21.8	74.35	36.65	35.35	51.75	40.1	123.2	127.35	13.45	26.15	87.05	19.3	37	38.65	64.15	37.8	75.25	55.15	28.35	69.65	50.4	60.55	60.1	27.8	59.6	32.35	17.25	18.85	46.65	13.6	55	64.85	49.4	70.7	63.25	20.4	33.65
D3e	53	23.05	17.7	23.5	29	12.1	21.2	27.05	74.1	17.65	11.8	10.8	14.8	12.25	20.2	25.35	23.7	25.3	14.6	20.05	18.7	21.6	29.65	18.85	34.05	20.1	45.15	5.35	14.05	10.6	18.2	5.6	18.1	21	34.8	45.4	16.8	5.6	9.7
C1g	46.5	25.15	15.6	25.35	20	14.55	17.55	18.5	46.5	14.55	11.55	11.35	14.7	12.05	17.35	22.6	30.45	24.65	12.65	17.6	17.6	23.4	25.3	18.35	27.35	16.2	27.4	5	13.45	11.55	15.35	4.8	17.2	20.2	24.9	37.35	15.6	5.9	7.9
D4e	47	22.5	18.3	22.45	24.15	11.85	18.2	21.65	39.3	16.1	13.25	11	14.6	11.4	17.85	31.05	22.25	26.4	12.9	18.85	17.35	20.4	26.3	15.5	25.2	18.4	26.85	5.4	13.95	10.7	14.35	4.95	17.35	18.5	29.6	43.25	29.05	5.75	8.85
C2g	82	32.5	17.6	37.85	23.45	16.95	24.2	21	69.2	28.45	11.9	12.1	24.25	11.75	18.05	30.2	35.25	29.35	30.85	27.45	20.75	35.25	29.5	23.55	31.9	18.7	35.3	7	15.35	11.55	17.35	5.85	20.8	21.1	28.55	44.4	25.65	6.85	13.6
E6c	60	28	18.85	27.2	22.9	16.35	22.7	22.2	46.6	14.85	10.95	9.85	14.15	12.15	19.6	28.4	26.7	28	18.4	23.25	18.85	24.2	25.2	18.4	30.6	15.25	29.8	5.4	12.6	10.95	13.85	5.2	18.8	19.2	28.45	30.7	14.4	6.3	8.35
E7c	54.5	30.2	16.45	26.25	23.05	18.55	18.8	19.05	42.4	18.95	10.4	10.15	16	11.5	18.2	27.5	32.35	27.45	13.9	18.35	18.1	26	26.65	20.75	26.5	15.65	26.75	5.05	12.9	10.4	14.05	5.25	17.55	19.6	26.45	35.5	13.65	6.2	7.6
B1i	289.5	80.6	30.3	217.55	67	69.3	89.9	43.4	279.25	107.5	13.75	20.6	97.55	21.6	57.95	89.5	59.95	55.05	136.45	103.6	53.8	87.65	63.4	136.35	91.45	31.7	83.4	23.75	16.05	21.75	58.3	11.55	37.35	59.95	53.8	79.4	149.05	17.6	61.3
C3g	54	24.7	17.45	22.3	21.05	11.7	19.7	19.2	44.4	23.55	10.95	11.6	21.85	10.85	18.25	29.25	34.9	26.5	15	19.65	18.7	24.2	24.65	18.25	31.65	16.7	27	8.05	13.1	11.9	15	5.6	19.3	20.65	29.05	42.9	19.2	7.4	9.9
D5e	48.5	23.8	17.75	25.65	27.6	16.1	21.75	26.45	77.35	16.75	11.35	11.1	15.9	12.1	19.1	28.05	27.9	27.25	15.85	18.9	18.45	24.2	28.95	20.35	31.15	17.9	38.4	5.1	14.1	11.6	16.1	5.65	19.15	22.1	28.4	41.1	14.8	6.2	8.6
D6e	72.5	73.8	31.9	101.45	53.2	41.9	73.75	98.35	176.85	25.55	20.4	31.5	73.25	36.45	38.35	46.35	95.85	47	29.2	48.6	37.9	95.4	74.8	74.65	136.3	69.65	158.6	6	19.7	40.3	64.35	16.85	36.2	40.45	86.75	125.15	23.65	8.65	24.75
B2i	63.5	33.25	19.1	24.45	27.35	16.55	36.35	19.7	55.95	25.85	11.15	10.95	14.65	11	17.7	27.15	29.5	43.3	20.6	22.2	19.6	23.65	54.35	20.6	151.75	16.3	31.8	6.2	12.8	10.35	16.55	5.6	19.1	23	24.75	42.05	18.7	12.2	21
C4g	112.5	43.65	20.6	47.55	28.35	26.75	35.35	41.9	107	54.55	11.55	20.55	58.4	15.95	30.3	46.8	53.35	32	35.35	42.75	24.05	40.8	36.2	27.5	46.9	26.6	54.8	9.2	16.05	14.75	24.6	8.15	30.05	34.3	35.05	57.6	50.05	10.1	18.85
A1k	69.5	27.4	18.05	31.85	23.25	18.35	30.6	28.6	105.65	31.55	12.15	13.1	22.7	13.15	19.8	34.75	32	36.4	31.8	24.85	20.75	32.85	35.25	27.75	46.25	19	47.85	6.9	14	11.85	22.1	6.75	25.85	26.7	31.5	45.15	33.9	9	17.85
D7e	46	23.15	17.85	26	26.35	15.05	19.75	22.8	71	15.15	11.95	9.95	13.8	12.95	20.65	24.65	27.5	26.15	13.15	18.65	18.45	24.35	29.05	21	28.75	19.85	26.15	4.75	12.25	11.35	16	5.15	17.5	21.7	29.9	50.05	14.75	5.75	9.15
C5g	202.5	60.7	27.25	111.55	43.55	37.4	65.25	34.75	131.2	27.9	10.8	11.2	22.25	10.55	18.2	45.95	35.6	41.65	110.15	71.4	38.35	95.4	62.25	63.35	60.1	22.4	68.9	6.65	14.15	11.55	19.55	5.8	21.1	27	25.9	40.6	23.05	8.7	53.35
B3i	1235	166.3	97.5	274.3	122.55	209.15	462	148.65	422.9	392.1	23.15	67.35	236.1	40.95	128.3	191.4	105	61.05	520.5	248.6	211.5	182.1	224.95	333.7	254.9	111.65	302.9	53.8	43.05	58.3	149.55	24.35	220.3	235.1	75.95	147.15	285.3	84.3	313.15
A2k	48.5	27.5	17.55	26.25	23.65	14.8	23.2	28.7	96.8	15.9	11.8	12.3	15.55	12.55	18.5	25.1	28.15	39.3	16.45	20.8	18.6	32.4	31.95	30.65	34.6	22.55	43.4	5.7	15	11.9	16	5.85	22.5	21.7	26.65	43.45	18.95	6.4	13.8
C6g	4983.5	1112.2	498	2217.75	765.9	1278.2	1985.15	1130.55	2823.85	1114.25	79.2	283.45	1064.65	196.55	526.6	1505.55	602.35	326.2	1888.45	2235.95	809.55	1857.2	1108.7	2076.6	1161	875.8	1681.8	212.1	204.3	283.6	691.35	107.05	997.25	905	584.95	620.55	1065.15	225.4	1393.95
B4i	763.5	173.05	71.5	404.6	120.2	185.35	247.5	113.1	424.15	198.9	26	54.75	167.5	38.25	83.15	139.6	107.1	81.25	304.8	243.4	125.1	276.45	170.5	270.2	207.25	86.35	279.25	37.55	35.8	35.3	135.95	23.2	128.35	137.65	81.95	167	148.75	38.65	159.85
A3k	73	35.75	21.25	44.65	30.85	24.15	37.3	34.3	97.7	35	12.55	13.6	32.4	14.9	26.1	31.25	34.65	37.55	32.55	32.05	27.85	45.05	40.55	39.4	44.95	22.8	52	8.6	15.1	13.5	24.6	6.8	31.35	35	31.9	48.45	26.85	9.15	18.15
B5i	774	237.8	78.95	324.45	138.85	144.6	225.55	83.35	292.45	548.1	18.45	128.35	389.3	45.7	74.85	85.9	195.2	67.35	332.8	312.65	182.7	296.8	199.45	200.6	156.25	41.3	148.25	131.25	54.1	38	209.75	48.45	144.5	130.25	91.9	234.7	565.35	140.85	268.4
C7g	58.5	21.85	17.45	30.6	42.8	18.15	49.3	20.4	53.3	18.4	10.7	9.85	14.35	12.65	18.3	28.35	26.65	39.25	19.7	19.15	19.4	40.65	35.75	30.9	38.1	16.4	40.25	5.1	13.75	11.35	15.25	5.45	18.1	21.9	38.85	37.85	15.85	7.1	31
A4k	96.5	40.1	21.25	60.25	39.4	34.2	50.15	41.25	134.2	60.6	12.2	14.65	33.45	15.35	29.35	44.5	41.55	33.2	49.5	52.1	31.1	41.65	41.6	53.3	62.15	20.35	64.65	10.2	14.85	13.3	28.45	7	39.3	39.95	33.4	63.45	45.1	10.7	22.95
B6i	3321.5	570.6	221.35	1593.15	426.75	577.75	1207.05	315.25	1738.15	1954	30.6	183.95	1046.25	109.45	313.65	554.6	297.2	105.55	2149.8	860.1	422.1	1018.3	714.9	987.7	676.1	204.7	904.4	163.6	112.6	119.45	621.75	87.85	594.65	539.85	183.15	314.75	694.75	190.3	733.9
B7i	425.5	113.2	37.05	260	63.85	129	115.6	51	199.95	176.7	15.45	58.6	145.45	21.95	55.4	70.45	93.6	40.85	142.7	151.9	66.5	161.5	88.1	111.1	79.2	37.15	111.5	35.55	28.85	22.1	79.75	13.75	77.35	73.65	50.4	76.55	140.05	29.85	86.8
A5k	55	31.55	17.05	27.75	21.5	16	22.45	28.1	63	18.15	12.05	12.5	21.65	13.8	19.3	26.95	35.25	31.2	18.95	23.3	20.65	31.55	29.75	25.7	40	22.1	43.5	6.5	14.85	13.5	17.7	6.5	21.15	21.7	33.55	49.65	17.6	6.55	9.45
A6k	47.5	22.35	17	23.7	22.05	14.65	18.95	20.95	56.1	15.15	11.4	11.6	16.3	12.6	17.9	26.15	25.65	30.05	14.35	18.2	19.2	23.95	25.9	18.05	31.85	16.9	31.35	6.25	14.8	11.65	15.05	6.05	19	21.15	28.7	65.9	16.45	6.55	8.25
A7k	296.5	105.35	51.1	148.65	56.95	65	125.95	73.05	223.65	144.1	15.2	47.1	166.15	34.9	64.15	66.7	93.35	41.55	136.6	111.5	69.1	125.4	96.75	108.3	106.7	47.25	182.75	32.55	29.1	35.9	93.75	20.2	107.75	100.7	65.2	110.8	115.55	31.7	95.5
A1a	293	68.1	26.5	99.6	68.05	57.75	102.75	89.65	205	114.5	15.4	35	87.8	36.5	46.65	67.3	78.6	64.15	126.7	86.2	35.15	97.35	103.55	112.6	107.1	51.7	124.7	25.65	29.75	19.15	71.35	15.25	94.1	74.2	66.25	96.15	117.9	25.7	65.65
A2a	57	25.75	17.55	40.75	28.5	25.5	21.2	27.3	53.95	17.1	13.1	12.4	16.4	29.3	19.9	28.7	37	40.8	17.35	22.25	18.85	22.85	30.4	17.7	38.85	17.55	35.85	5.75	17.15	11.2	16.45	7.45	20.6	21.6	33.1	36.4	17.1	6.7	12.5
A3a	55	26.65	16.95	40.85	28.75	30	20.3	24.5	71.05	14.7	12.7	11.55	16.5	17.45	19.6	42.2	31.25	39.6	13.1	20.55	19.2	21.9	35.15	15.75	43	22.55	39.85	5.3	16.25	11.95	15.5	6	20.45	20.8	33.75	44.65	16.6	7.3	9.5
A4a	47	26.2	18.65	27.4	28	17.1	20.25	25.35	55.4	14.75	12.2	11.9	15.9	13.5	18.25	28.15	36.25	46.7	16.3	19.25	17.75	27.5	32.2	20.7	37.15	22.05	35.7	5	15.2	12.5	14.65	6.1	18.45	19.9	32.15	55.25	16.85	6.95	10.15
A5a	57	24.5	17.9	23.55	25.35	15.75	19.9	21.5	42.2	21	11.95	11.45	14.5	11.65	18.75	25.7	28.45	42.15	24.85	19.3	17.65	22	30.05	17.05	41	18.7	29.85	5.7	13.25	11.7	13.7	5.65	17.9	20.3	31	54.75	14.7	7.1	9.9
A6a	51.5	24.65	18.35	26.15	37.6	16.55	23.45	19.7	46.5	19.4	11.95	11.15	16.05	14.5	18.75	32.45	31.65	41.15	22.05	19.9	19	23.85	27.05	20.75	32.55	20.55	36.6	5.95	14.4	12.05	16.6	6.4	18.4	19.55	31.05	61.05	15.25	6.8	10.3
A7a	173.5	28.55	24.2	46.8	33.65	37.45	58.65	31.8	110.7	54.6	12.3	15.95	44.4	14.65	26	44.3	33.8	44.2	88.25	35.75	27.55	36.75	50.05	60.3	67.05	27	65.6	10.7	15.55	13.9	25.6	7.9	36.6	34.75	34.2	77.2	27.2	12.4	47.7
F1l	40.5	20.8	17.5	21.15	21.9	12.4	16.85	19.15	48.25	15.35	11.65	9	15.2	10.75	16.8	27.55	27.85	33.3	13.15	18.6	18.65	40.9	28.25	23.1	33.85	16.8	28.65	4.55	12.2	10.4	14	5	15.8	18.9	31.65	36.9	15.1	6.4	9.9
F2l	94.5	59.5	27.65	83.3	228.9	25.6	55.2	103	147.4	60.3	158.5	71.55	235.7	184.9	256.3	118.65	108.75	313.35	32.35	46	38.95	101.2	225.9	59.05	91.7	117.9	76.15	15.45	239.4	57.2	434.25	25.7	184.55	272.1	235	253.2	452.35	78.25	73.2
F3l	55	31.4	18	40.6	36.9	17.55	27.3	31.75	71.85	29.4	11.65	20.65	53.75	16.55	24.95	31.4	40.85	46.5	19.6	24.1	23.15	36.25	44	25	42.15	20.95	38.2	8	23.55	12.75	37.1	9.55	33.9	39.5	43.1	60.9	59.5	19.15	23.8
E1n	56.5	31.4	17.6	32.45	28.65	19.45	26.3	26.25	78.6	32.2	11.75	10.55	28	13.55	20.5	24.4	33.95	24.9	26.25	28	22.25	29.05	30.55	27.05	37.85	17.65	39.25	7.2	13	12.95	23.1	6.35	24.85	26.55	40.55	60.4	22.45	7.95	14.4
E2n	42.5	26.65	16.25	22.2	23.05	12.15	19.65	16	51.2	15.85	10.75	9.3	13.2	15.9	16.75	20.75	26.35	22.7	13.45	17.9	19.3	21.95	26.65	15.85	26.55	15.5	30.9	4.7	12.5	11.5	14.3	5.2	18.2	19.55	29.25	51.6	16.45	6.4	9.35
F4l	398.5	77.25	29.7	139.85	51.2	60.6	95.5	65.9	220.4	175.8	14.3	31.5	123.8	21.5	50.4	67	67.35	61.75	150	93.55	44.5	92.65	70.95	90.4	81.4	45.6	124.1	25.2	25.2	22.45	68.75	13.35	80.3	96.95	51.35	77.55	102.35	21.8	68.25
F5l	40.5	29.25	17.05	25.65	21.6	15.1	20.1	23.8	48.85	16.45	11.55	9.5	14.85	10.65	17.75	21.95	28.35	30.95	14.25	19.25	20.3	20.75	25.35	17.85	35.55	18.6	36.35	4.6	11.9	11.35	15.1	5.05	18.2	20.55	31	48.5	17.65	6.6	10.75
E3n	43.5	25.4	16.55	21.8	23.35	11.5	19.85	17.85	55.8	15.95	10.9	8.9	15.75	21.1	18.65	19.4	28.75	25.55	12.85	17.95	19.9	20.6	25.6	14	28.2	15.05	33.55	5.2	11.95	11.15	14.15	5.35	17.6	20.1	32.75	59.85	15	6.4	10.3
E4n	53.5	23.8	17.4	23.45	23.7	14.15	22.3	20.35	59.45	17.15	11.65	9.15	14.85	12.5	19	25.15	26.45	25.8	16.85	19.95	20.4	21.75	29.4	16.9	25.95	20.6	27.95	4.85	12.2	11.55	14.6	5.55	19	21.7	31.75	42.7	13.8	6.8	11.95
F6l	41	25.4	16.55	21.25	21.85	14.45	17.55	21.9	40.5	15.7	10.65	9.25	13.05	10.6	18.2	24.85	28.5	26.25	14.25	19.6	42.45	28.4	37.7	20.95	28.35	16.55	28.8	5.1	12.2	11	13.45	5.05	19.9	20	26.35	94.55	19.2	7.5	11.1
F7l	232	52.75	23.2	82.75	39.6	32.55	57.85	41.45	124.15	51.45	12.25	13.45	39.4	14.4	22.35	58.05	47.65	32.3	79.15	56.55	56.1	58.2	53.95	76.25	54.5	33.15	68.1	10.55	13.55	13.65	25.9	7.75	29.15	33.6	33.3	100.45	42.35	10.3	35.5
E5n	635	105.65	29	244.3	63.25	56.4	122.75	77.9	388.55	82.25	11.6	20	51.45	15.25	26.2	92.55	44.55	29.35	446.6	118.8	41.35	188.5	116.7	139.5	132.55	49.15	131.2	25.15	16.1	14.05	27.55	8.5	33.85	28.25	37	61.7	77.15	15.9	204.45
E6n	52.5	28.4	16	23.75	22.2	12.85	17.75	19.8	51.5	15.7	11.6	9.15	14.1	11.15	17.85	28.9	29.35	25.65	14.1	17.65	18.9	21.35	27.65	15.55	28.6	14.65	26.1	5.35	12.85	10.25	14.1	5.65	18.55	17.2	28.95	37.1	14.5	6.8	8.6
E7n	39.5	23.65	15.45	21.15	20.9	10.95	17.7	18.05	52.65	14.55	10.55	9.3	13.2	11.35	16.2	30.4	25.75	24.25	13.75	19	19.3	20.85	28.7	15.7	25	14.65	26.7	3.95	12.9	10.6	13.55	4.95	16.65	17.65	27.7	37.8	13.1	6.1	9.6
F1b	54.5	28.65	18.05	28.4	22	15.15	19.6	21	52.6	23.45	11.6	10.45	20.6	12.1	22.45	27	35.05	31.25	18.45	21.1	19.95	24.75	27	20.65	32.6	16.45	28.9	5.65	12.3	10.55	15.1	5.5	20.05	22.35	25.1	36.5	19.85	8.9	10.3
F2b	61.5	34	18.1	32.65	24.8	16.65	22.95	24.1	67.6	50.3	11.6	12.3	32.55	12.4	22.7	23.3	41.9	32.65	21.65	23.65	20.3	31.35	29.35	22.9	35.95	19.3	40.7	7.9	13.7	12.3	21.25	7.1	27.5	29.3	31.2	45.85	28.75	10.2	11.15
F3b	45.5	24.7	15.25	21.95	19.9	12.45	16.6	17.3	45.9	19.1	11.45	9.85	15.5	11.8	23	24.45	28.25	25.4	13.45	18.4	19.15	21.15	24.45	16.75	27.9	15.55	29.05	4.4	13.05	10.25	12.5	5.15	19.2	18.6	24.1	35.5	18.15	6.85	9.6
E1d	50	20.85	16.75	22.85	22.55	11.45	17.5	16.45	44.85	16.45	11.1	10.05	15.05	11	16.6	22.3	23.6	24.9	18.05	18.8	18.6	23.15	24.35	15.7	23.35	15.75	24.6	6	12.5	10	15.4	5.7	17.9	19.8	28.3	34.4	14.8	5.95	8.85
E2d	47.5	21.85	18.15	23.45	21.45	12.9	18.4	16.85	49.15	17.25	11.25	9.6	14.55	11.5	17.95	26.25	26	24.45	17.1	18.6	18.8	24.35	25.55	19	28.5	16.95	24.25	5	12.25	10.2	13.45	5.6	18	21.1	31.3	38.95	14.05	5.8	8.85
F4b	42.5	22.2	15.7	36	20.7	11.9	17.05	21.65	44	14.75	10.45	9.85	14.2	10.35	18.15	26.6	28.45	27.2	13.05	19.45	18.15	20.65	25.1	16.85	26.15	19.1	27.5	4.5	13.5	10.4	14.5	5.05	18.5	20	33.5	34.15	15.75	6.9	7.8
E3d	54.5	23.4	15.6	26.25	25.25	14.4	19	19.2	45.55	23.7	11.35	11.3	20	12.25	19.95	20.75	30.35	23.8	15.9	18.45	19.4	26.25	32.1	20.5	44.65	15.5	28.95	5.4	13	11.05	17.15	5.55	20	21.9	30.1	36.7	18.9	7.1	9.5
D1f	46	21.5	16.05	18.8	24.65	10.6	17.55	21.1	54.4	15.1	12.15	10.3	13.85	12.75	14.9	28.45	23.6	22.6	12.05	17.95	18.8	18.95	26.6	15.6	29.9	18.45	35.85	5.1	12.9	11.1	13.35	5.45	16.95	16.8	30.15	44.65	16.1	6.4	14.65
F5b	227.5	48.65	19.5	108.35	41.3	28.9	52.65	36.05	158.75	133.9	11.95	23.65	66.5	13.4	26	42.65	46.4	30.5	110.15	51.1	29.25	74.9	61.9	44.8	47.95	21.7	64.2	17.2	21.2	14	46.95	9.45	40.9	43.3	36.75	47.55	76.7	17.05	46
F6b	197	54	27.7	94	50.45	45.45	63.9	52.45	142.45	116.75	13.6	20.75	67.8	20.35	36.5	67.8	58.65	41.75	69.15	63.1	42	56	65.45	106.05	66.25	33.15	63.5	13.55	17.95	15.75	61.9	9.3	50.05	49.35	46.65	65.35	82.55	17.65	34
E4d	47.5	29.1	18.65	36.2	32.25	17.7	39.2	22.6	60	16.2	11.9	11.25	26.45	15.95	22.6	23.95	32.9	26.75	16.95	22.8	22	31.4	34.45	26.45	55.15	19.3	38.8	5.7	12.9	14.15	24.25	6.15	21.9	23.25	33	39.55	16.45	7.6	17.15
D2f	48	21.15	16.5	21.7	22.45	11.05	18.05	22.9	60.15	13.25	11.65	10.25	13.6	12.45	17.1	23.6	21.4	26.3	11.85	17.75	18.4	19.45	33.6	15.25	30.05	19.55	37.3	5.3	12.15	12.35	13.75	5.3	16.5	17	31.15	38.3	14.2	5.65	9.4
E5d	2535	465.15	129.75	1320.05	342.85	465.5	860.8	336.9	1677.45	467.7	28.4	71	226.55	46.1	121.45	458.6	164.5	79.95	2228.85	774.35	256.3	667.45	411	882.35	607.55	310.55	873.1	63.55	43.3	51.85	140.3	24.4	190.05	255.15	126.3	179.15	242.25	53.35	616.5
C1h	49.5	25.85	17.6	29.85	22.5	16.6	19.85	17.55	111.75	18.5	11.05	11.55	18.95	13.3	18.1	28.3	36.75	28.15	17.6	18.55	18.4	28.55	33.35	26.35	40.4	17.75	37.3	4.65	14.2	11.15	19.75	5.8	20.65	21.8	31.45	43.4	18.65	6.7	9.5
D3f	135.5	48.55	23.75	82.7	41.1	33.65	70.1	48.4	134.25	51.3	12.75	17.85	53.25	18.1	29.45	55	42	31.5	65.95	54.9	30.25	55.25	44.7	61	73.65	28.25	70.55	11	16.45	16.2	48.6	9	41.3	54.35	40.2	69.6	55.65	15	42.25
F7b	119.5	37.3	18.55	37.3	26.7	25.35	39.75	31.9	87.8	41.8	10.7	14.55	30.35	13	20.65	35.5	38.1	32.55	47	41.85	23	34.2	35	30.3	43.15	22.55	49.1	8.75	14.05	13.35	23.1	6.7	29.35	29.1	33.65	38.7	29.5	10.1	27
E6d	51.5	32.85	23.5	73.3	22.95	43.55	25.25	25.3	74.6	21.2	12.55	10.5	23.9	13	23.25	32.75	31.4	32.75	20.15	27.4	21.7	29.35	27.95	30.55	33.65	19.15	41.8	5.85	12.75	12.65	18.05	6.1	19.9	24.65	29.75	39.15	21.4	6.45	11.6
C2h	51	33.15	18.25	26.95	24.75	14.1	23.55	24.45	51.9	16.75	12	13.35	22.65	13.65	21.6	28.95	37.2	28.75	14.6	20.25	19.3	29.75	33.65	24.1	33.3	19	31.1	5.9	14.45	12.3	18.75	6.15	21.9	21.4	30.4	39.5	21.65	8.25	10.35
D4f	46.5	27.3	18.15	28	29.1	13.05	20.4	23.15	48.65	17.65	11.65	11.65	15.55	11.65	18	24.65	24.45	34.6	15.8	21.3	20.05	23.1	27.2	18.2	30.5	18.2	29.65	5.45	13.85	11.85	14.4	5.55	18.3	18.95	31.65	47	13.55	5.8	10.7
D5f	47.5	23.25	16	22.35	25.3	13.4	19.4	23.05	46.85	15.45	13.05	10.65	15.15	11.15	20.4	27.55	26.95	28.55	14.7	19.85	17.65	19.95	28.5	15.8	28.9	17.15	29.15	5.15	14.2	11.25	14.65	5.2	18.5	20.85	29.6	57.05	15.15	5.4	8.5
B1j	73	32.65	18.75	31.3	23.9	17.95	27.25	19.65	87.85	22.25	12.55	11.5	16.8	11.8	19.95	25.5	38	31.05	22.1	23.15	21	28.8	29.45	32.15	42.05	14.5	31.1	6.1	13.15	11.85	16.35	5.95	19.8	20	30.35	47.2	17.75	7.85	13.55
E7d	46	23.25	17.2	34.55	21.65	19.5	17.35	18.3	45.7	16.6	11.6	13.75	17.7	14.2	20.05	30.4	30.05	27.6	14.25	19.05	18.8	24.45	26.2	19.7	27.5	15.5	33.55	5.1	12.55	11.7	16.85	6.25	19.2	19.9	29.45	37.7	23.7	7.3	8.25
C3h	242.5	58	21.1	97.2	38.25	39.1	63.9	39.7	146.6	259	12.6	43.35	146.95	21.9	57.65	50.45	95.8	45.15	116.7	61.25	30.95	82.6	59.65	62.6	52.8	25	75	47.7	25.2	18.8	84.1	19	99.05	95.05	110.85	105.8	119.8	31.75	45.95
D6f	50.5	23.15	16.45	26.35	23.6	14.05	19.35	22.4	51.5	19.2	11.65	10.85	18.5	12	19.4	25.1	24	26.8	16.1	19.05	18	22.6	26.3	18.3	24.5	15.1	29.4	6.35	14	11.05	15.6	5.6	17.35	19.6	30.45	43.15	16.1	6.15	8.2
C4h	1044	191.8	79.95	303.85	122.25	236.45	315.45	161.1	488.15	331	17.3	70.65	304.8	43.1	107.4	134.55	145.45	62.05	372.35	289	148.45	325	209.9	253.55	245	108.3	274.9	72.9	37.05	53.6	131.45	27.5	187.25	169.1	88.6	160.4	236.75	65.8	328.9
B2j	86.5	29.3	19.85	37.25	31.2	26.95	70.7	24.65	62.5	39.25	12.35	11.2	22.9	12.1	22.45	34.45	32.4	42.1	39.6	24.45	20.3	29.35	42.4	45.95	62.35	19.6	45.3	6	13.45	13.3	20.1	6.55	25.75	28.55	33.55	52.75	22.3	9.1	33.55
D7f	68.5	27.7	17.3	36.3	31.6	18.15	26.5	22.35	66.2	26.85	11.95	10.6	19.3	12.75	17.95	31.85	24.3	25.3	41.9	22.05	20.25	32.95	37.45	26.8	29.35	18.5	34.8	7.4	12.75	10.6	16.9	5.95	18.35	22.95	30.65	46.3	17.8	6.4	15.85
A1l	50.5	33.05	17.3	24.95	26.25	12.65	21.05	31.7	107.7	16.55	12.3	11.95	17.7	12.8	18.15	21.9	45.8	37.25	14.2	23.3	18.95	23.6	38.25	18.45	56.6	21.7	59.2	5.3	13.45	13.1	19	5.4	20.7	21.75	34.85	46.4	19.8	7	12.7
B3j	690.5	107.75	53.35	206.85	76.45	110.75	184.1	55.7	209.25	206.45	13.7	33.5	110.6	22.1	47.8	78	58.5	49.6	236.8	139.35	95	121.3	101.15	149.95	113.3	35.55	132.75	39.15	24.45	22.65	57.45	13.15	76.85	80.85	50.8	118.7	86.2	26.5	110.1
C5h	90	45.65	21.1	40.6	34.65	21.7	42.8	27.4	116.05	77.85	11.75	22.15	48	16.6	33.6	37.9	63.7	43.3	22.75	26.25	22.3	33.45	33.75	45.1	56.3	19.75	55.55	11.9	16.65	15.5	32.8	9.8	43.95	36.55	45.1	64.6	46.6	15.95	14.75
A2l	303	103.5	53.25	94.25	55.8	77.75	179.5	119.9	241.45	76.3	16.6	34.5	89.6	27.75	43.55	70.2	99.7	45.6	180.2	115.85	68.4	174.5	137.8	114.1	147.25	93	190.05	22.2	25.95	28.75	67.75	16.8	89.9	76.7	72.65	108.25	61.45	20.55	104.45
B4j	65	27.45	22.8	56	28.75	62.1	31.55	22.3	67.1	18.35	16.4	11.1	17.05	14.55	26.95	27.05	30.2	36	19.5	22.3	20.5	35	28.05	34.6	38.1	16.25	72.1	5.65	13.05	11.25	15.5	8.4	17.1	22.95	29.35	51.7	17.85	6.8	16.2
C6h	57.5	27.4	19.1	30.75	27.9	15	28.35	27.35	65.1	18.45	10.85	11.6	16.8	12.8	17.45	27.25	31.05	35.7	18.75	23.6	20.15	58.45	30.5	42.1	32.95	19.35	45.95	5.75	13.7	12.25	17.35	5.1	19.25	18.4	47.9	39.35	18.1	7.9	15.95
A3l	275.5	80.9	49.65	140.75	58.4	60.75	146.3	83.25	208.5	64.85	13.5	25.4	59.6	23.05	36.6	82.1	52.15	40.55	131.45	97.1	66.55	150.65	111	129.85	101.35	55.45	120.9	14.1	19.55	25.1	49.1	11.9	56.15	53.3	49.8	77.95	42.3	14.75	70.35
C7h	50.5	25.3	17.6	29.8	61.85	17.05	105.7	21.2	111.5	15.45	11.3	9.9	15.7	14.1	16.5	32.2	34.95	33.95	18.1	19.1	20.9	30	29.65	28.6	39.85	18.2	69.8	4.75	13.8	11.05	19.05	5.9	19.7	21.4	48.55	38.45	16.8	7.8	53.55
B5j	244	46.95	23.9	86.7	46.65	68.75	97.3	47.25	141.35	107.85	13.85	18.45	59.5	21	38.25	70.25	59.4	41.6	161.95	52.3	34.65	63.6	51.5	78.7	76.05	33.15	87.55	25.55	17.8	18.9	48.55	10.45	56.8	59.05	40.5	73.65	65	16.1	55.65
B6j	212	37.75	19.1	57	28	36.2	36.5	22.25	64.6	89.75	10.9	16.15	28.1	12.3	19.4	24.55	30.95	30.35	87.4	34.35	24.1	60.15	34.2	42.15	37.8	17.85	50.35	10.2	14.5	12.25	18.85	6.95	23.1	20.45	27.5	47.95	24.1	10.15	35
A4l	161	55.15	29.9	72.3	36.45	34.55	63.8	36.8	95.25	70.4	12.25	18.85	52.95	16.9	31.45	46.65	40.9	32.95	65.3	60.65	37.55	60.9	56.9	72.65	66.35	27.35	60.2	12.3	15.35	18	33.5	11.3	40.75	39.3	37	54.15	35.45	11.2	32.65
A5l	48	22.5	16.05	20.8	22.35	12.4	17.9	24.95	87.15	15.05	11	10.5	14.95	13.6	18.45	27.7	25.95	27.9	14.1	19.4	18	27.55	29	21.1	33.7	19.95	41.3	5.5	15.95	10.9	18.55	5.65	20.65	20.35	32.85	51.65	16.25	6.85	7.65
B7j	534.5	67	26.75	149.7	44.15	52.15	58.15	35	153.2	158.75	11.2	20.75	63.45	14.5	20.9	32.1	40.45	30.6	252.95	88	45.95	96.3	74.4	50.8	46.95	21.8	93.9	26.05	17.05	11.35	30.65	9.5	28.35	29.5	30.65	45.3	39.45	13.45	74.4
A6l	54	23.85	17.2	25.3	20.9	14.6	20.7	19.05	49.65	16.75	11.35	10.8	16.25	11.75	18.8	23.85	23.3	27.75	19.65	18.85	19.25	25.1	26.2	21.2	27.1	15.5	26.6	4.95	15.25	11.65	14.2	5.45	18.8	19.55	29.15	56.45	16.35	6.05	10.75
A7l	67	32.75	21.05	55.85	36.65	20.25	35.55	32.9	95.5	26.75	13.45	17.55	37.95	20	30.75	43.1	45.55	37.05	24.75	27.55	23.8	52.2	58.7	40.8	54.9	25.05	62.75	8.5	19	13.95	32.45	10.35	32.4	34.5	43.85	103.55	30.7	10.55	17.5
A1b	45	24.55	17.35	29.35	34.35	17.1	22.25	27.8	64.25	23.5	13.8	13.2	20.25	23.85	19.4	26.55	29.5	45.6	16.2	20.4	18.45	28.9	32.75	21.65	36	20.6	40.9	7.3	16.8	13.15	21.55	6.5	24.45	21.15	34.3	44.2	28.1	9.8	10.25
A2b	122	39.6	22.3	75.35	41.4	31.2	62.35	40.7	94.45	71.55	13.05	18.2	45.9	24	28	42.25	46.4	53.55	62.6	44.45	28.75	62.15	55.15	52.75	62.8	29.45	56.8	11.9	19.75	17.1	32.95	11.35	41.35	35.55	46.4	60.5	46.95	12.85	30.5
A3b	69	30.45	18.25	31.25	26.4	18.75	26	21.35	67.3	30.95	11.6	13.65	24.5	15.3	19.4	26.15	34.3	50.95	27.05	21.45	19.25	27.35	31.3	19.1	43.35	19.75	35.6	7.25	16	13	17.1	6.35	22.3	23.7	30.55	44.65	18.55	7.4	13.35
A4b	77.5	41.75	19.7	41.25	30.5	21.45	47	32.9	71.35	37.8	12.8	15.2	38.25	17.6	22.7	35.8	47.7	47.9	32.75	30.1	20.35	37.55	40.7	52.75	55.95	29.3	49.6	8.25	15.75	16.5	21.75	9.1	25.75	25.15	40.65	84.95	21.65	9	13.4
A5b	95	33.85	23.55	37.05	37.2	23.3	35.25	24.65	50.25	52.7	11.8	17.25	37.75	14.65	23	29.5	32.8	53	43.6	33.3	25.95	32.35	40.95	24	45.9	18.65	36.35	11.65	17	13.8	22.45	8.05	29.7	28.65	33.2	58.85	27.45	14.65	21.55
A6b	106	34.5	21.8	48.2	31.45	28.4	35.6	23.15	75.15	39.3	12.45	17.2	36.45	15.85	22.05	30.85	40.25	41.2	30.15	33.75	23.85	38.9	37.35	32.95	44.9	20.7	41.2	9.7	15.9	14.45	25.1	7.35	27.5	32.75	40.75	111.75	28.2	10.25	18.1
A7b	48	24.1	17.7	22.75	23.7	15.25	21.3	20.05	46.7	14.5	11.6	11	14.65	12.55	17.95	25.75	27.15	34.15	13.45	19.1	18.4	23	28.7	18.75	33.25	17.85	28.7	5.35	15.25	11.1	13.8	5.8	17.8	20.3	34.2	66.3	17	7.6	9.65
F1m	43	22.4	17.6	20.35	24.4	13.25	20.2	19.85	72.45	16.05	10.75	9.2	14.7	11.45	18	26.3	30.7	37.55	12.65	18.05	17.45	38.2	31.5	27.3	40.75	18.15	42.15	4.2	12.35	11.05	15.5	5.65	17	21	36.85	43.65	15.45	7.9	9.7
F2m	43	22.15	19.6	29	25.35	13.8	22	25.9	47.15	14.4	12.7	10.85	26.55	14.5	17.75	29.1	32.15	83.8	13.35	20.35	19.9	43.3	31.6	27.8	34.8	22.15	35.2	4.4	13.65	13.15	20	6.55	19.65	19.4	40.3	49.75	14.35	6.4	11.05
F3m	54	22.8	18.45	29.2	26.75	17.2	25.55	31	77	28	11.1	9.9	22.1	11.15	19.7	28.05	27.9	48.65	16.3	20.3	17.25	26.35	30.8	23.95	41.45	17.4	41.8	5.1	12.75	10.75	16.1	5.8	19.05	20.35	35.4	42.55	18.05	7.1	14.5
F4m	239.5	37.2	22.4	67.8	33.35	28.25	53.5	35.65	99.45	125.55	11.7	17.25	53	11.65	23.7	33.05	36.4	46.7	122.85	34.25	25.15	46	40.25	47.2	50.35	20.35	48.1	20.2	14	12.35	26.65	8.65	35.7	38.75	31.15	53.35	45.15	12.15	48.15
F5m	52.5	24.35	17.3	28.15	28.35	18.05	27.25	31.95	77.25	16.8	11.05	10.25	17.65	14.55	18.95	27.85	42.7	38.45	13.3	19.05	23.9	26.4	36.85	28.1	50.1	26.9	51.85	4.25	13.1	11.85	17.75	7.35	21.95	24.35	37.15	66.05	18.15	7.05	13.1
F6m	47	23.35	15.95	26	22.3	15.45	20.45	24.55	43.85	15.1	11.7	9.1	14.75	11.15	15.9	21	27.7	25.45	14.1	18.25	27.7	34	61	22.7	31.85	18.85	29.3	5	12.1	11.25	14.95	5.35	21.4	20.3	29.85	68	17.75	6.9	11.7
F7m	54	23.9	16.75	27.25	25.85	18.6	22.75	24.15	84	16.95	10.4	9.55	15.1	11.4	19.9	27.4	36.55	34.3	15.15	19.6	40.1	25.15	39.95	24.5	41.25	20.3	48.2	4.9	12.8	11.2	16.4	6	21.55	21.2	28.6	96.2	20.9	7.1	12.2
G1	43.5	20.1	16.35	22	25.25	12.45	18.8	18.2	93	13.2	11.8	10.45	15.15	12	15.8	29.15	22.3	21	12.75	17.85	17.9	20.55	28.85	18.2	27.9	18.5	29.5	5	14.1	12.25	13.45	5.45	22.6	18.65	36.7	40.7	15.9	5.55	12.95
G2	45	21.8	18.05	25.35	43.3	12.55	16.7	21.95	59.95	13.5	12.2	11.05	16.6	13	17	25.05	23.45	27.6	13.2	19.1	18.55	22.85	33.2	19.7	31.8	18.9	40.95	5.1	14.05	10.9	15.05	5.2	16.7	19.9	35.1	75.65	15.7	8.75	8.9
G3	46.5	22.1	20.85	37.85	29.55	20.4	19.5	21.5	60.35	13.9	12.55	10.3	15.6	12.8	21.4	23.8	26.85	38.75	14.4	19	17.75	27.55	32.2	23.25	35.5	18.3	33.4	5.2	13.95	11.5	14.85	5.75	18.3	19.55	35.8	55.25	18.4	7.15	11
F1c	58.5	90.55	37.25	92.6	35.35	35	50.45	55.3	124.4	27.55	13	21.4	46.15	21.7	25.9	44.4	72.85	42.75	25.7	47.85	47.75	88.2	55.9	51.85	95.15	37.15	93.6	5.5	16.65	24.95	36.65	11.5	34.35	30.9	55.05	78.85	24.55	10.4	17.2
F2c	48	23.8	16.95	23.55	21.05	13.15	18.35	18.9	47.35	15	10.85	9.4	15.35	11.35	20.05	21.6	28.9	27.35	16	18	18.15	24.3	26.3	19.35	27.15	15.55	29.7	5.5	12.45	10.3	14.5	5	18.95	19.05	24.9	34.95	16.05	6.5	8.95
G4	58.5	30.15	24.6	62.15	106.4	36.2	47.45	21.55	60.65	20.85	23	30.75	18.7	13.15	83.45	27.85	34.75	56.3	19.55	21.25	71.2	29.25	71.1	20.15	109.1	19.55	34.45	7.9	15.95	12.05	15.85	5.6	19.4	64.35	40.2	206.1	20.05	16.75	85.1
F3c	88	30	18.05	32.95	22.45	14.9	29.85	20.6	60.6	16.15	11.3	10.85	18.15	19.1	18.95	35.25	30.35	26	24.75	28.2	20.6	37.4	29.65	24.4	37.2	16.5	32.75	5.3	15.05	10.35	13.95	5.85	19.4	20	27.35	38.7	24.1	8.45	15.3
E1e	40.5	20.6	17.5	21.35	22.45	12.95	17.55	23.65	71.85	14.3	11.85	10	15.05	12.95	19.75	23.7	27.95	28.7	13.45	18.9	18.25	22.85	26.55	16.85	31	18.3	28.65	5.1	12.2	10.35	15.5	5.3	18.55	21.15	30.15	40.35	14.15	5.9	8.1
G5	29672	6204.4	2520.15	15080.25	4337.7	6322.05	13121.55	4119.55	14019.85	21483.8	749.4	3019.9	10546.75	1521.15	5321.35	7954.25	4373.25	1738.65	18935.9	10155.2	4548.45	9016.6	7096.15	10467.95	5869.5	3064.75	9869.55	1976.4	1589.25	1845.35	6410.15	907.1	9108.15	9545.7	2699.9	4663.05	10432.9	2256.65	7823.4
G6	99	179.05	17.6	625.05	34.95	564.35	30.65	22.05	226.15	21.6	11.5	10.35	16.25	16.95	19	43.1	114.95	28.65	20.15	32.9	24	56	35.8	55.05	41.85	18.15	113.6	5.55	12.8	12.35	36.45	5.85	19.85	21.25	44.95	115.9	20.15	8.45	16.05
F4c	43.5	21.1	16.35	19.8	21.9	11.6	17.55	17.05	41.15	15.65	10.5	8.9	14.2	11.25	16.6	23.15	27.2	26.5	14.05	18.05	17.95	18.35	24.1	16.4	24.2	17	26.8	4.4	12.5	9.5	13.3	5.1	16.55	18.65	28.3	34	15.55	6.65	8.6
E2e	41	21.1	15.55	20.05	21.55	11.55	15.05	19.1	42.05	14.9	12.35	9.8	14.2	11.5	20.55	21.05	27.85	24.3	13.85	17.95	17.75	18.6	23.3	16.05	24.15	14.2	24.5	5	12.75	10.6	12.3	5.1	16.15	19.75	27.6	34	14.35	7.7	7.45
D1g	53.5	23	17.25	22.95	24.85	12.5	19.85	20.05	63.25	15.5	12.05	11.05	16.25	12.3	17.95	24.55	25.5	25	14.55	19.95	18.45	21.75	29.95	17.95	31.9	20.3	41.8	4.6	13.9	11.95	13.7	5.65	16.65	16.7	34.3	43.75	18.8	7.1	9.85
E3e	45.5	28.65	18.7	36.75	30.7	17.55	29.75	25.9	85.7	20.75	11.9	13.2	27.5	16.8	30.05	31.45	40.65	33	15.2	26.6	25.1	34.9	34.8	29.2	47	24.2	48.2	5.85	12.8	16.05	24.5	7.8	25.8	27.55	36.7	52.4	20.35	8.3	10.5
F5c	178	38.05	22.25	69.55	35.75	21.95	36.25	29.05	90.1	86.4	12.3	21.6	41.65	14.1	20.95	28.65	36.7	27.05	75	36.85	28.6	53.4	44.95	35.6	39.2	21.6	44.25	13.55	15.9	12.95	29.6	7.25	28.4	30.5	30.75	43.9	37.75	9.8	24.35
G7	1428	527.8	152.25	1007.6	344.65	476.5	625.25	284.9	1551.65	1087.3	50.45	237.75	618.4	99.9	116.35	369.2	350.75	134.35	1213.15	571.95	265.9	753.1	548.15	681.85	626.5	177	576.25	145.7	96.45	76.25	525.3	104.1	307.7	311.95	184.85	519.45	659.05	128.4	465.3
G8	50	22	16.6	25.45	21.55	11.4	18.4	14.15	42.05	14.05	11.45	9.65	15.3	11	17.35	23.6	21.55	20.6	12.8	20.1	19.1	20.05	22.3	14	23.65	15.6	21.9	5.65	11.25	10.4	13.65	5.05	17.35	19.5	26.9	30.65	26.7	6.35	7.7
F6c	52	23.9	17.2	23	23.2	14.45	22.4	19.25	60.8	18	11.9	10.35	15.05	11.65	18.05	28.4	27.8	25.15	17.5	19.55	19.95	27.9	26.8	21.5	29.05	16.3	34.25	5.35	11.75	10.4	17.2	5.25	16.6	20.25	26.25	36.35	16.8	7.2	12.2
D2g	133	86.35	36.1	110.45	50.75	62.3	72.8	77.6	186.4	36.65	12.6	17.35	34.15	15.3	30.15	48.8	48.15	41.85	40.15	67.25	50	86.6	69.35	63.55	97.25	56.4	110.05	7.45	17.3	16.45	27.5	7.2	40.1	38.95	51.2	67	37.1	11.2	39.15
E4e	48	24.05	16.7	27.25	24.8	14.7	23.15	19.9	54.6	31.55	11.35	10.15	19.5	12.35	21.35	24.3	25.45	30.4	24.5	18.85	19.95	26.7	27.85	23.5	34.45	15.3	34.2	6.8	12.8	11.6	19.95	5.2	19.8	23.15	29.05	37.8	19.2	7.95	12.3
F7c	49.5	21.7	17	28.95	24.95	14.1	26.6	20.15	45.3	17.75	10.75	9.9	14.2	12.3	18.3	24.35	27.3	29.85	13.55	20.3	19.3	22.25	28.15	17.8	28.65	17.35	30.05	5.2	12.6	10.45	15.05	5.1	18.15	20.4	28.2	34.4	15.65	6.75	13.05
G9	46.5	25.7	16.95	24.6	23.15	12.7	17.35	19.75	62.5	14.3	11.5	9.7	12.9	15.2	15.95	26.1	28.75	25.55	12.5	18.5	17.7	21.2	40.95	14.1	39.5	15.85	28.3	5.55	11.6	9.95	16.85	4.9	17.55	18.75	34.3	42.9	17.4	6.8	8.55
E5e	191.5	50.2	25.1	110.65	49.7	46.1	77.1	40.7	186.85	137.55	12.3	19.1	73.7	19.9	44.35	49.45	52.65	41.9	112.2	55.9	38.3	96.1	61.65	71.7	83.4	31.15	80.2	16.65	17.6	16.6	52.55	9.55	49.7	67.25	46.1	63.8	55.2	16.3	45.5
C1i	49.5	27.95	17.75	24.15	18.75	15.65	15.45	17.55	39	14.45	11.5	9.25	13.6	11.35	16.95	23.25	29	24.7	12.15	18	19.45	24.55	24.35	20.05	25.9	21.35	26.5	5	12.8	10.85	13.65	4.7	16.55	19.4	23.05	32.9	15.8	6.55	7.75
D3g	61.5	27.2	17.7	30	23.9	17.95	21.4	28.05	51.2	27.05	12.5	15.65	27.7	13.5	22.3	24.15	28.15	30.9	18	22.85	20.25	25.8	30	20.6	31.25	17.55	28.95	6.9	14.35	13.85	21.7	6.25	27.15	25.95	40.15	53.8	22.25	9.45	13.5
E6e	46.5	24.4	18.6	48.8	22.8	23.75	17.3	18.65	85.9	15.85	10.95	9	13.4	11.45	17.2	25.55	26.9	26.8	14.85	17	18.65	38.05	25.35	30.4	27.3	14.4	32	4.65	12.75	10.65	13.5	5.4	17.4	18.2	26.3	36.65	15.05	6.1	8.75
C2i	42	29.85	17.6	24.9	19.25	14.2	17.85	23.25	51.9	15.25	11.15	11.45	17.95	13.3	17.95	28.2	29.9	27.4	12.95	19.3	19.35	24.8	24.85	22.1	32.9	19.35	32.95	5.3	13.05	10.95	14.35	5.6	20	19.8	26.2	39.45	16.95	6.6	8.65
D4g	51.5	24.7	17.9	32.95	23.55	16.1	26.4	23.15	60.8	17.65	12.15	10.95	18.55	12.85	20.65	29.75	26.15	28.2	16.55	24.7	20.9	26.95	27.95	25.6	34.55	18.7	31.3	5.05	13.45	11.1	16.05	5.85	18.5	23.25	36.5	52.05	17.75	6.85	11.6
B1k	543	87.55	39.65	122.4	59.75	65.95	173.75	54.55	219.5	115	14.1	34.35	80.35	19.15	46.1	111.3	65.05	40.1	151.85	101.6	53.4	72.45	85.4	136.5	86.55	44.2	113.95	28.85	17.8	17.5	47.45	9.6	68.6	68.15	40.6	67.25	89.4	19.7	83.2
E7e	55.5	35.15	18.65	39.75	30.1	20.75	32.6	27.95	91.1	22.15	11.7	11.8	22.8	14.3	20.05	29.1	34.7	31.85	41.25	21.65	22.95	34.5	36.75	29.25	58.15	25.55	51.15	5.65	13.55	13.55	20.35	6.4	22.3	20.85	35.95	47.25	16.75	7.15	16.35
C3i	43	27.05	16.25	22.85	21.4	13.05	19.5	32.25	49.55	44.95	12.1	15.45	27.9	14.05	20.9	36.05	35.8	29	14.2	19.5	19	26.75	26.95	19.05	30.15	18.85	33.45	7.3	14	13.7	19.85	7.45	30.8	23.35	30	45.15	22.9	10.6	8.2
D5g	45	25	16.65	22.25	23.65	12.25	19.3	20.45	55.65	16.9	11.95	9.9	14.75	11.5	20.3	22.85	28.25	24.3	14.6	17.95	18.65	20.8	25.9	16.45	30.85	17.15	25	5.15	12	11.35	16.6	4.9	16.7	21.15	32.95	41.15	13.85	5.45	9.5
C4i	133.5	42.65	22.65	57.85	36.95	25.7	45.6	32.9	88.95	65.9	12	17.9	46.3	13.55	25.05	45.85	42.2	34.55	53.5	39.65	26.4	53.15	44.85	50.85	48.05	21.9	43.9	11.8	16.25	13.45	26.75	8.35	36.75	39.75	37.15	47.9	51.5	15.15	26.3
B2k	246	68.9	31.5	86.2	204.4	34.8	75.65	54.8	106.7	325.8	28.5	74.1	159.95	59.9	69.35	87.7	74.6	84.8	48.6	62.15	55.75	77.75	199.8	94.9	64.95	44.35	100.7	19.8	104.75	22.7	220.15	34.1	94.3	144.1	82.95	148	186.6	39.65	72.25
D6g	46	30.55	17.7	23.15	22.7	13.15	18.2	21.2	52.8	14.25	10.35	10.3	14.1	11.9	16.7	23.75	24.1	22.3	14.95	19.35	19.2	19.9	25.2	15.8	25.45	15.9	26.75	5.7	12.95	11.2	14.9	5.25	17.05	19.8	29.85	60.6	15.45	5.5	9.1
A1m	58	27.6	18.2	26.95	26.5	14.8	27.75	22.35	92.65	16.85	11.85	12.65	17.5	10.95	19.9	26.05	32.1	35.35	23.15	23.2	20.8	26.9	41.25	26.6	58.25	19.6	42.35	5.65	13.85	12.4	16.7	5.75	18.85	21.65	34.2	46.6	21.5	8.75	19
C5i	53.5	24.4	17.35	21.95	21.65	12.9	18.95	23.25	56	15.6	11.5	9.7	15	10.45	18.4	30.45	29.8	32.6	14.65	18.3	19.6	25.15	26.9	19.15	36.1	17	30.05	4.8	13.4	11.05	21.05	5.65	16.9	19.6	26.6	34.2	16.3	7.45	10.75
D7g	43	28.35	15.65	21.55	24.85	12.55	16.1	17.35	45.55	15.4	12.3	9.6	14.65	12.3	18.15	24.9	29.9	25.05	13.4	18.1	18.1	23.25	26.6	18.7	25.95	15	24.1	5.35	13	11.75	14.6	5.7	18.1	20.8	32.05	46.3	13.55	6.35	8
B3k	77.5	32.1	18.45	51.4	29.6	34.85	56.35	30.25	60.2	65.25	12.8	18.3	39.05	14.65	28.65	26.45	46.55	41.95	29.3	24.75	21.4	41.2	31.95	57.3	42.1	18.15	38.65	16.1	15.05	15.9	27.05	9.25	32.95	35.55	37.3	55.1	40.6	12.45	28.2
A2m	559.5	106.65	56.15	163.9	86.05	107.1	259.1	123.75	360.5	123.8	18.5	36.4	95.95	26.35	52	145.4	60.95	48.35	241.55	174.4	91	142.1	172.15	208.45	153.75	102.45	245.1	15.95	26.75	30.3	71.15	13.5	77.1	81.85	48.6	68.7	95.95	23	161.7
C6i	355.5	59.75	28.6	126.3	45.6	59.5	90.9	55.45	194.05	208.95	13.5	31.8	92.9	18.4	42.25	56.95	60.35	65.65	209.95	74.75	39.3	122.3	67.45	120.05	110	38.1	104.1	29.35	22.4	16.5	58.7	12.55	78.65	74.7	48.55	70	88.1	25.45	80.8
B4k	440	94.75	45.7	204.75	71.35	118	208.65	57.15	227.35	49	11.45	14.6	30.65	13.3	22.5	83.4	42.2	34.9	269.95	123.95	68.8	133.1	102.85	171.7	110.2	48.25	127.95	7.6	14.45	13.1	24.25	6.1	26.4	39.75	30.65	48.3	28.25	10	93.35
A3m	67	32.65	17.7	36.4	24.9	18.25	26.95	29.35	65.9	37.45	12.9	14.4	26.9	12.7	21.15	25.2	29.65	32.2	34.05	26.8	20.55	35.1	35.7	26.3	34.8	20.45	39.05	9	14.75	12.6	21.65	6.95	24.65	24.85	28.15	51.65	29.3	9.05	16.75
B5k	1442.5	358.45	118.8	636.35	227.5	307.75	582.25	182.2	705.45	638.8	34.8	142.15	520.45	83.1	211.75	244.1	310.3	127.25	538	465.55	236.8	555.3	248	442.55	267.3	121.85	374.7	116.75	78.9	90.7	360.65	49.15	341.1	406.05	169.7	304.8	438.9	103.8	346.15
C7i	61.5	31.45	19.55	47.5	31.5	32.7	42.65	23.15	63.45	23.75	12.1	12	22.35	11.95	20.9	31.75	35.85	36.65	24.55	24.75	20.9	38.45	34.85	30.2	39.65	19.35	34.45	5.85	16.65	12.35	18.35	6.1	24.6	25.9	28.7	38.7	28.8	8.75	21.1
B6k	162.5	36.7	21.2	75.15	33.3	43.2	69.6	29.45	109.65	106.65	11.2	13.4	46.9	15.5	24.1	41.8	34.9	31.05	122.05	46.45	28.15	59.95	40.45	75.55	60.1	22	64.25	9.65	14.35	13.25	30.45	8.05	35.8	38.4	32.25	49.25	40.6	12.8	46.1
A4m	47	25.45	16.65	23.9	18.55	13.9	17.65	22.3	51.3	13.55	11.8	11.45	15.35	13.6	18.85	23.35	25.45	28.45	14	18.25	18.55	23.65	25.1	20	25.7	16.6	31.1	5.6	13.45	11.2	14.4	5.4	18.7	19.25	31.65	36.75	14.7	5.8	7.5
A5m	55.5	25.25	16.5	28.25	23.05	13.65	19.7	17.85	48.25	21.25	11.5	10.75	15.15	12.05	21.85	33.95	27.15	31.05	15.7	19.1	21.05	29.75	25.05	27.25	26.8	15.85	27.95	5.65	13.3	10.85	14.6	5.8	17.9	20.4	27.8	51.55	23.5	6.5	8
B7k	259	67.7	35.05	156.55	72.6	74.2	111.95	64.7	220.2	20.6	12.35	12.15	18.8	12.25	23.5	74.65	30.85	41.65	119.45	102.15	56.9	158.7	127.35	108.6	107.5	67.55	178.55	6.05	15.05	12.15	19.4	6.3	21.9	34.2	29.7	38.6	21.6	7.8	77.9
A6m	83.5	27.85	17.05	37.05	24.9	19.1	28.3	23.05	70.4	26.8	12.2	11.75	22.2	11.45	21	27.45	28.8	30	38.5	26.75	21.8	34.7	32.35	29.4	36.2	18.1	39.3	7.7	14	11.7	15.9	5.9	21.75	23.1	29.35	48.65	21.45	7	18.85
A7m	43	22.95	16.5	23.6	19.85	14.05	17.1	16.35	40.55	13.85	12	9.7	15	11.7	17.75	29.4	25.85	25.7	13.1	19.05	18.45	21.55	23.75	15.9	25.15	15.3	27.7	4.7	13.15	11.7	13.3	5.4	17.95	19.3	29.3	43.4	13.7	5.85	8.15
G10	43	25	16.1	23	23.5	12.85	18.65	18.05	64.7	13.6	10.75	9.65	14.7	23.3	15.75	23.05	29.75	25.05	13.35	19.8	17.65	21	36.4	15.75	67.25	15.9	29.85	4.6	12.3	10.7	16	5.15	17.95	18.25	32.45	47.2	17.85	8	8.4
G11	50	23.35	16.25	24.4	29.85	12.15	22.4	18.55	57.05	15.65	11.25	10.25	13.75	11.65	17.5	20.15	30.6	26.1	14.45	19.6	19.55	27.5	25.9	18.35	36.45	18.1	27.95	4.75	12.95	10.5	14.95	5.3	16.65	16.9	30.8	52.4	17.1	8.05	11.9
G12	2258	648	215.65	1214.25	526.05	470.05	965.65	413.2	1754.95	1264.3	68.95	342.2	890.6	144.05	156.65	492.4	440	165.75	2017.65	811.35	347.25	1151.1	815.6	1110.45	812.95	218.3	816.3	230.15	131.35	114.65	710.65	136.55	450.1	380.15	263.65	586.15	918.45	181.7	791.4
G13	646	118	42.15	276.1	86.65	92.6	202	66.6	317.6	461.5	15.75	49.3	139.9	29.85	48.3	116.4	81.2	41.25	781.75	151.4	62.7	195.55	136.3	198.35	131.95	43.3	159.95	52.8	25.6	23.4	97.05	22.15	75.9	80.9	58.25	96.55	137.1	35.5	153.7
G14	140	45.55	20.9	71.05	33.15	36.45	60.45	29.4	105.75	108.35	12.3	18.4	57.2	14.85	24.6	41.4	44.75	30.2	91.7	38.85	27.25	42.4	43.6	50.5	50.05	21.8	59.2	14.7	15.1	13.05	33.95	7.65	35.85	33.9	36.35	52.55	45	13.25	36
G15	45	19.25	16.4	21	19.7	10.9	17	16.45	44.4	14.35	10.95	9.1	13.5	11.7	17.5	30.95	20.85	26.05	12.55	18.35	17.25	19.15	25.25	14.9	28.95	16.45	23.9	4.85	11.85	11.1	13.15	5.25	17.2	17.7	28.6	31.9	13.6	6.45	8.75
G16	41	21.5	17.85	21.25	23.35	11.85	18.55	24.15	57.7	16.05	11.2	9.65	15.2	11.7	17.15	26.9	27.4	31.3	14.1	18.3	18.3	44.4	27.45	29.1	30.15	18.05	28.95	4.2	12	10.65	15.8	6	18	18.15	33.35	59.05	15.85	6	11
G17	44	21.15	19.8	21.35	25.95	12.4	22.3	22.05	45.9	14.65	11	8.95	14.85	11.55	17.8	25.9	24.3	33.1	13.8	19.45	17.1	49.75	32.95	30.35	35.6	18.2	26.5	4.65	12.8	10.9	14.05	5.05	16.65	18.65	31.65	51.7	15.25	6.75	11.95
G18	38.5	22.55	20.5	22.05	26	12.85	21.9	22.95	49.15	15.45	10.55	9.8	13.9	11.35	16.85	27.7	27.2	37.05	14.9	17.4	17.9	30	41.45	23.2	43	19.9	33.5	4.65	12.6	11	13.9	5.3	17.65	24.25	30.4	52.1	16.4	8.9	13
G19	2316.5	382	163.95	865.4	312.05	559	1085.85	500.05	1904.6	1721.4	53.2	206.15	958	162.1	479.7	615.25	349.6	229.1	1794.7	600.1	267.35	567.25	366.6	1044.85	523.05	366.6	907.55	181.65	109.9	260.8	643.8	77.3	749.85	924.35	351.2	464.15	665.25	143.3	710.5
B1a	60	29.8	18.7	27.1	26.95	17.05	25.55	25.35	56.05	22.65	11.3	12.4	21.85	12.25	22.85	39.3	33.9	42.85	20.2	20.35	20.5	27.85	37.75	23.9	43.3	20.85	42.05	8.15	13.5	12.3	19.45	6.85	21.45	24.55	31.45	58.75	23.4	9.5	14.15
B2a	277.5	66.3	39.4	87.4	57.45	67.95	133.75	48.3	170.45	123.25	11.25	28.1	99.45	19.15	43.25	67.2	47.4	61.65	134.95	86	63.15	108.65	97.55	113.85	118.05	38.2	102	21.35	21.25	19.95	56.75	12.15	72	68.35	44.4	82	78.05	21.4	68.05
B3a	48.5	23.2	16.85	22.7	23.85	17	23.2	21.95	45.25	15.35	11.7	10.3	15.45	11.1	20.35	34.3	33.05	37.9	16.3	20	18.55	21.25	31.6	19.65	38.85	17.55	31.9	5.15	12.95	11.25	13.95	5.35	18.4	17.5	34.1	49.8	15.2	6.75	9.3
A1c	118.5	40.25	19.35	54	54.05	43.55	57.3	50.3	198.2	95.85	13.65	15.85	39.85	21.6	27.7	53.2	43.85	54.65	46.95	69.4	35.1	31.2	46.15	63.8	53.75	26.3	89.8	8.25	18.4	16.4	34.25	7.8	41.25	42.25	40.6	51.25	68.6	13.15	22.35
B4a	306	58.95	26.95	112.35	54.7	64.3	92.9	52.5	166.55	148.35	13.3	25.4	99.5	23.15	45.4	70.45	70.6	96.9	159.05	78.8	40.7	73.7	83.3	75	90.25	36	108.85	26.85	24.5	22.4	71.95	13.8	79.4	81.9	56.05	96.75	108.65	21.1	59.65
A2c	259.5	52.9	35	136.35	70.8	66.35	114.8	70.95	212.25	74.8	14.7	22.7	61	27.75	31.05	74.3	49.25	65.95	111.3	91.45	52.15	99.2	76	104.1	78.35	53.6	118.4	11.25	19.6	19.5	45.35	10.35	42.65	43.35	46.25	59	44.1	10.7	56.4
B5a	86.5	35.75	20	60.1	34.05	28.7	43.4	25.65	92.25	56.5	10.8	13.8	39.2	12.7	20.5	38.8	39.6	41.25	62.15	45.45	25.15	56.2	49.15	44.85	53.1	20.05	57.1	10.7	13.6	12.7	25.05	7.6	31.7	24.8	29.35	59.65	34.95	10.9	27.25
A3c	866.5	153.75	57.8	348.7	145.1	166.3	288.65	147.5	544.85	396.8	20.9	79.5	283.65	56.4	120.3	180.2	152.55	108.5	417.95	225.75	107.65	256.4	186.6	240.3	216.1	84.5	339	69	50.7	57.9	216.1	35.45	224.75	212.9	116.9	184.6	277.55	57.2	195.95
B6a	263	59.95	27.55	127.9	51.95	40.3	66.45	40.05	160.2	223.95	13	27.8	85.6	18.35	23.2	55.15	55.1	54.2	300.85	69	34.05	79.2	92.55	74	73.1	27.05	77.75	22.9	21.4	15.75	46.95	11.3	39.7	35.2	40.55	66.4	65.45	17.85	62.8
A4c	60	27.15	19.75	26.45	29.4	16	29.4	22.85	53.4	14.4	12.35	11.85	15.5	11.75	16.2	31.8	31.6	60.5	21.3	19.2	19.55	26.5	27.2	20.3	35.65	16.7	36.95	5.3	15.5	11.75	12.2	5.9	18.4	20.15	26.5	48.25	16.75	7.75	13.2
A5c	81.5	35.4	20.3	35.5	29.5	21.6	36.05	24.45	51.4	41.55	11.5	14.5	38.85	13.75	21.1	31.75	40.55	49.05	32.35	28.6	22.3	30.9	30.9	27.4	39.2	19.95	40.3	9.65	15.3	13.3	23.15	7.1	29.7	30.05	35.3	57.6	26.75	11.2	18.6
B7a	84.5	32.3	18.6	44.55	34.05	23.65	28	27.95	81.3	35.2	11.85	13.05	29.7	12.1	19.45	40.25	39.45	61.75	35.45	27.95	19.75	30.4	31.5	30.3	36.95	21.05	42.2	10.65	13.6	11.75	20.65	6.85	25.3	24.45	35.45	50	25.3	9	15
A6c	413	83.8	56.2	119.35	129.9	66.95	150.75	88.35	256.95	161.9	29.5	58.1	141.15	68.7	58.2	111.7	84.75	80.1	211.9	89.6	65.4	95.4	145.8	174.8	157.25	90.2	174.1	44.35	41.35	53.9	116.35	23.75	87.8	88.85	93.6	185.15	121.85	41.9	127.45
A7c	49.5	24.85	17.85	30.15	23.95	19.2	25.1	18.2	62.8	18.9	11.35	12.95	17.05	12.15	18.05	27.2	30.5	40.5	15.7	20.7	19.5	27.85	26.4	19.8	34.85	16.7	39.1	5.5	14.2	11.4	16.95	5.75	20.45	21.55	30.75	63.95	19.1	8.55	12.05
G20	58.5	26.65	21.4	36.85	48.2	20.8	49.1	44.85	54.5	17.6	11.1	25.15	16.15	11.85	17.6	26.3	31.8	40	18.35	22	18.55	103.65	60.8	60.95	36.9	21.65	35.05	5.5	12.25	12.1	17.4	5.7	16.7	52.55	28.05	76.25	18.5	8.2	32.6
F1n	52	23.35	18	21.1	22.35	12.35	19	18.45	48.65	14.5	10.85	9.35	13.05	11.1	17	29.05	30.2	35	13.8	16.6	17.5	41.35	26.7	25.4	29.9	15.65	28.35	4.5	12	9.9	13.95	4.9	17.7	19.95	32.7	37.9	14.4	6.3	9.45
F2n	49	27.4	19.95	41.15	30.55	16.55	26.95	40.15	99.15	16.05	11.85	12.55	43.15	19.15	18.75	25.9	45.7	46.65	14.25	20.65	19.45	64.65	35.75	37.25	47.25	27.75	67.95	4.85	13.35	21.5	30.15	10.2	19.8	22.25	42.45	55.15	15.05	6	10.05
G21	10769.5	3359.45	983.4	8344.3	2486.4	3419.15	5981	2074.05	11382.25	3942.1	224.75	1326.4	3433.25	624.5	1459.95	2765.3	1889.45	669.35	5219.15	6464	2849.4	6013.75	3672.85	4647.7	2692	1525.35	6557.9	696	982.25	469.2	2865.2	456.5	2702.35	2843.85	1250.95	2087.7	4810.8	1097.55	6893.95
F3n	47	21.45	18.05	26.05	27.6	14.2	26.35	41.25	77.35	15.9	11.45	11.5	22.45	13.55	17.5	28.9	39.95	42.8	13.9	18.75	18.65	44.75	28.3	32.65	44.55	26.8	55.3	5.1	12.9	16.3	21.5	6.9	20.85	21.2	43.3	50.45	15.65	6.6	12.75
F4n	240.5	54.55	30.5	130.75	55.8	48.15	96.2	50.05	177.8	101.9	10.9	24.15	74.35	15.45	32	58.15	51.95	43	110.8	59.25	37.25	88.4	76	89.4	72.45	30.9	95.3	14.5	16.55	16.45	47.75	10.45	47.15	61.45	39.25	69.65	63	19	65.3
F5n	48	26.95	17.35	29.25	29.15	20.25	28.85	24.5	49.25	14.55	10.85	9.35	13.3	10.75	18.15	23.9	30.2	35.8	13.55	19.4	19.4	21.15	28.3	18.3	30.85	16.95	31.4	4.15	12.8	10.7	12.8	5.05	18.75	21.75	29.7	45.45	15.3	6.5	17.35
F6n	47.5	25.8	16.5	24.45	27.1	13.15	24.1	25.15	56.45	15	11.2	9	13.3	10.1	19.4	24.6	26.35	27.55	13.3	18.45	18.75	92.3	104.1	52.5	29.3	18.7	29.3	4.9	11.4	10.3	14.45	5.35	16.55	20.75	27.05	39.45	15.9	7.2	15.15
F7n	255	43.6	23.95	85.7	47.55	43	63.1	39.2	172.05	111	14	18.55	53.95	20.1	33.05	57.5	51.25	36.85	89.4	46.6	43.6	114.5	69.9	116.4	72.05	28.85	89.55	16.25	18.45	14.35	44.35	10.6	47.15	48.25	37.85	86.3	83.45	16.75	48.65
F1d	41.5	27.15	16.95	25.8	22.2	14.05	18.6	19.3	53.4	15.25	11.45	10.2	14.9	11.65	17.65	24.85	27.3	26.85	13.6	19.3	18.75	24.7	26.2	20.7	29.15	18.2	33.8	5.1	12.6	9.4	14.3	5.4	16.85	18.9	26.65	32.05	16.3	6.5	8.85
F2d	50	24.1	16.65	22.65	21.65	13.35	18.4	19	44.55	57.45	12.55	28.45	75.6	14.35	34.85	24.1	44.65	38.2	13.8	19.5	17.5	23.35	25.35	16.7	27.2	16.35	26.95	9.7	21.9	15.8	39.15	9.25	58.55	60.05	30.2	52.5	115.85	15.9	7.5
E1f	50	22.2	15.95	25.25	23.65	13	17.35	18.25	53.4	19.4	11.2	10.4	19.1	12.35	18	25.6	25.4	24.8	17.8	19.8	19.25	24.85	26	17.75	27	16	27.2	6.2	13.15	11.45	16.65	5.55	16.75	18.05	37.4	45.65	18.15	5.8	9.1
F3d	731	211.25	90.95	514.5	137.5	185.05	306	124.35	429.6	435.25	18.8	92.8	219.35	36.4	94.85	226.3	143.55	49.5	503.4	304.85	179.45	384.75	224.15	265.9	203.9	80.45	214	58.65	42.05	37.8	144.6	32.2	171.1	185.7	91.4	142	298.15	70.15	245.15
E2f	49.5	22.35	17.55	22.6	21.6	11.6	15.5	17.45	43.2	23.55	11.5	9.9	18.1	12.5	17.9	20.95	27	27.45	15.25	18.25	18.2	23.55	23.9	14.9	26.2	14.65	24.65	6.45	12.35	10.25	15.1	5.7	19.65	20.35	29.95	40.35	17.9	7.65	8.5
F4d	50	22.35	17.1	32	21.7	15.65	21.8	20.45	46.7	23.65	10.7	9.85	16.05	11.7	18.85	28.8	26.3	26.4	18.7	20.6	21.25	26.75	27.75	18.85	34.2	16.05	30.9	5.05	13.7	10.6	14.3	5.9	19.25	20.7	28.8	42.05	18.95	7.25	12.3
D1h	52	24.85	17.1	22.3	28.6	11.2	21.45	21.15	65.05	16.4	11.85	11.55	16.75	12.7	14.95	33.25	29.6	26.15	17.5	19.6	18	20.85	30.25	18.6	32.65	18.85	38.65	5.25	13.45	12.5	16.15	6.15	18	21.6	33.15	49.75	24.2	7.65	15.1
F5d	42.5	21.35	15.9	22.05	21.85	13.5	18.25	19.2	42.2	15.5	11.25	9.25	14.75	12.15	16.4	22.1	25.3	24.9	13.9	18.05	17.85	19.35	25.35	17.2	26.85	18.2	25.3	4.6	12.45	11	17.3	5.05	18.65	19.85	28.85	34.75	17.3	6.2	8.55
E3f	65.5	28.1	18.55	33.2	25.8	14.4	24.5	20.25	63.75	18.75	12	9.5	17.3	11.35	19.9	25.95	25.5	26.65	31.9	23.1	22.75	31.85	28.1	25	32.1	17	34.85	5.25	12.95	11	14.7	5.45	19.55	18.2	30.25	39.3	14.7	5.75	13.3
E4f	132	45.5	21	56.6	32.2	26.55	43.6	31.1	102.4	28.8	11.55	14.2	28.7	15.75	23.45	38.45	38.15	28.25	58.1	40.15	30.35	66.95	40.75	42.95	54.65	27.65	63.55	8.8	12.85	13.7	23.35	6.85	24.9	30.2	40.55	43.95	24.7	8.6	25.55
F6d	459	131.95	63.25	256.25	89.8	82.15	271.75	129.1	269.15	130.65	22.75	43.85	101.75	26.15	56.35	177.45	85.05	49.2	176.15	223.25	76.05	171.15	130.8	216.2	127.05	57.95	230.4	34.75	36.5	29.4	113.45	11.7	116.1	142.95	59.25	88.15	182.45	32.2	222.8
D2h	143	43.95	23.5	79.2	38.6	28.8	63.9	37.35	124.7	47.95	12.5	16.6	30.35	13.6	21.15	46.85	30.9	33.25	66.85	51.55	29.9	55.65	53.9	63.85	55.9	27.35	73.7	10.4	15.35	14.05	24.7	7.4	25.75	25.6	36.15	51.75	42.1	9.45	41
D3h	44.5	22.5	17.3	23.9	22.15	12.25	19.95	22	40.1	19.75	11.3	13.1	20.8	12.45	18.7	25.5	27.45	32	16.05	20.6	18.7	21.75	31.25	25.2	30.75	15.8	32.2	5.9	14	11.7	16.85	5.9	18.9	24.35	31.4	44.7	17.45	7	10
F7d	95	50.75	24.5	69.2	36.55	26.2	39.1	46.7	103.4	23	13.15	18.15	47.75	21.95	23.2	37.7	55.05	36.5	22.55	31.95	31.9	57.1	46.75	37.05	59.35	37.5	74.2	5.75	15.8	27.65	49.6	11.75	29.75	28.95	43.3	58.35	20.35	9.1	20.65
E5f	38.5	26.25	15.9	22.6	24.2	13.6	18.7	18	44.15	14.65	10.75	9.65	14.45	11.9	18.3	24.3	27.8	24.2	14.5	18	19.15	29.3	24.4	20.75	29.2	16.65	31.95	4.6	12.35	10.75	13.1	5	18.25	20.15	23.95	33.45	14.1	6.35	8.95
C1j	186	59.2	24.45	111	45.35	45.6	57.6	43.25	140.5	161.95	15.35	35.25	119.05	20.65	57.3	44.95	71.85	41.05	53.55	62.05	36.5	79.95	52.95	60.1	64.15	27.85	78.9	24.15	32.05	18.7	70.7	13.15	85.25	69.65	46.65	67.8	123.9	26.3	45.1
E6f	87.5	32.75	20.05	44.2	27.7	17.2	30	21.6	69.3	84.4	11.5	14.55	32.25	11.05	21.05	36.55	32.85	25.5	78.75	26.25	22.1	49.45	37.8	37.35	42.8	16.55	53.55	12.3	13.5	11.55	21.15	7	24.4	22.8	28.3	42.5	30.6	10.1	25.75
C2j	46	27.15	17.1	23.5	22.25	12.15	17.9	19.15	45	14.4	11.2	10.3	16.7	11.3	17.15	26.35	29.25	25.9	13.6	18.15	18	26.25	27.15	19.8	33.45	17	28.85	4.55	12.8	10.2	13.55	4.7	19.1	21	24.45	33.85	17.1	6.7	9.4
D4h	188.5	79.4	31	73.65	37.65	64.45	95.7	52.35	104.55	402.35	13.95	64	336.25	24.1	83.15	46.35	79.5	39.9	150.55	82.1	46.3	70.05	66.75	77.2	74.2	27	81.5	58.9	37	34.05	115.25	22.2	190.05	175.8	60.55	110.55	131.65	48.45	70.65
C3j	51	25.2	16.5	24.2	21.9	12.1	17.85	20.45	68.05	17.85	11.15	10.65	17.45	11.1	18.15	23.95	30.2	27.95	14	19.45	20.45	25.65	25.1	20.25	27.8	17.3	31.9	5.05	13.85	11.45	15.25	5.75	19.25	18.8	26.85	37.4	18.1	6.95	9
E7f	39.5	24.6	15.8	25.75	23.1	13.25	20	17.4	42.7	16.75	10.6	10.6	15.3	12.45	17.55	23.3	28.15	24.25	14.45	19.65	17.3	22.3	27.3	16.65	28.55	17.45	30	4.45	12.5	11.2	14.95	5.45	17.15	18.6	26	34.4	15.75	5.75	9.95
B1l	119	39.35	21.25	60.5	33.25	31.4	48.2	33.8	106.25	42.7	11.75	15.75	30.7	14.05	25.5	37.05	40.6	38.2	45.25	39.95	30.35	55.1	45.15	48.45	47.7	23.75	56	10.05	15.9	13.2	25.2	7.45	30	34.1	35.3	63	27	8.3	26.85
D5h	73	36.4	21.65	38.5	27.9	19.7	30.25	28.9	71.85	39.8	11.35	14.6	25.65	12.55	20.7	31.95	31.1	24	38.25	29.5	24.65	37.45	37.5	25.4	41	20.45	39.65	8.75	16.85	11.45	20.85	6.8	23.1	26.3	33.45	45.75	23.65	7.45	22
B2l	194.5	56.05	29.3	110.6	55.85	50.6	85	43.55	120.8	41	11.85	15.45	30.75	15.2	27.05	58.55	39.35	33.65	89.75	66.7	46.7	99.1	73.35	82.65	77.3	32.9	85.55	10.15	16.25	13.95	24.75	7.2	31.75	37.45	35.4	52.35	28.75	9.9	50.9
D6h	143	52.35	24.15	65.1	47.15	34.15	73.05	41.65	173.1	112.05	12.4	29.4	97.15	24.8	30.55	49.55	57.05	31.95	77.55	53.25	33.55	66.2	55.45	57.4	71.75	33.15	58.7	20.65	20	17.9	65.25	13.05	42.35	54.65	49.65	86.25	69.85	18.2	41.3
C4j	44.5	27.25	17.2	25.4	21.65	14.05	20.2	22.65	47.5	18	10.8	10.75	16.75	10.6	18.05	24.7	28.05	27.75	15.05	19.3	19.25	26.95	28	18.5	32.15	18.55	27.2	4.7	12.6	9.9	13.65	5.2	20.35	20.5	26.4	39.05	16.95	6.4	8
A1n	44.5	22.65	18.45	27.1	23.95	20.6	20.95	27.05	68.95	15.9	11.6	11.55	15.5	12.5	16.7	21.75	28.3	31.6	14.85	18.15	18.05	22.25	31.55	18.55	43.4	16.65	28.95	4.85	13.05	11.7	14.05	5.2	17.95	20	29.1	37.2	18.45	8.1	12.9
C5j	286	75.5	32.3	183.45	149.8	60.05	125.4	67.05	197.6	155.4	15.05	41.2	122.95	22.9	56	106.85	73.25	61.35	145.7	79.55	49.6	195.6	206.7	163.9	115.4	45.05	89.4	23.5	26.25	20.5	80.9	19.8	86.1	100	54.15	92.25	200.1	51.7	95.5
B3l	154.5	47.65	24.15	77.5	42.65	38.7	63.95	35.55	102.9	76.2	12.45	21.5	48.4	15.35	27.8	46.7	51.55	39.2	56.6	48.65	34.4	69.25	54.95	61.65	60.45	25.25	65.7	14.2	18.05	14.5	32.9	8.65	45.25	46.65	40.9	64.65	45.75	12.85	38.95
D7h	47.5	26.7	17.65	31.8	24.05	16.95	21.2	23.75	83.45	57.3	11.7	10.8	38.2	14.65	23.2	29.9	30.55	29.5	21.3	20.25	18.75	27.4	28	21.6	27.95	18.35	35.65	6.35	15.65	14.7	32.05	6.4	27.95	31.25	35.65	55.6	19.15	6.65	10.25
B4l	51	30	18.7	34.1	26	33.95	29.7	24.25	48.95	18.35	10.75	11.15	15.9	15.65	18.3	23.2	32.05	38.35	16.3	17.8	18.65	28.5	29.9	27.15	38	15.4	30.6	5.7	11.85	11.05	14.4	5.6	17.8	19.3	26.95	41.95	17.6	6.8	14.25
A2n	104.5	33.1	27.15	56	46.4	35.7	43.05	31.55	81.45	36.55	12.15	13.5	24.65	14.85	18.1	35	27.55	35.45	60.05	32.95	26.4	46.25	62.95	39.15	44.95	27.5	40.7	6.65	14.7	11.5	23.55	6.3	23.95	25.65	29.3	43.5	26.1	9.35	27.7
C6j	71.5	26.85	17.1	40.3	27.4	24.35	33.15	26.7	71.85	42.2	11.1	15.1	29.8	13.95	24.8	30.85	37.95	32	21.2	24.35	19.35	50.3	29.9	41.85	40	19.2	33.85	13.05	14.95	12.5	25.25	7.05	37.8	33.9	31.6	41.7	41.3	14.85	16.45
B5l	137.5	47.6	22.8	73.4	36.95	36.1	45.65	26.3	103	37.1	12.6	14.65	33.35	34.9	24.2	30.9	51.9	38.2	33.65	38.4	25.65	63.85	39.05	46.35	48.35	18.35	56.7	8.9	15.9	12.05	24.65	6.2	25.95	32.9	33.85	51.6	25.55	7.7	25.35
A3n	127.5	38.75	19.7	52.05	30.2	25.3	44.5	36.6	95.95	38.2	12.35	16	37.55	14.45	28.8	55.95	36.3	32.3	57.55	36.55	24.45	39.3	44	54.95	42.2	24.75	45.65	10	15.1	14.4	29.8	7.75	32.6	31.3	33.85	50.45	35.9	10.7	19.85
C7j	46	21.45	19.25	30.15	25.2	17.5	22.2	18.85	49.5	14.7	11.25	9.3	13.65	11.55	17.85	24.25	26.9	30.3	14.8	19.35	18.75	30	31.75	23.6	35	17.85	30.6	5.05	13.3	10.8	14.15	5.05	19.85	20.45	26.55	36.2	18.4	7.5	11.05
A4n	56	24.2	17.05	23.4	21.15	12.9	17.4	17.9	44.8	15.2	11.55	10.65	15.55	12.7	19.5	23.65	25.4	28.05	19	19.5	19.2	19.35	25.1	17.75	25.6	14.6	27.45	6.05	14.3	10.75	15.05	5.35	17.05	18.2	30.5	36.4	15.45	5.75	9.3
B6l	155	52.35	21.5	91.15	36.15	52.8	49.85	35.75	103.7	218.25	14.5	41.5	130.4	21.3	41.45	43.65	60.65	37.7	72.9	51.65	30.15	72.65	48.95	58.55	50.15	23.35	64.5	35.45	29.75	21.7	83	15.15	74.5	64.75	43.1	78.65	95.5	27.85	34
B7l	68.5	28.8	18.15	40.2	26.55	23.45	26.1	23.1	90.25	21.4	10.9	11.6	19.25	13.05	23.3	32.45	35.15	35.9	21.4	25.35	20.35	32.5	35.85	28.2	44.25	19.8	46.6	6.2	14.4	11.85	19.95	5.7	23.7	22.45	33.7	40.5	20.4	7.05	13.15
A5n	180	51.2	30.05	87.55	69.45	39.15	74.35	49.05	142.6	32.65	13.15	15.65	35.65	16.05	28.05	81.35	41.75	43.55	62.75	54.6	36.85	85.9	120.45	85.45	71.5	44	82.85	9.05	17.6	12.5	35.4	8.5	30.3	35.4	41.15	69.95	41.95	12.45	42.95
A6n	362.5	69.85	41.2	148.45	60.15	64.9	120.95	40.05	147	166.8	13.05	25.6	98.95	15.8	30	55.7	37.95	31.45	177.35	91.65	60.25	87.85	81.25	115.9	76.85	28.1	95.15	17.65	20.7	19.05	47.4	9.4	53.6	55.2	34.35	56	60.8	16.35	85.1
A7n	63	30.9	17.3	46.75	46.7	17.7	28.3	31	63.95	23.4	13.5	19.95	41.85	20.55	23.4	48.3	38.35	32.7	21.9	28.25	22.1	52.5	76.75	43.5	43.9	24.85	40.95	5.55	17.45	15.75	50.1	10.75	25.1	29.85	44.25	59.7	32.35	11.1	17.45
B1b	317	59.4	31.5	101	50.4	44.95	88.7	40.35	131.65	169.55	12.95	24.6	91.15	18.45	38.1	50.7	49.25	43.25	142	62.05	46.45	65.75	84.5	72.1	87.45	28.3	79.05	21.7	19.85	17.75	52.2	11	63.8	65.25	39.7	81.5	74	21.55	65.7
B2b	94.5	32.15	21.9	42	28.05	20.65	33.35	25.35	68.4	43.5	12.5	17.15	37.35	14	23.65	31.75	38.3	45.95	32.1	27.5	24.45	37.7	44.7	32.55	51.2	21.55	45.4	10.5	15.3	13.6	28.2	8.15	31.75	30	34.4	81.95	31.65	11	16.5
B3b	152	39.15	22.1	58.4	33.75	29.85	49.15	28.55	83.85	85.85	11.45	16.35	47.5	16.6	23.05	38.6	40.7	37.6	74.25	35.15	24.75	47.8	52.95	44.8	63.15	22.8	53.8	11.55	15.85	12.65	28.95	8.35	35.55	30.2	34.45	56.8	42.3	13.2	29.8
A1d	64.5	25.95	17.6	29.75	29.6	14.35	23.85	33.95	111.1	17	12.05	12.7	20.05	19.55	19.45	41.3	34.45	58.7	20.85	24	18.55	29.85	42.05	31.35	57.3	28.4	55.8	4.9	15.45	13.8	20.25	6.55	21.05	22.55	41.05	40.2	18.2	8.65	12.05
B4b	159	58.6	40.55	114.05	50.7	49.4	104.55	40.95	124.9	71.85	11.75	22.1	55.1	19.4	42.15	59.75	50.2	65	86.25	70.55	50.25	92.1	82.7	124.45	100.9	31.9	82.95	12.4	16.3	21.7	42.9	9.05	53.9	58.35	40.35	62.55	80.4	20.4	59.45
A2d	82	26.1	18.7	35.65	31.25	21	30.55	29.25	73.05	23.5	11.85	12.9	21.8	17.25	18.2	39.3	28.65	51.3	33.05	29.4	22.9	38.2	39.25	36.2	39.25	24.3	47.1	7.05	15.2	12.8	20.8	6.25	25.65	26.6	35.05	38.25	25.3	7.95	21.8
B5b	80	33.7	21.15	52.8	33.15	22	34.25	21.6	72.1	30.8	11.7	13.55	23.25	13.65	21.3	38.25	34.4	39.45	36	29.45	21.6	42.15	41.2	31.85	52.75	18.3	38.45	7.3	13.4	12.15	21.45	6.5	21.95	22.6	31.25	48.75	25.15	9	19.15
A3d	66.5	29.1	18.15	34.75	29.3	17.75	28.75	31.05	106.4	20.25	11	13.25	22.3	18.55	18.45	33	35.8	56.55	20.85	24.7	21.55	31.65	31.65	29.05	47.3	22.15	52.8	6.4	14.9	13.2	22.65	6.1	23.2	22.9	40.05	49.35	20.7	6.95	20.55
A4d	299	56.2	23.8	84.75	42.5	45.05	98.25	42.95	134.8	129.1	11.45	29.2	75.3	18	39.2	52.95	53.95	56.85	129.95	59	32.95	70.4	61.45	75.15	77.85	28.25	85.05	24.6	20.15	19.25	45.85	11.4	70.2	59.05	44.7	77	102.65	25.4	66.7
B6b	352	95.95	38.25	199.95	175.9	63.1	115.95	113.9	292.8	172.85	29.55	76.5	187.6	62.15	93.9	134.45	111.25	114.3	165.95	116.4	57.9	179.15	279.95	163.6	152.1	95.6	176.9	29.7	55.9	38.05	184.2	36.55	105.85	99.35	113.6	153.05	197.15	39.2	72.4
B7b	51.5	26.1	17.8	34.8	29.65	18.45	22.4	17.55	60	20.85	11.65	11.05	17.2	12.85	18.65	33.85	33.1	35.7	22.3	19.7	19.75	28.45	31	21.85	37.9	15.8	34.55	5.85	12.6	11	15.75	5.35	17.75	19.3	25.65	40.9	16	7.05	11.05
A5d	288.5	60	26.65	138.25	66.75	44.05	96.05	45.75	166.2	74.35	13.45	25.5	65.7	18.9	35.85	64.75	63.45	57.65	83.6	68.75	38.3	112.4	84.6	86.45	89.05	35.65	89.8	17	18.9	16.05	50.55	10.25	58.7	64.55	52.25	91.25	73.25	24.25	66.25
A6d	281.5	84.85	34.65	138.15	51.85	41.95	82.05	61.4	217.55	105.3	16.2	32.45	93.25	23.5	47.6	68.1	91.5	63.4	83.1	68.8	39.9	92.95	74.25	103.95	104.95	40.15	122.3	22.05	19.85	24.15	53.1	17.6	62.2	71.1	64.55	121.65	95.65	24.75	69.7
A7d	1668	341.85	106.3	808.15	237.45	238.7	536.95	204.35	721.6	1299.8	23.85	216.5	740.45	102.6	182.5	263	310.7	132.8	828.25	426.65	206.55	573.85	392.65	457.7	347.05	82.05	457.45	156.05	101.9	85.5	453.8	81.4	423.95	488.5	187.5	440.95	597	164.45	370.5
F1e	44	20.8	17.4	22.65	26.35	14.85	21.6	20.95	109.05	14.25	12.05	10.6	15.6	12.8	20.25	33.1	29.6	27	13.25	18.55	19.15	23.3	33.7	21.1	44.3	18.25	45.6	4.35	13.05	11.15	18.8	5.65	19.15	20.65	31.15	39.25	17.25	6.4	9.9
F2e	43	21.6	16.75	21.4	21.95	11.75	19.1	17.6	53.2	14.9	11	10.25	13.65	11.7	16.8	24.05	27.95	29.6	13.1	16.8	18.95	20.2	26.2	16.65	29.25	15.65	27.6	4.8	12.65	11.15	13.55	4.95	16.05	18.55	25.75	32.3	15.1	6.35	8.75
E1g	43.5	22.45	17.6	21.55	23.65	10.95	15.8	16.65	41.55	16	10.45	10.1	15.75	11.35	19.05	22.55	25.05	25.2	13.25	18.2	17.85	21.75	25.05	14.65	23.65	15.25	22.7	4.95	13.2	11.6	14.25	4.95	17.85	18.95	31.1	38.25	15.25	6	7.8
F3e	66.5	25.8	16.9	33.8	26.05	17.7	26.25	26.7	91.95	36.65	11.6	13.1	25.35	13.4	20.15	95.05	33.95	28.55	24.8	24.85	20	26.6	35.9	25.6	52.3	17.25	46.1	7.3	13.3	10.7	18.6	5.7	21.3	25.35	33.15	49.25	27.85	7.2	11.8
F4e	43	22.35	15.1	22.5	23.05	13.55	20.9	18.65	48.85	18.15	10.2	9.95	14.3	11.1	19.05	23.45	26.15	23.7	13.6	18.5	19.7	25.15	25.6	20.25	32.6	15.5	24.95	4.6	12.7	10.3	13.55	5.35	18.3	19.3	26.55	41.8	16.3	6.7	9.75
E2g	77.5	31.5	18.05	32.15	25.9	15.35	26	19.25	53.05	46.8	11.75	12.9	32.4	11.85	21.35	23.4	29.5	25.35	30	25.7	18.7	28.8	28.75	23.55	34.25	17	31.9	9.95	13.4	12.7	22.3	6.7	23.2	29.5	33.5	43.9	27.9	9.25	15.2
E3g	44.5	24.9	16.85	22	23.4	11.8	17.3	15.9	45.9	13.85	11.2	9.75	14.15	11.2	18.1	20.65	25.95	26.2	13.2	18.5	17.35	21.5	24.85	15.35	27.2	14.75	29.25	4.45	12.95	10.95	13.35	5.5	16.6	19.35	30.8	38	12.75	6.9	7.2
F5e	57.5	27.45	18.05	27.95	31.2	15.5	25.2	22.2	92.05	25	11.55	12.5	21.6	13.1	20.6	30.3	30.6	28.15	23.5	24	18.75	26.35	40.1	22.5	43.35	20.35	41.6	5.15	13.1	11.55	21.4	5.5	19.5	22.15	32.2	44.3	19	7.2	12.2
D1i	99	34.45	22.2	36	35.1	21.35	36.25	35.25	122.85	65.35	13.05	21.85	56	15.55	29.4	35.65	43.9	32.25	40	35.25	25.45	33.25	43.8	37.55	59.45	26.3	69.55	20.25	16.6	16.3	29.35	11.2	37.35	32.7	43	58.1	79.4	17.45	26.3
D2i	45	22.95	17.95	20.2	24.7	12.3	19.3	22.35	51.8	13.4	11.2	10.65	13.7	11.55	17.1	25.95	23.6	30.8	11.9	18.2	17.7	19.5	28.15	21.15	38.85	19	32	4.75	12.5	11.6	13.35	5.65	15.8	19.25	32.6	37.85	18.6	5.8	13.45
F6e	170.5	33.15	20.15	48.8	34.3	20.75	36.75	27.3	78.6	62.8	10.95	14.55	30.5	11.7	18.65	28.8	30.6	26.55	69.85	34	26.45	41.05	42.55	39.5	38.9	17.2	37.6	12.75	13.5	10.9	19.7	5.9	25.3	26.3	29.4	38.9	32.25	9.7	36.2
E4g	47.5	28.05	18.05	27.25	22.3	14.2	20.45	21.4	60.1	15.25	10.95	10.65	16.55	12.1	19.7	25.4	25.55	24.75	15.75	19.85	18.65	26.55	28.3	20.55	35.6	16.35	35.6	4.6	12.7	11	14.55	5.8	17.75	19.6	29.95	40.45	14.65	7.55	10.4
C1k	92	37.65	23.15	58.45	52.95	26.4	37.5	27.9	94	28.4	14.05	11.85	32.1	16.55	27.65	41.15	40.1	28.7	22.5	33.55	28.45	46.2	51.95	48.65	50.35	30	45.05	4.6	13.2	15.3	26.65	5.85	31.85	27.15	34.5	40	22.3	9.65	19.5
D3i	51	27.4	19.3	31.85	24.4	16.7	27.15	39.15	88.7	19.65	11.75	12.1	19.75	13.4	21.45	30.5	39.25	30.85	16.2	21.75	23.15	27.2	32.35	30.95	43.1	21.05	49.15	5.25	12.55	13.45	18.35	6.65	21.7	22.9	38.45	52.05	19.8	7.05	12.75
E5g	50.5	24.65	16.2	20.6	22	12.75	17.3	20.35	50.45	14.35	11.35	9.6	14.85	12.1	16.95	26.05	29.6	23.6	13.9	17.15	17.65	23.1	24.85	16.65	26.15	15.05	29.85	4.9	12	9.6	12.9	5.2	14.75	18.3	26.5	33.15	14.55	7.25	8.1
F7e	79.5	57.2	22.4	63.6	42.65	30.6	53.45	30.95	104.15	57.8	12.4	17.2	35.45	13.4	29.3	51.7	48.55	38.85	25	45.7	37.15	50.6	52.6	36.1	57.6	21.5	53.1	8.8	15.5	13.15	37.5	9.1	42.3	38.2	40.85	68.4	40.15	11.5	20.25
C2k	231.5	33.75	19.4	161.95	58.55	20.45	48.4	25.15	129.25	30.2	11.5	12.1	20.85	12.4	22.85	57.05	32.4	28.15	39.4	25.85	20.25	38.5	32.7	128.25	42.6	20.95	47.05	6.7	13.05	12.35	15.4	6.45	21.65	24.3	26.05	32.05	40.05	7.6	23.3
E6g	40.5	26.05	16.9	21.6	22.65	11.8	18.4	18.35	51.35	14.35	10.9	10.05	15	12.15	18.85	26.15	27.35	25.65	13.6	19.5	19.05	24.9	25.9	21	35.4	15.15	32.1	3.75	13.15	10.9	15.6	5.35	18.15	20.7	26.2	34.1	14.4	6.1	7.85
D4i	80.5	31.95	17.95	33.35	23.75	21.95	28.2	27.05	50.9	51.8	12.25	14.4	28.9	13.65	23.15	26.55	34.1	28	36.45	24.8	21.65	27	29.9	25.05	33.2	15.6	32.65	8.8	13.9	14.5	20.6	6.65	23.6	27.45	35.35	49.05	25.1	7.7	15.2
B1m	95.5	33.4	19.6	37.1	28.05	25.1	49.4	31.35	68.35	29	11.25	13.1	26.55	13.45	22	32.75	31.85	28.6	49.4	32.45	25	36.25	39.3	38.8	43.15	23.2	60.8	8.5	14.35	12.15	21.05	7.05	25.45	26.35	27.6	48	21.4	7.4	25.35
D5i	480	104.4	51.05	258.95	103.15	84.2	169.85	82.05	294.2	74.5	13.35	29.35	74.7	16.95	33.55	96.45	62.95	33.2	225.85	151.85	81.3	231.7	209.55	143	126.7	55.6	144.05	19.15	21.95	15.9	52.35	10.7	45.2	62.6	47.9	81.55	60.1	15.3	117.7
C3k	317	77.6	33.95	156.9	54.2	70.05	128.45	57.4	180.2	91.8	14.2	23.1	63.4	15.5	39.7	78.85	55.7	32.05	166.15	90.45	53.85	144.6	87.9	121.1	92.5	41.25	101.2	15.65	19.5	19.9	38.35	9.55	61.4	59.2	42.25	54.1	57.75	16.5	73.2
E7g	159	42.7	25.1	67	34.15	28.95	50.6	33	104.65	43.5	11.45	12.2	31.05	12.05	20.9	38.15	30.55	27.1	76.65	48.65	30.8	54.2	52	40.9	47.7	25.45	63.95	7.85	14.15	12.65	21.5	6.55	21.35	26.05	28.15	35.95	21.8	9	34.75
B2m	68	29.15	16.5	43.8	28.85	21.55	23.95	25.15	62.55	33.75	11.1	15.75	30.05	15.4	23.9	33.5	34.45	32.35	28.5	25.35	19.5	39.95	38.75	39.05	38.7	20.7	43.55	9.45	13.7	12.8	25.1	8.25	23.95	24.6	32.2	58.85	41.25	11.15	18.2
C4k	42	22.7	15.9	22	19.7	11.9	18.85	19.8	49.9	28.5	11.05	11.3	19.3	11.4	20.85	26.85	27.5	25	15.15	18.55	17.15	23.3	24.15	16.65	26.95	18.15	27.55	6.95	13.25	11.35	17.05	5.75	21.8	21.55	28.6	32.7	21.9	7.65	9.25
D6i	257.5	77.1	38.1	110.45	49.55	50.35	96.5	48.4	158.9	118.75	14.1	29.4	102.4	21.7	50.15	69.6	63.5	33.5	119.55	84.05	55.5	100.25	82.3	95.8	74.35	33.6	75.35	20.1	23.6	19.6	67.6	12.8	52.1	67.55	54.5	89.15	75.4	18.5	53.05
C5k	1518	251.45	136.75	606.45	184.3	284.95	594.65	229.95	783.45	677.35	22.25	98.35	414.9	50.75	133.3	258.45	161	69.1	1082.05	386.95	188.85	491	296.8	560.95	343.7	151.65	370.75	71.3	45.65	81.05	203.6	44.1	263.7	252.45	119	193.45	314.6	95.95	398.35
B3m	190.5	44.55	19.75	71.25	29.8	33.55	57.15	29.5	94.5	49.85	11.55	12.3	31.05	12.1	22.75	40	33.15	26.9	117.75	47.7	28.35	56.5	40.6	58.45	52.6	20.5	57.45	10.9	13.85	12.3	20.95	6.55	26.1	30.05	29.5	45.15	29.05	8.9	41.6
D7i	66	33.05	18.3	32.95	29.9	19.85	27	30.05	107.3	67.9	14.15	19.2	48.65	18.1	41.6	29.15	50.15	41.35	23.35	26.1	23.65	33.65	36.65	28.1	38	20.9	38.15	14.65	17.4	15.1	49.85	10.1	38.05	49.65	55.25	70.4	50.9	13.25	12.95
B4m	146	43.2	22.1	83.1	36.5	37	58.1	28.15	94.95	137.9	11.4	20.2	68.6	18.5	29.65	31.45	37	33.6	82.05	42.8	31.3	53.1	48.05	59.45	54.3	17.4	51.3	24.45	18.05	13.5	41.25	9.4	45	50	30.2	50.45	57.1	15.55	52.3
C6k	231.5	44.45	23.3	82.5	38.65	51.65	86.4	35	131	58.4	11.3	14.7	42.6	12.3	25.5	44.05	36.75	35.25	86.35	47.5	29	86.55	47.9	96.65	72.45	23.5	65.5	14.5	14.7	11.25	22.95	6.4	41.7	46.45	33.75	42.75	40.8	11.65	60.8
C7k	278	69.7	24.5	147.95	50.1	58.55	89.5	55.3	182.45	142.35	11.75	25.75	105	19.8	28.05	62.1	59	36.75	176.3	82.8	36.75	119.6	80.35	96.8	83.55	38.45	84.55	23.65	18.05	18.75	59.5	16	63.9	60.2	45.55	68.4	82.8	19.45	67.2
B5m	217.5	83.2	32.95	118	51.45	75.25	128.1	87.9	214.3	141.5	25.65	44.6	142.6	55.3	102.3	89.3	105.9	61.4	89.85	89.85	45.4	93.15	67.75	128.85	105.75	73.55	152.6	29.3	35.45	40.75	103.6	17.7	126.25	118.05	97.25	133	117.35	28.6	65.1
B6m	590	113.3	39.05	326.15	85.6	117.95	211.15	52.95	242.75	366.8	13.25	49	235.9	22.9	64.15	86.65	73.5	52.05	273.8	147	75.4	169.75	117.85	200.85	124.45	30.2	136.85	59.7	29.45	21.9	104.35	19.7	120	111.45	50.4	100.15	155.25	40.7	143
B7m	74	32.45	18.65	44.7	27.9	25.45	29.7	24.25	63.6	40.5	11.8	15.35	30	13.8	24.6	29.95	36.5	32.3	31	27.5	23.2	37.5	34.5	30.9	39.2	17.85	37.45	9.95	15.55	15.1	31.2	7.7	34.4	29.15	33.65	41.9	38.25	10.5	18.2
C1a	48	23.85	17.25	21.95	22.3	13.2	19.95	23.4	41.9	16.25	11.7	10.35	14.9	11.5	17.05	26.75	28.4	31	16.6	18.65	18.45	21.25	28.2	21.1	34.65	16.7	32.55	5.2	13.1	11.95	14.3	5.75	15.2	16.95	25.55	38.15	14.4	7.6	9.05
C2a	372	74	30.1	191.5	61	56.55	106.85	52.8	218.5	139.65	12.1	25.8	83.7	19	34.15	80.35	68.35	43.75	192.65	86.95	41.05	140.85	98.75	101.8	96.85	32.15	95.9	22.6	16.85	15.65	48.6	12.2	45.9	50.75	47.05	76.35	93.65	20.25	72.65
C3a	101.5	41.45	21.6	46.8	24.95	23.4	45.95	29.2	69.55	47.4	12.45	14.5	33.8	14.5	27.55	41.15	37	36.3	34.75	32.95	25.85	36.75	39.4	30	41.1	21.45	44.6	10.1	14.75	13.9	20.6	7	25.8	28.25	31.65	44.5	30.05	9.4	18
B1c	69	26.85	19.9	23.6	22.8	13.1	20.6	17.8	52.85	31.9	11.85	11.3	15.65	11.2	18.05	24.45	38.1	41.85	35.5	18.4	18.35	23.2	28	19.15	39.45	17	30.8	6.05	12.95	11.35	15.2	5.6	18.65	19.95	28.2	39.7	16.4	7.9	10.15
C4a	529.5	108.3	40.25	228.6	65.55	86.35	143.25	66.7	304	246.5	14.7	50.85	152.65	25.6	68.45	95.8	95.65	58.75	230.95	130.05	57.5	150.9	99.05	137.6	126.7	40.8	145.5	51.7	28.2	21.35	86.7	18.2	114.65	98.8	66	119.7	217.65	39.4	137.4
B2c	286	53.25	29.2	92.85	42.65	47.2	100.3	39.35	143.05	72.65	12.3	18.6	50.2	16.45	33.2	66.35	42.85	43.65	106.95	59.65	43.05	75.95	68.55	87.35	90.4	30.45	82.55	15.1	17.05	15.65	32.75	9.6	50.55	53.5	38.15	62.85	54.95	17.25	60.7
B3c	49	29.65	18	26.35	24.05	15.75	24.15	19.65	51.6	20.4	10.6	11.1	16.65	13.05	17.35	30.5	31.25	34.25	25.35	20.4	19.7	25.8	36.3	22	48	16.65	36.1	5.7	12.9	11.1	14.15	5.85	18.9	18.6	27.1	62.25	15.7	8.15	12.3
C5a	595	97.2	41.25	391.4	71.1	104.45	152.75	68.8	361.65	141.95	13.65	31.35	80.2	16.55	31.65	73.55	59	48.55	388.05	166.4	77.65	276.25	153.5	172.6	147.1	48.55	186.2	20.7	21.65	17.25	44.75	11.25	53.45	55.6	47.7	89.3	85.85	21.3	188.75
A1e	180	54.05	23.15	96.65	43.55	38.7	68.85	44.1	198.1	128.6	12.05	27.2	59.2	17.35	30.25	50.75	46.5	45.9	135.4	68.2	31.8	78.7	57.7	86.45	72.75	26.5	83.45	24	21.6	15.1	39.7	9.6	57.85	58.35	34.9	61.3	91.8	20.05	68.6
A2e	70	37.8	19.6	40.55	32	17.75	33	38.15	97.4	21.35	12.3	13.8	22.5	19.1	22.15	39.2	37.15	45.35	21.1	24.4	21.4	29.3	29.9	44.1	44.6	28.65	51	5.65	15.2	12.9	17.45	7.2	23.65	24.05	35.3	43.1	24.75	7.3	12.95
B4c	101	33.5	24.15	38.55	44.5	24.5	47	23.1	64.85	67.2	13.55	14.95	29.95	15.65	30.2	42.1	35.8	54.7	50.4	28.75	24.35	35.15	56.35	48.4	66.1	23.45	51.95	8.85	15.95	13.85	27.9	7	34	43.05	32	50.65	43.4	15	30.9
C6a	78.5	37.45	19.8	49.95	27.6	26.45	36.8	31.85	74.95	53.6	12.65	17.1	46.6	15.4	26.05	31.5	45.95	40.65	27.3	33.55	27.35	35.5	41.05	28.4	53.95	25.15	52.4	11.8	14.85	15.95	31.75	8.8	40.15	37.55	45.65	65.5	35.8	11.55	14.75
C7a	46.5	23.25	16.9	26.4	23.45	15	19.55	20.85	58.2	15.9	12.9	9.95	15.9	13.6	27.5	23.55	31.95	34.8	13.45	19.75	18.35	21.65	38.55	17.45	34.95	21	36.3	6.6	12.75	10.85	15.75	6.55	16.85	21.25	29.7	37.3	14.9	7.45	8.7
B5c	50.5	27.55	18.05	27.65	24.95	17.75	24.85	22.2	60.15	15.4	12	10.85	15.05	11.6	17.4	27.4	33.3	33.35	18.5	21.05	19.6	24.95	28.7	22.25	38.4	17.95	35.1	5.65	12.15	12.35	16.85	6.6	17.25	17.55	29.7	43.25	16.85	7.45	10.8
A3e	253	88.45	39.75	135.3	65.75	59.95	108.25	96.3	229.8	132.1	18.6	38.85	98.05	35.2	43.35	73.6	96.35	59.8	179	81.95	49.25	108.15	92.9	92.8	115.9	60.8	152.7	16.7	26.3	40.05	68.75	20.25	62.05	58.55	80.15	105.75	64.95	17.5	60.25
A4e	74	32.35	18.35	31.3	26.25	17.7	29.65	25.65	73.25	32	12.65	14.2	24.25	13.6	22.2	30.1	31	42.55	31.8	24.1	19.75	28.25	29.8	22.55	40.5	19.65	41.55	8.1	15.75	11.45	17.85	6.6	23.85	25.75	32.3	43	21.9	7.95	16.05
B6c	56	31.75	16.45	28.05	21.25	15.8	22.6	19.1	53.5	16.6	11.25	10.7	16.6	11.7	19.45	28.8	39.15	35.85	20.65	21.35	17.5	26.05	29.1	23.5	36.4	18.1	33.8	6.35	14	10.4	14.55	5.95	17.1	18.85	27.25	39.75	19.75	6.9	11.1
B7c	82.5	41.35	20.15	42.9	28	20.3	34.15	27.1	67.1	32.45	12.5	12.5	26.4	16.15	24.1	36.85	44.3	31.05	30.75	26.75	21.4	34.7	35	35.65	50.4	21.4	46.95	6.35	12.9	13.8	19.9	7.7	22.65	26.1	30.25	40.4	19.8	7.7	13.3
A5e	71	37.35	21.35	32.8	30.4	19.05	37.25	31	75.1	20.4	13.25	14.75	27.1	15.2	21.65	30.85	40.8	48.45	24.05	26.6	23.65	34.15	35.7	30.2	54.3	25.45	51.6	6.35	16.2	15.5	21.1	7.9	24.95	24.55	40.5	91.1	19.55	8.75	19.35
A6e	109.5	32.2	21.45	44.95	30.2	23.7	36.3	29.55	67.7	36.8	13.2	17.05	37.6	16.2	22.65	36.15	46.4	52.25	36.3	29.7	23.45	42.4	39	43.1	52.15	21.1	46.7	9.25	15.75	13.8	25.1	8.15	27.6	32.3	38.15	69.55	27.25	10.75	21.9
A7e	70.5	33.35	19.25	33.55	30.95	19.2	28.5	25.9	65	34.6	15.05	21.9	48.3	25.35	32	35.5	42.55	42.1	16.6	23.25	21.9	31.5	37.95	27.7	36.25	19.2	43.85	7.25	20.85	16.7	50.45	8.9	37.95	38.85	41.45	70.35	33.4	11.2	14.1
F1f	60.5	38.85	20.5	26.7	26.3	13.4	45.15	22.5	53.85	18.5	11.55	12.25	16.8	11.65	20.1	29.05	32.7	26.15	13.35	17.65	18.35	24.55	29.55	26	30.5	16.7	28.35	5	12	11.35	14.8	4.75	17.45	18.55	25.45	38.8	22.2	6.65	11.15
F2f	46.5	25.85	16.95	20.4	21.65	11.8	17.7	19.4	52.8	14.3	11.7	9.1	13.4	10.45	21.15	25.2	30.75	30.65	13.45	18.45	16.5	21.6	28.1	17.2	33.15	15.25	31.3	4.9	11.3	11.1	14.35	5	16.7	18.55	27.85	33.35	15.15	6.6	8.45
E1h	48.5	23.85	17.75	24.9	22.25	12.65	17.15	21.55	51.4	14.55	11.5	10.65	15	12.1	18.65	20.8	28.7	25.4	12.75	19.1	18.4	22.65	24.75	15.4	32.4	19	31.45	4.35	13.2	10.8	15.05	5.4	18.1	20.75	32.35	63.35	14.15	5.6	7.8
F3f	361.5	73.9	41.7	167.85	87.55	70.9	133.65	98.25	268.35	171.55	21.45	42.75	177.9	50.95	70.4	119.35	87.8	45.7	141	92.25	59.05	99.3	124.7	144.55	118.15	96.7	167.05	23.1	30.35	57.05	129.75	20.55	81.15	90	79.1	90.35	80.55	26.85	89.05
E2h	47	26.7	17.55	22.9	23.95	11.1	17.3	20.05	51.25	18.5	11.3	10.05	17.3	13.2	19.15	22.2	26.45	25	16.6	18.75	19.15	22.1	24.2	16.5	26.95	16.35	30.55	5.15	13.45	11.7	17.4	5.1	18.45	19.3	34.35	42.6	15.45	5.75	8.5
F4f	52.5	23.55	17.45	28.75	22	14.95	23.95	21.05	49.15	20.1	12.05	10.35	16.85	11.65	21.3	32.95	27.3	26	16.9	22.95	20.5	24.9	27.85	21.4	34.65	17.95	34.65	4.7	12	11.25	16.55	6.3	20.3	21.55	29.55	41.5	18.05	7.1	9.95
D1j	101.5	35.05	21.15	40.3	35.5	20.45	40.2	34.7	98.6	33	11.85	13.7	26.4	13.65	24.3	55.25	30.1	27.4	50.6	38.2	25.25	38.75	46.3	34.25	42.05	24	60.35	7.9	15.05	12.25	20.2	6.65	24.45	27.2	34.4	45.9	37.15	8.9	26.7
F5f	60	33.95	19.65	48.3	31.45	27.55	31.4	31	97.05	30.95	13.05	15	24.1	13.9	28.6	37.75	39.05	28.1	46.75	41.05	28.95	39	32.6	33.15	46.25	22.1	46.3	10.4	13.9	13.85	36.05	6.95	36.85	25.95	31.55	47.6	29.05	11.25	14.1
E3h	44.5	27.85	16.85	20.95	21.05	12	17.05	17.15	52.25	16.2	12.3	9.65	14.45	11.7	21.55	21.6	28.25	23.3	14.1	18.85	18.35	21.9	25.35	15.9	26.55	14.55	24.4	4.85	12.7	10.5	14.7	4.95	17	18.25	27.95	37.85	15.55	5.4	7
D2j	45.5	20.95	15.85	20.7	22.8	12.1	18.65	22.75	52.2	13.9	10.75	10.35	13.5	11.7	17.85	28.4	21.3	28.95	13.2	17.2	17.85	19.7	27.55	22.5	27.95	18.55	31.8	5.3	12.7	11	13.65	5.65	16.3	18.95	32.55	38.7	12.8	6.1	11.35
E4h	124	41.2	20.2	55.15	32.35	22.1	39.45	25.1	87.65	128.65	11.6	16.1	47.7	13.65	20.15	33.75	33.2	24.85	136.7	36.55	27.4	51.05	44.35	43.25	44.5	18.85	45.35	11.1	14	12.1	26.2	7.5	25.95	30.7	33.95	46.85	30.05	10.15	27.1
F6f	42.5	36.5	16.2	23.2	24.65	14.4	19.9	27.15	62.55	14.8	11	10.4	13.1	11.65	17.85	31.1	34.4	26.4	13.6	19.6	18.5	22.3	29.5	19.95	34.95	19.4	39.4	4.9	12.1	11.6	18.15	5.5	17.1	20	28.25	37.4	15.25	6.55	10
C1l	41	32.6	17.5	25.5	23.2	13.75	21.9	20.2	79	14.7	11.7	10.9	16.45	12.2	25.35	32.95	33.65	28	14.25	20.15	18.9	25.35	28.95	21.3	40.35	19.35	45.2	5.05	15.3	11.05	17.55	5.65	22.7	23.1	34.45	39.85	17.15	7.2	8.95
D3j	53	28.3	22.05	24.15	21.55	14.2	26	26.55	56.75	17.4	11.6	12.15	17.4	12.6	20.15	30.15	22.55	30.55	14.8	21.9	22.7	27.1	31.85	25.55	42.85	19.45	36.55	5.6	13.9	13.5	16.3	6.4	18.2	20.05	36.6	51.6	15.45	6.85	11.7
F7f	44	53.35	17	25.05	23.9	13.9	19.6	19	50.85	15.1	11.65	8.8	12.8	11.3	17.7	25.6	37.35	27.1	12.5	19.35	22.25	20.95	29.05	17.65	33.75	15.35	40.75	4.65	11.2	11.1	22.1	5.15	17.9	18.95	31.2	40.1	16.1	6.25	9.8
E5h	133	42.85	20.15	46.65	26.9	22.4	40.3	27.9	100.05	65.25	11.7	15.25	43.25	13.75	27.1	35.05	38.8	27.6	68.4	38.5	24.1	46.35	42.1	40.25	42.5	19.1	45.55	17.15	14.4	12.6	28.4	7.7	32.75	37.2	32.6	42.25	40.8	10.55	22.3
D4j	188.5	125.35	52.3	190.45	118.65	72.95	190	119.35	288.1	225.75	30.1	59.75	187.3	53.85	71.1	203.5	84	68.9	335.15	149.3	83.75	158.75	167.9	197	152.6	86.8	206.05	32.85	52.75	42.35	157.15	23.4	100.45	132.2	80.55	111.35	128.25	28.85	114.9
C2l	105.5	38.2	20.25	58.1	30.25	20.4	31	24.45	68.85	39.5	10.8	15.5	34.25	11.65	25.8	30.4	37.85	28.1	44.15	32.45	23.75	57.6	38.3	35.45	34.7	17.75	35.55	10.5	14.15	11.25	20.45	6.55	26.2	24.75	31.95	41.85	32.6	10.2	22.9
E6h	43	23.1	15.9	20.4	21.6	12.05	17.75	16.4	58.05	15.95	10.65	10	14.5	11.7	18.9	24.35	27.4	24.65	13.3	17.15	18.3	24.05	29.05	17.75	27.45	14.85	31.75	4.95	13	10.25	13.9	5.3	18.85	17.3	25.1	33.5	15.05	6.35	8.75
C3l	79.5	31	19.45	39.15	31.65	18.15	33.65	26.8	97.1	22.5	11.2	12.3	21.2	13.55	25.9	33.2	34.9	25.7	44.15	28	23.05	40.7	41.8	28.95	44.3	22.25	54.95	6.5	14.35	11.35	18.5	6.15	25.05	24.95	31.3	42.25	21.35	8.2	19.5
E7h	91	35.7	20.4	48.4	28.5	20.45	35.3	23.65	77.5	16.05	11.25	10.35	15.45	11.5	17.2	35.35	29.7	27.85	41.55	30.8	27.6	50	39.4	36.65	44.5	20.45	36.95	5.65	13.1	10.65	13.95	5.65	17.5	19.4	29.1	34.7	16.8	6.2	18.25
B1n	148	43.55	27.25	84.2	41.7	32.95	59.2	36.65	117.1	34.4	12.15	15.55	27	14	23.3	45.15	36.7	27.55	78.15	46.5	35.4	74.05	60.55	76.35	68.95	32.05	63.05	9.55	15.15	12.25	21.4	7.2	24.8	30	32.15	47.55	26.75	8.85	38.95
D5j	53	30.75	17.8	27.65	26.7	17.55	25.2	22.05	62.55	22.35	12.1	12	19.8	11.75	20.7	36.7	29.75	27.25	19.5	25.55	21.95	25.8	29.95	20.7	37.55	16.25	33.05	7.8	14.25	11.7	17.35	5.7	18.65	20.9	35.85	53.6	16.9	6.7	14.25
C4l	165	51.45	26.55	111.9	53.6	35.95	64.75	43	104.1	57.7	12.65	20.7	52.75	15.95	31.3	51.95	42.9	30.9	79.25	59.75	35.75	108.45	77	56.1	59.15	33.3	59.55	11.25	19.95	15.95	36.35	9.45	44.3	34.55	39.35	47.15	43.85	14	39.45
B2n	51.5	27.1	16.95	28.85	22.05	16.35	20.45	22.85	43.2	29.4	11.9	11.6	21.9	11.55	21.95	27	28.85	30.25	23.7	21.15	19.35	29.55	27.4	32.2	33.1	17.05	30.65	6.35	13.35	11.6	16.25	6.05	20.95	20.95	28.95	50.65	19.6	6.35	11.15
D6j	53	27.05	17.65	28.75	22.65	16.8	20.6	18.9	65.65	17.65	11.05	11.4	17.55	12.5	18.45	24.35	25.3	26.1	15.4	22.75	18.1	24	26.95	18.75	29.95	16.3	33.3	5.75	13.8	10.8	15.75	5.55	18.65	20.6	31.4	45.7	15.85	6.55	10.25
C5l	50	30.4	18.35	28.7	24.15	19.05	26	23.75	87.8	24.55	11.05	12.55	17.9	12.75	20.05	29.1	42.9	30.5	17.8	24.75	21.45	28.5	30.3	23.7	39.85	16.55	44.7	5.8	13.9	11.25	21.65	5.55	28.15	21.7	39.95	45	24.7	8.45	13.3
B3n	99.5	31	18.75	48.05	27.95	22.95	39.2	21.45	60.75	59.6	11.2	12.45	29.8	11.85	18.3	28.8	28.05	28.15	51.6	31.75	22.8	40.85	42.5	44.2	40	17.35	36.6	8.8	13.35	11.2	16.8	6.3	22.2	25.3	27.75	38.1	24.55	8	28.8
D7j	47.5	32.3	18.1	24.85	22.75	16.35	16.85	19.15	53.3	15.85	10.8	10.55	16.2	11.3	18.75	23.6	26.95	24.2	14.35	18.55	19	20.85	23.95	16.75	28.9	15.05	28.05	5.45	13.7	10.1	14.55	5.9	18.45	20.9	33.7	45.05	16	6.65	8.6
C6l	68	35.15	18.2	45.65	30	17.7	41.8	25.05	64.7	28.7	11.5	10.45	20.2	11.6	19.85	30.65	39.3	27.6	28	24.9	21.1	48.2	39.05	41.65	45.75	21.95	38.1	5.65	13.95	10.8	17	5.05	23.65	25.75	29.4	35.8	20.4	8.85	25.35
B4n	82.5	34.8	18.8	45.15	26.8	22.2	33.5	23.5	60.9	23.4	11.3	12.05	21.1	17.85	20.25	48.85	30.8	27.6	28.8	31.5	22.55	41.85	35.2	36.75	44	19.35	42.05	6.85	14.15	10.65	16.45	5.95	23.15	25.1	30.5	39.45	25.5	8.25	22.75
B5n	66	25.15	18.15	28.35	25.6	19.5	24.2	17.45	41.8	19.55	11.05	10.05	17.05	24.5	16.65	26.9	29.85	34.8	14.8	19	18.2	30.6	27.1	27.2	30.85	15.35	30.8	5.9	14.1	10.55	14.1	5.3	19.6	21.45	27.2	38.3	18.7	6.75	11
C7l	261.5	54.7	28.55	156.15	68.3	48.95	100.75	37.45	151.1	56.25	11.25	15.05	34.8	12.75	20.1	49.3	41.25	33.2	194.7	68.75	41.45	153.5	88.4	95.8	73	28.55	74.65	9.5	16.05	11.85	24.15	7.15	34.85	30.95	34.8	42.85	34.35	11.2	83.3
