# Supplementary material for: Can Zipf's law be adapted to normalize microarrays?
Source: BMC Bioinformatics. 2005 Feb 23;6:37. doi: 10.1186/1471-2105-6-37 (PMC555536; doi:10.1186/1471-2105-6-37)
Supplement: Additional File 8 — Microarray type: custom made glass slide Number of genes: 1024 Number of microarrays: 5 Probed with: Total RND from mouse cell lines. Within microarray normalization: None [file 1471-2105-6-37-S8.dat]

xPos	yPos	SpotType	ControlType	Symbol	Name	Array1_Cy3	Array1_Cy5	Array2_Cy3	Array2_Cy5	Array3_Cy3	Array3_Cy5	Array4_Cy3	Array4_Cy5	Array5_Cy3	Array5_Cy5
32	1	target	target	Ltb	lymphotoxin_B	0.7	29.9	45.2	59	46.2	69	72.8	65.5	19.6	63.5
31	1	target	target	Ltb	lymphotoxin_B	2.8	35.8	48.4	62.2	49.9	70	82.8	68.5	19.7	64.2
30	1	target	target	Grik5	glutamate_receptor,_ionotropic,_kainate_5_(gamma_2)	11.5	39.4	39.5	58	30.8	57.1	40.1	59.3	20.3	69.2
29	1	target	target	Grik5	glutamate_receptor,_ionotropic,_kainate_5_(gamma_2)	10	42.3	40.2	56.8	33.9	55.8	39.6	59.3	20.8	67.8
28	1	target	target	Galc	galactosylceramidase	9.7	47.2	55.7	61.9	36.7	62.7	42.5	62.5	20.7	69.2
27	1	target	target	Galc	galactosylceramidase	22.3	76.3	50.2	58	36.2	62.7	43.8	65.7	22.6	66.1
26	1	target	target	Cdkn1a	cyclin-dependent_kinase_inhibitor_1A_(P21)	143.8	106.7	56	68.2	151.1	158.7	121.4	103.6	45.6	102.8
25	1	target	target	Cdkn1a	cyclin-dependent_kinase_inhibitor_1A_(P21)	170.2	129.3	58.4	74.4	148.1	159.1	159.8	141.6	48.3	108.8
32	2	target	target	Mcmd7	mini_chromosome_maintenance_deficient_7_(S._cerevisiae)	29	123	56	68.5	81.3	163.3	111.7	103	61.7	123.3
31	2	target	target	Mcmd7	mini_chromosome_maintenance_deficient_7_(S._cerevisiae)	35.9	145.5	63.4	74.2	87.7	183.4	111.1	127.8	83.7	152.2
30	2	target	target	cdc45l	cell_division_cycle_45_homolog_(S._cerevisiae)-like	11.3	57.4	42.7	54.8	42.3	94.7	53.7	81.2	34.5	85
29	2	target	target	cdc45l	cell_division_cycle_45_homolog_(S._cerevisiae)-like	23.6	60.3	44.4	58.4	45.7	95.3	56.5	87.8	33.6	86.9
28	2	target	target	Evpl	envoplakin	14.8	39.2	42	56.7	32.5	56	41.2	58.1	20.2	63.1
27	2	target	target	Evpl	envoplakin	16.7	37.8	43	56.1	34.3	55.9	42.7	60.1	31.1	68.3
26	2	target	target	Edg1	endothelial_differentiation_sphingolipid_G-protein-coupled_receptor_1	18.8	40.6	53.7	82.2	81.1	88.2	125.2	79.9	23.6	71.3
25	2	target	target	Edg1	endothelial_differentiation_sphingolipid_G-protein-coupled_receptor_1	21.1	41.2	55.3	86	83.2	88	131.6	82.9	24.6	71.3
32	3	target	target	Cmkar3	0	2.4	29.7	38.6	55.6	31.9	54.3	38.9	56.3	19.4	61.6
31	3	target	target	Cmkar3	0	4	31.8	36.7	51.1	31.5	54.9	38.2	56.5	19.3	64.1
30	3	target	target	Lbp	lipopolysaccharide_binding_protein	5.5	30.3	38.5	55.6	30.2	53.3	38.2	57.5	19.4	64.1
29	3	target	target	Lbp	lipopolysaccharide_binding_protein	15.3	39	40.1	57	29.1	53.3	39.5	56.7	21.9	62.3
28	3	target	target	Ifnb	interferon_beta,_fibroblast	15.3	39.4	50.6	66.1	54.5	75.7	91.9	76.6	24.6	69.3
27	3	target	target	Ifnb	interferon_beta,_fibroblast	16.2	38.9	53.4	70.8	57.9	76.8	92.7	76.9	24.5	71.1
26	3	target	target	Nfkb1	nuclear_factor_of_kappa_light_chain_gene_enhancer_in_B-cells_1,_p105	78.9	87.9	67.6	73.8	62.7	92.1	84	85.3	58.6	117
25	3	target	target	Nfkb1	nuclear_factor_of_kappa_light_chain_gene_enhancer_in_B-cells_1,_p105	19.8	42.3	70.1	77.2	63.7	98.5	101	109.9	67.7	127.6
32	4	target	target	Cdc25c	cell_division_cycle_25_homolog_C_(S._cerevisiae)	5.7	60	46.5	59.3	36	81.3	42.9	70.6	26.5	75.3
31	4	target	target	Cdc25c	cell_division_cycle_25_homolog_C_(S._cerevisiae)	10.1	61	46.5	61.4	37	85.1	43.7	77.6	28	76.8
30	4	target	target	Cxcl9	chemokine_(C-X-C_motif)_ligand_9	5.2	31.1	39.2	55.8	28.8	55.2	39.8	58.1	22.8	61.5
29	4	target	target	Cxcl9	chemokine_(C-X-C_motif)_ligand_9	7.2	34	40.7	54.3	29.8	55.2	37.6	58.1	20.9	64.3
28	4	target	target	il2rb	interleukin_2_receptor,_beta_chain	7.7	38	51.2	66.5	41.1	70	59.2	68.3	20.3	64.4
27	4	target	target	il2rb	interleukin_2_receptor,_beta_chain	6.1	37.1	52.7	68.7	41.4	72.1	61.7	73.2	20.4	67.8
26	4	target	target	Il12rb1	interleukin_12_receptor,_beta_1	5.6	35.4	45.8	60.2	32.4	61.5	46.2	60.7	21.2	66.7
25	4	target	target	Il12rb1	interleukin_12_receptor,_beta_1	20.6	56.7	45.2	60.6	32.3	58.3	48.6	65.5	23	67.5
32	5	target	target	Tnfsf14	tumor_necrosis_factor_(ligand)_superfamily,_member_14	6	27.8	38.5	55.4	33	55.1	39.9	56.8	18.2	62.3
31	5	target	target	Tnfsf14	tumor_necrosis_factor_(ligand)_superfamily,_member_14	1.7	29.5	39	55.8	30.9	55.8	39.6	57.3	19.8	62.2
30	5	target	target	Cdk5r2	cyclin-dependent_kinase_5,_regulatory_subunit_2_(p39)	2.6	31.4	42.9	61.1	30.9	60.6	44.6	60.2	20.8	64.6
29	5	target	target	Cdk5r2	cyclin-dependent_kinase_5,_regulatory_subunit_2_(p39)	4.2	34.5	47.1	64.6	33.8	58.3	45.2	61	22.3	64.9
28	5	target	target	Defb2	defensin_beta_2	1.9	31	42.7	62.4	31.7	58.2	48	65	19.7	63.1
27	5	target	target	Defb2	defensin_beta_2	1.6	33.4	43.6	58.2	31.7	60.4	47.9	67.3	17.8	63.8
26	5	target	target	Itgam	integrin_alpha_M	2.4	31.5	43.1	56.9	42.9	60.9	68.8	64.5	19.5	64.8
25	5	target	target	Itgam	integrin_alpha_M	2.6	31.7	43.3	56.8	41.7	62.9	73.5	66.6	22.4	66.1
32	6	target	target	Bid	BH3_interacting_domain_death_agonist	4.4	39.8	39.5	57.5	34.4	65.8	42.6	64.2	23.3	66.5
31	6	target	target	Bid	BH3_interacting_domain_death_agonist	14.6	45.8	43.4	59	35.2	65.8	47.6	68.2	25.6	67.6
30	6	target	target	Ube2i	ubiquitin-conjugating_enzyme_E2I	102.5	251.2	106.6	132.6	122.5	281.6	180.1	187.4	113.5	183.7
29	6	target	target	Ube2i	ubiquitin-conjugating_enzyme_E2I	87.5	232.7	115.9	146.9	126.4	287.4	220.7	305	118.5	202.5
28	6	target	target	Casp4	caspase_4,_apoptosis-related_cysteine_protease	1.7	35.4	52.3	65.6	37.7	75.3	56.1	77.8	28	68.9
27	6	target	target	Casp4	caspase_4,_apoptosis-related_cysteine_protease	2.1	35.7	51	64.5	39.5	76.3	57.6	82.6	30.4	73.7
26	6	target	target	Cdh2	cadherin_2	5.1	51.5	52.4	73.7	48.6	97.3	68.7	116.6	35.2	93.3
25	6	target	target	Cdh2	cadherin_2	5.9	49.3	53.4	71.9	47.7	94.7	70.7	122.9	35.1	96.8
32	7	target	target	Birc6	baculoviral_IAP_repeat-containing_6	11.2	54.8	59.1	82.6	44	94.7	62.1	89.6	30.7	82
31	7	target	target	Birc6	baculoviral_IAP_repeat-containing_6	14.5	57	63.4	88.2	44.2	98.6	59.2	96	43.2	96.9
30	7	target	target	Birc1c	0	3.7	30.6	39	56.9	30	57.5	40	56.8	20.5	63.1
29	7	target	target	Birc1c	0	1.9	32	39.7	57.3	29.8	57.4	41.3	63.6	21.2	61.5
28	7	target	target	Nefh	neurofilament,_heavy_polypeptide	1.1	33.9	50.1	69.6	76.1	80.4	142.8	80.9	19.7	64.6
27	7	target	target	Nefh	neurofilament,_heavy_polypeptide	4.5	37.9	51.4	66.9	78.1	83.5	142.4	86.1	23.6	62.1
26	7	target	target	Tnfsf12	tumor_necrosis_factor_(ligand)_superfamily,_member_12	4.9	59.9	51.5	77	40.4	83.1	52.2	90.6	25.8	71.4
25	7	target	target	Tnfsf12	tumor_necrosis_factor_(ligand)_superfamily,_member_12	5.7	56.6	51.3	74.4	60.2	125	52.6	98.7	27	73.6
32	8	target	InternalPositiveControl	Gapd	glyceraldehyde-3-phosphate_dehydrogenase	292.2	362	173.6	173	146.6	356	168.6	219.2	65.9	147.4
31	8	target	InternalPositiveControl	Gapd	glyceraldehyde-3-phosphate_dehydrogenase	286.2	366.7	212.7	201.9	133.3	327.7	215.5	312.1	94.1	170.4
30	8	SpottingBuffer	InternalNegativeControl	SpottingBuffer	0	1	27.3	33.5	50.9	26.2	57	35	57	16.7	62
29	8	SpottingBuffer	InternalNegativeControl	SpottingBuffer	0	1.1	29	32.4	51.5	27.3	52.6	33.3	56.3	17.4	62.5
28	8	target	Housekeeper	ACAC	acetyl-Coenzyme_A_carboxylase	1	30.2	39.6	58.5	30.5	61.6	36.4	59.2	20.6	63.2
27	8	target	Housekeeper	ACAC	acetyl-Coenzyme_A_carboxylase	1.8	31.9	39.9	56.6	26.3	52.8	37.8	57.9	19.9	64.1
26	8	target	Housekeeper	LBP	lipopolysaccharide_binding_protein	2	36.3	49.9	66.3	60.8	74.1	121.4	83.7	22.5	69.8
25	8	target	Housekeeper	LBP	lipopolysaccharide_binding_protein	3.2	36.3	51.9	62.8	57.6	76.1	120.9	85.1	21.9	68.3
24	1	target	target	Calm3	calmodulin_3	47.1	147.2	55.3	67.5	71.1	159.9	107	119.6	42.7	110.1
23	1	target	target	Calm3	calmodulin_3	52	151.8	59.1	72.3	67.6	165.2	77.9	127.8	48.1	113.7
22	1	target	target	Tgtp	T-cell_specific_GTPase	14.1	34.1	44.9	57.3	37	58.6	50.8	60.6	24.1	63.4
21	1	target	target	Tgtp	T-cell_specific_GTPase	16	33.4	44.5	57.3	37.7	57.4	49.6	59.3	25	66.8
20	1	target	target	cdc37	cell_division_cycle_37_homolog_(S._cerevisiae)	79.4	124.6	86.8	91.6	72.2	202.7	82.8	146.9	110.2	241
19	1	target	target	cdc37	cell_division_cycle_37_homolog_(S._cerevisiae)	82.2	132.1	95.8	99.5	72.9	219.3	96.5	186.6	118.4	274
18	1	target	target	Ly96	lymphocyte_antigen_96	17.4	38.4	46.9	59.6	37	63.7	58.9	63.3	30.7	73.8
17	1	target	target	Ly96	lymphocyte_antigen_96	17.7	42.4	49.7	57.9	38.7	67	61.2	63.6	28.1	72.8
24	2	target	target	Tjp2	tight_junction_protein_2	20.3	36.7	41.9	54.8	40.5	63.9	53.7	65.9	28.5	71.7
23	2	target	target	Tjp2	tight_junction_protein_2	20.7	37.3	43.5	54.1	39.8	64.9	54.8	69.9	27	70.8
22	2	target	target	Sell	selectin,_lymphocyte	10	33.3	44.9	55.1	36.7	58.7	48.8	60.8	25.1	63.6
21	2	target	target	Sell	selectin,_lymphocyte	7.4	31.7	46	56.2	37.4	58.3	50	61.3	25.6	65
20	2	target	target	Ccl17	chemokine_(C-C_motif)_ligand_17	18.1	37.6	53.4	65.9	61.9	78.9	98.2	76.6	27.2	69.1
19	2	target	target	Ccl17	chemokine_(C-C_motif)_ligand_17	19.5	39.3	54.2	66.6	58.2	78.6	100	75.9	25.9	71
18	2	target	target	Sphk1	sphingosine_kinase_1	26.9	47.7	59	78.3	38.2	75.6	59.9	71	28.9	70.5
17	2	target	target	Sphk1	sphingosine_kinase_1	20.4	46.7	58.3	82.5	41.3	76.3	63.9	72.1	30	74.4
24	3	target	target	Sprr3	small_proline-rich_protein_3	9.1	33.3	44.8	57.2	32.3	57.7	45.6	57.6	23.4	64.7
23	3	target	target	Sprr3	small_proline-rich_protein_3	9.9	35.5	46.5	57.6	33.9	59.6	49.2	60.4	23.1	64.2
22	3	target	target	Slpi	secretory_leukocyte_protease_inhibitor	354.3	394.3	300.5	276.8	374.9	497.1	458.6	483.2	396.8	420.9
21	3	target	target	Slpi	secretory_leukocyte_protease_inhibitor	363.8	406.3	281.1	258.5	397.5	497.4	486.3	516	421.4	450.4
20	3	target	target	Scya3	0	17.4	34.3	45.7	58	34.9	55.5	57.9	61.2	26.5	65.5
19	3	target	target	Scya3	0	15.5	33.8	48.4	55.6	35.9	57.6	57.4	59.8	24.9	65.5
18	3	target	target	Ppara	peroxisome_proliferator_activated_receptor_alpha	7.4	32	42.4	54.4	31.7	54.4	49.3	58.1	27.6	65.7
17	3	target	target	Ppara	peroxisome_proliferator_activated_receptor_alpha	15.8	32.2	43.7	54.6	35	56	51.2	57.7	25.5	67.5
24	4	target	target	Mapk13	mitogen_activated_protein_kinase_13	4	32.3	46.1	58.8	33.5	64.9	54.6	66.4	21.8	68.6
23	4	target	target	Mapk13	mitogen_activated_protein_kinase_13	5.7	33.5	46.7	58.8	35.1	64.6	55.6	66.4	21.3	66.7
22	4	target	target	Nr4a2	nuclear_receptor_subfamily_4,_group_A,_member_2	18	33.2	44.6	53.9	35.3	60.1	72.5	62.5	23.9	68
21	4	target	target	Nr4a2	nuclear_receptor_subfamily_4,_group_A,_member_2	19.9	32.6	43.2	56.3	38.3	58.9	76.9	63.1	26.3	66.9
20	4	target	target	cdc7l1	cell_division_cycle_71_homolog_(S._cerevisiae)-like_1	9.8	48.6	55	67.2	39.7	88.9	68.9	88.7	52.5	119.2
19	4	target	target	cdc7l1	cell_division_cycle_71_homolog_(S._cerevisiae)-like_1	8.9	46.1	57.9	68.6	37	91.2	65.5	93.5	50.9	127.3
18	4	target	target	Casp12	caspase_12	7.4	34.1	51.3	67.7	33	80.1	60.6	81.9	30.3	81
17	4	target	target	Casp12	caspase_12	7.6	32	53	70.2	32.3	78.6	64.1	85.5	34.6	80.1
24	5	target	target	Selp	selectin,_platelet	3.6	31.9	42.9	57	31.3	56.4	48.5	59.4	24	65.1
23	5	target	target	Selp	selectin,_platelet	4.1	33.7	43.3	54	32.3	57.8	49	60.8	22.9	64.9
22	5	target	target	Itga6	integrin_alpha_6	12.7	63	46.1	60.3	45.9	111.2	85	138.1	43	112.5
21	5	target	target	Itga6	integrin_alpha_6	9.3	49	46.4	58.8	50.3	117.8	83.6	143.4	41.3	117
20	5	target	target	Tnfrsf5	tumor_necrosis_factor_receptor_superfamily,_member_5	3.8	30.4	46.7	58.6	37.4	60.6	59.4	65.3	24.7	67.5
19	5	target	target	Tnfrsf5	tumor_necrosis_factor_receptor_superfamily,_member_5	3.2	30.9	48.5	61.2	35.6	61.5	63.5	66.3	22.7	68.9
18	5	target	target	gabt1	gamma-aminobutyric_acid_(GABA-A)_transporter_1	4.5	31.6	44.7	57.5	32.7	59.3	54.1	62	25.9	66.8
17	5	target	target	gabt1	gamma-aminobutyric_acid_(GABA-A)_transporter_1	5.2	31.6	45.1	57.7	30.7	58.8	54	62.1	24.7	65.3
24	6	target	target	Ifnar2	interferon_(alpha_and_beta)_receptor_2	5.4	37.9	46.3	58	31.7	62.6	44.2	68	22.9	69.6
23	6	target	target	Ifnar2	interferon_(alpha_and_beta)_receptor_2	5.1	35.4	45.7	59.6	34.3	62	45.8	68.3	23.9	69.9
22	6	target	target	Bak1	BCL2-antagonist/killer_1	11.5	67.5	72.4	81.5	43.7	89.5	72.3	135	53.5	122.3
21	6	target	target	Bak1	BCL2-antagonist/killer_1	18.3	85	74.5	82.7	45.6	95	76.6	149.5	60.5	139.1
20	6	target	target	Catna1	catenin_alpha_1	80.4	200.3	110.4	172.6	125.9	339.4	250.3	436.6	143.5	349.4
19	6	target	target	Catna1	catenin_alpha_1	93.6	228.5	117.9	174.3	137.6	402.3	268	459.6	157.6	384.5
18	6	target	target	Cdkn2a	cyclin-dependent_kinase_inhibitor_2A	3.6	31.6	45	56.4	30.6	56.2	45.6	60.1	25.4	68
17	6	target	target	Cdkn2a	cyclin-dependent_kinase_inhibitor_2A	5.2	32.5	44.7	57.4	29.3	56.9	46.4	62	24.6	67
24	7	target	target	Ifnar	0	3.4	38.4	50.2	65.2	43.3	78.5	69.8	87.4	29.8	75.8
23	7	target	target	Ifnar	0	4.8	39.9	51.8	66.3	47.1	84.1	76.8	92.6	30.9	80.7
22	7	target	target	Rab4a	RAB4A,_member_RAS_oncogene_family	3.4	34.9	49.8	66.3	41.4	71.5	57.5	77.7	27.6	75.6
21	7	target	target	Rab4a	RAB4A,_member_RAS_oncogene_family	4.8	34.7	50.8	66.4	42.6	70.9	59.4	78.1	27.1	75.7
20	7	target	target	Zac1	0	4.7	33	52.8	67.1	48.5	89.8	65.1	86.1	32.9	79.6
19	7	target	target	Zac1	0	3.9	33.2	51.5	70.6	48.6	93	68.1	86.8	31.4	79.3
18	7	target	target	Tjp1	tight_junction_protein_1	6.1	48.8	48	63.9	37.9	94.9	65.7	122.3	38.9	100
17	7	target	target	Tjp1	tight_junction_protein_1	7.2	51.9	48.9	65.8	38.4	99.5	68.3	132.7	46.3	97.6
24	8	target	InternalPositiveControl	Gapd	glyceraldehyde-3-phosphate_dehydrogenase	87.4	192.1	126	126.9	85.2	182.8	140.3	241.2	74.8	151.3
23	8	target	InternalPositiveControl	Gapd	glyceraldehyde-3-phosphate_dehydrogenase	88.2	193.5	121.4	124.4	95.2	209.3	147	242	86.4	171.7
22	8	SpottingBuffer	InternalNegativeControl	SpottingBuffer	0	2.2	29.3	36.8	51.3	28.1	54.8	36.2	57.9	19.1	66.6
21	8	SpottingBuffer	InternalNegativeControl	SpottingBuffer	0	2.5	27.9	38.8	50.6	28.9	55.3	37.2	54.8	19.7	64.8
20	8	target	Housekeeper	ACAC	acetyl-Coenzyme_A_carboxylase	2.9	29.2	43	53.7	31.9	52.5	38.5	57.6	22.8	65
19	8	target	Housekeeper	ACAC	acetyl-Coenzyme_A_carboxylase	3.6	30.9	41.4	54.1	26.9	52.4	41	59.2	24.8	64.1
18	8	target	Housekeeper	LBP	lipopolysaccharide_binding_protein	5.4	36.3	53.3	64.4	59	80	136	86	24.4	72.1
17	8	target	Housekeeper	LBP	lipopolysaccharide_binding_protein	5.6	38.2	53.8	65.4	60.2	79.5	137.5	89	27.4	75.3
16	1	target	target	Il12b	interleukin_12b	18	42	48.5	62.2	41.8	75.4	62.3	69.2	25.7	69.4
15	1	target	target	Il12b	interleukin_12b	20.3	40.6	52.7	63.5	44.5	77	70.9	69.8	27	72.1
14	1	target	target	Grin1	glutamate_receptor,_ionotropic,_NMDA1_(zeta_1)	17.6	34.7	49.8	56.1	40.4	55.9	66.3	60.4	27	66.1
13	1	target	target	Grin1	glutamate_receptor,_ionotropic,_NMDA1_(zeta_1)	14.4	34.8	46.3	58.2	42.2	56.4	59.3	60	26.2	65.2
12	1	target	target	Cxcl1	chemokine_(C-X-C_motif)_ligand_1	271.7	52.6	61.3	60.5	320.9	113.9	215.3	82.5	79.5	93.2
11	1	target	target	Cxcl1	chemokine_(C-X-C_motif)_ligand_1	283.6	54.2	67.3	64.8	340.7	117.7	254.2	89.7	86.8	96.7
10	1	target	target	Dsc3	desmocollin_3	21.4	38.6	60.9	72.7	61.4	81.5	93.1	77.9	26.3	72.6
9	1	target	target	Dsc3	desmocollin_3	17.1	38.5	59.7	67.3	55.8	80.3	94.4	81.4	27.4	73.3
16	2	target	target	Nfkb2	nuclear_factor_of_kappa_light_polypeptide_gene_enhancer_in_B-cells_2,_p49/p100	76.8	81.3	109.3	104.5	98.6	129.4	165.9	114	75.5	132.6
15	2	target	target	Nfkb2	nuclear_factor_of_kappa_light_polypeptide_gene_enhancer_in_B-cells_2,_p49/p100	92.9	86.9	119.1	108.4	102.3	129.3	173.4	125.9	93.3	156.3
14	2	target	target	Ltbr	lymphotoxin_B_receptor	35.3	69.5	57.6	73.6	53.2	84.4	64.1	79.4	40.8	104
13	2	target	target	Ltbr	lymphotoxin_B_receptor	36.1	66.7	62	80	52.1	83.4	63	85.1	42.7	107.7
12	2	target	target	Scyd1	0	15.8	34.1	45.6	56.9	41.7	53.5	61.1	59	24.9	72.6
11	2	target	target	Scyd1	0	14.7	34.3	47.9	62	35.5	55.7	56.5	60.8	24.5	71.8
10	2	target	target	E2f1	E2F_transcription_factor_1	38	72.1	61.1	73.4	60	90	91.8	89.8	35.7	93.4
9	2	target	target	E2f1	E2F_transcription_factor_1	38.3	71.8	63.8	74.4	54.9	87.4	89	93.3	37.9	93.4
16	3	target	target	Egr1	early_growth_response_1	255.4	50.2	66.9	65.8	267.3	152.7	353.5	100	32.2	76.7
15	3	target	target	Egr1	early_growth_response_1	265.6	55	69.1	65.6	281.3	162.8	389.5	112.7	31.1	78.3
14	3	target	target	Mcmd6	mini_chromosome_maintenance_deficient_6_(S._cerevisiae)	40.4	113.9	70.5	71	55.6	138	81.9	161.5	81.2	213
13	3	target	target	Mcmd6	mini_chromosome_maintenance_deficient_6_(S._cerevisiae)	44.4	108.9	78.5	77.2	56.2	149.1	73.7	180.4	87.9	222.3
12	3	target	target	Smpd3	sphingomyelin_phosphodiesterase_3,_neutral	20.1	41.4	56.1	64.8	48	85	79	81.8	29.2	74.8
11	3	target	target	Smpd3	sphingomyelin_phosphodiesterase_3,_neutral	21.9	41.3	55.9	70.6	46.3	84.4	75.9	82.6	28.3	76.7
10	3	target	target	Mrc1	mannose_receptor,_C_type_1	16.9	37.6	51.1	59.3	42.2	67.3	74.3	64.8	28	67.4
9	3	target	target	Mrc1	mannose_receptor,_C_type_1	16.3	35.8	52.6	62.7	41.2	65.7	56.7	65.7	26.9	67.7
16	4	target	target	Dsg3	desmoglein_3	11.4	33.1	46.9	64.6	33	60.1	60.4	64	27.8	73.1
15	4	target	target	Dsg3	desmoglein_3	15.9	34.8	48.9	67.8	33	59.3	59.9	65.7	30.6	72
14	4	target	target	Map3k5	mitogen_activated_protein_kinase_kinase_kinase_5	18.9	37.4	49.2	62.2	42.2	69	68.6	69.7	28.3	73.8
13	4	target	target	Map3k5	mitogen_activated_protein_kinase_kinase_kinase_5	21.6	37.8	49.9	61.9	40	70.8	70.5	72.3	27.7	73.6
12	4	target	target	Irak1	interleukin-1_receptor-associated_kinase_1	24.9	54.5	62.6	83.6	42.9	83.9	78	91.1	49.8	127.4
11	4	target	target	Irak1	interleukin-1_receptor-associated_kinase_1	27.7	52.5	67.5	83.1	38.8	88.5	76.9	93.2	51.8	135.6
10	4	target	target	Itga2	integrin_alpha_2	19	35.8	50.5	58.6	35.5	59.9	67.2	60.3	24.5	68.4
9	4	target	target	Itga2	integrin_alpha_2	18.4	35.2	47.4	57.8	34.4	60.4	66.9	63.7	25.6	66.6
16	5	target	target	Il12rb2	interleukin_12_receptor,_beta_2	7.7	30.4	43.2	55.6	29.7	54.8	52.9	58.9	25.2	66.9
15	5	target	target	Il12rb2	interleukin_12_receptor,_beta_2	11	32.3	44.5	54.8	31.6	53.5	52.7	58.3	23.8	63.2
14	5	target	target	Itgb2	integrin_beta_2	18.8	39.7	50.3	62.1	42.2	70	75.6	72.4	27.9	70.9
13	5	target	target	Itgb2	integrin_beta_2	17.5	41.2	51.5	63.8	39.5	68.8	82	73.8	27.7	72.8
12	5	target	target	Cdk5	cyclin-dependent_kinase_5	25.3	52.1	58.2	73.9	58.7	98.3	123.2	102.2	35.1	93.4
11	5	target	target	Cdk5	cyclin-dependent_kinase_5	29.1	56.1	59.3	77	56.7	98.9	121.8	102.8	34.8	92.4
10	5	target	target	Itga7	integrin_alpha_7	18.6	35.5	49.7	60.4	36.7	58.2	71.2	64.3	23.4	70.8
9	5	target	target	Itga7	integrin_alpha_7	21.7	34.5	50.5	60.3	32.3	58.2	72.4	64.8	24.5	70.3
16	6	target	target	Tgm3	transglutaminase_3,_E_polypeptide	6.6	31.4	47.7	55.5	31.3	57	43.9	61.6	24.9	68.1
15	6	target	target	Tgm3	transglutaminase_3,_E_polypeptide	8	30.9	43.9	56.5	32.3	56.8	45.6	62.3	24.8	64.8
14	6	target	target	Bad	Bcl-associated_death_promoter	23.5	56.7	53.1	67.9	36.1	79.7	57.4	100.8	36.7	96.7
13	6	target	target	Bad	Bcl-associated_death_promoter	28.7	57.9	54.1	72.3	39	82	64.1	105.6	38.4	97.3
12	6	target	target	Ncam	0	22	41.4	47.1	58.5	34.9	68.9	56.9	90.8	26	69.8
11	6	target	target	Ncam	0	13.3	35.3	49.6	62.9	36.4	74.6	57.5	94	23.9	67.7
10	6	target	target	Casp2	caspase_2	22.5	39.2	54.4	68.3	39.5	69.6	94.8	86.9	37.9	91
9	6	target	target	Casp2	caspase_2	29.2	39.9	57.2	69.7	38.1	74	57.1	81.2	46.5	91.9
16	7	target	target	Bid3	BH3_interacting_(with_BCL2_family)_domain,_apoptosis_agonist	7.2	34.9	47.1	59	32.3	60	45.2	62.7	23.3	65.1
15	7	target	target	Bid3	BH3_interacting_(with_BCL2_family)_domain,_apoptosis_agonist	9.2	36.9	45.7	59.3	38.9	63	44.7	63.2	26	65.4
14	7	target	target	Scyc1	0	10.7	30.5	42.8	57.3	32.7	54.9	50.3	63.3	22.1	65.1
13	7	target	target	Scyc1	0	12.3	32.6	46.5	57.1	30.1	55	47.5	66.7	23.6	66.1
12	7	target	target	Mcmd	mini_chromosome_maintenance_deficient_(S._cerevisiae)	18.6	48.7	61.6	62.5	46.9	97.8	77.8	163	45	106.2
11	7	target	target	Mcmd	mini_chromosome_maintenance_deficient_(S._cerevisiae)	31.4	59.8	64.3	63.4	42.2	102.2	81.4	169	49	116
10	7	target	target	Bcl2l2	Bcl2-like_2	23.1	42.2	53	66.6	46.3	71.3	65.5	83.4	32.2	78.1
9	7	target	target	Bcl2l2	Bcl2-like_2	29	47.6	50.4	64.9	40.3	68.7	64.5	86.4	31.9	82.6
16	8	target	InternalPositiveControl	Gapd	glyceraldehyde-3-phosphate_dehydrogenase	90	205.6	112.2	118.5	95.6	217.4	152.5	247.1	91.7	202.5
15	8	target	InternalPositiveControl	Gapd	glyceraldehyde-3-phosphate_dehydrogenase	137.4	266	128.6	130.5	121.3	272.7	174.9	286.8	123	261.3
14	8	SpottingBuffer	InternalNegativeControl	SpottingBuffer	0	5.6	28.8	40	53.7	31.1	53.6	39	57.4	25.3	66
13	8	SpottingBuffer	InternalNegativeControl	SpottingBuffer	0	6.9	27.8	41.2	51	28.7	53.5	39.2	57.2	20.7	66.9
12	8	target	Housekeeper	ACAC	acetyl-Coenzyme_A_carboxylase	12.1	31.3	43.3	56.5	30.3	53.3	43.8	59.9	23.4	66.6
11	8	target	Housekeeper	ACAC	acetyl-Coenzyme_A_carboxylase	13.5	29.9	47.5	58.8	40.6	69.7	45.3	59.3	23.4	68
10	8	target	Housekeeper	LBP	lipopolysaccharide_binding_protein	16.5	37.8	59.6	67.2	67	79.6	157.5	87.6	26.2	79.2
9	8	target	Housekeeper	LBP	lipopolysaccharide_binding_protein	19.7	39.7	56.6	67.6	64.7	81.7	158.4	90.1	28.8	79.3
8	1	target	target	Sdc1	syndecan_1	20.2	41.2	50.4	66	41.3	66.2	45.8	62.5	29.8	78.6
7	1	target	target	Sdc1	syndecan_1	26.1	43.1	50.6	63.2	41.2	62.6	51.1	62.6	28	78.4
6	1	target	target	Figf	c-fos_induced_growth_factor	20.2	48	49	64.5	47.1	68.7	46.3	69.5	36.3	111
5	1	target	target	Figf	c-fos_induced_growth_factor	23.9	47.9	48.5	59.5	94	74.9	56.5	68.7	37.7	108.4
4	1	target	target	Thbs2	thrombospondin_2	82.1	124	49.7	57.4	70.7	212.1	92.4	96.9	48.5	141.3
3	1	target	target	Thbs2	thrombospondin_2	87.7	110.2	50.7	56.9	69.7	214.3	75.9	93.7	54.4	164.3
2	1	target	target	Tlr6	toll-like_receptor_6	27.2	39	45	55.3	43.4	60.9	47.7	61.5	23.4	69.8
1	1	target	target	Tlr6	toll-like_receptor_6	19.6	32.3	43.4	52.4	39.8	60.2	47.1	59.9	26.3	69.5
8	2	target	target	Tie1	tyrosine_kinase_receptor_1	15.7	34.2	48.2	57.8	37.1	58.7	50.7	61.3	25.7	68.3
7	2	target	target	Tie1	tyrosine_kinase_receptor_1	18.7	33.7	45.7	57.4	40.6	58.1	48.4	60.6	29.7	71.1
6	2	target	target	Ccnd3	cyclin_D3	31.4	65.9	62.3	83	49.5	88.5	77.3	85.2	43.7	117.6
5	2	target	target	Ccnd3	cyclin_D3	33.9	66.5	65.3	84.9	66.8	92.4	68.5	86.9	45.8	115.4
4	2	target	target	As2	0	27	56.5	48.8	64.3	39.8	77.5	58.7	71.6	33	86.8
3	2	target	target	As2	0	23.5	51.7	47	58.8	49	82.7	58.1	72.2	34.2	92.9
2	2	target	target	Ccl2	chemokine_(C-C_motif)_ligand_2	323.8	151.7	51	59.7	421.8	423.5	423.6	362.4	413	342.5
1	2	target	target	Ccl2	chemokine_(C-C_motif)_ligand_2	307.3	106.4	47.2	56.9	397.4	397.7	387.3	344.1	405.6	338.8
8	3	target	target	Napa	N-ethylmaleimide_sensitive_fusion_protein_attachment_protein_alpha	20	36.8	47.8	57.6	32.6	61.2	52.4	64.1	32.9	86.3
7	3	target	target	Napa	N-ethylmaleimide_sensitive_fusion_protein_attachment_protein_alpha	21.6	36.1	45.3	61.8	39.1	62.2	56.2	65.5	33	87.4
6	3	target	target	Serpinc1	serine_(or_cysteine)_proteinase_inhibitor,_clade_C_(antithrombin),_member_1	26.2	35.2	46.3	59.4	36.8	60.3	70	62.8	25.9	68
5	3	target	target	Serpinc1	serine_(or_cysteine)_proteinase_inhibitor,_clade_C_(antithrombin),_member_1	21.2	33.5	48	58.9	38	59.5	59.5	61.9	26	66.2
4	3	target	target	Ifi1	interferon_inducible_protein_1	19.6	37.2	55.4	68	49.2	77.2	77.6	75.3	31.1	82.5
3	3	target	target	Ifi1	interferon_inducible_protein_1	19.4	38.3	54.3	66.6	49.1	77.7	73.3	75.3	31.2	83.4
2	3	target	target	Nrp	neuropilin	23.7	36.2	45.8	58.5	44	65.2	59.4	62.8	30.5	88.8
1	3	target	target	Nrp	neuropilin	22.8	36.1	43.3	55.6	47.4	72.8	63.2	62.3	32.9	89.2
8	4	target	target	Map2k7	mitogen_activated_protein_kinase_kinase_7	17.9	33.7	46.3	57.1	35.2	57.1	71.8	61	26.1	66.9
7	4	target	target	Map2k7	mitogen_activated_protein_kinase_kinase_7	20.8	35.1	44	53.4	127.9	57.5	78	62.5	26	69.1
6	4	target	target	Mapk14	mitogen_activated_protein_kinase_14	31.6	67.3	55.1	67.9	40.6	90.3	69.9	79.2	46.5	120.4
5	4	target	target	Mapk14	mitogen_activated_protein_kinase_14	36.3	67.8	55.5	68	44.1	92.5	69.4	77.7	50.1	123.6
4	4	target	target	Bag1	Bcl2-associated_athanogene_1	32.9	56.3	62.5	71.7	54	125.6	121.8	114.3	91.5	210.5
3	4	target	target	Bag1	Bcl2-associated_athanogene_1	36.7	55.8	58.2	68	56.7	130.6	75.9	96.5	97	216.6
2	4	target	target	Acp5	acid_phosphatase_5,_tartrate_resistant	22.4	38.5	144.9	108.8	86.8	97.4	125.4	84	29.4	77.6
1	4	target	target	Acp5	acid_phosphatase_5,_tartrate_resistant	22.9	38.5	61.5	76.2	77	97	113.8	73.2	29.6	79
8	5	target	target	Hcph	hemopoietic_cell_phosphatase	24.5	37.2	57.8	70.6	31.9	61.2	78.5	69.1	33.4	73.9
7	5	target	target	Hcph	hemopoietic_cell_phosphatase	19.6	36.7	55.9	70	35.4	61.2	76	69.3	35.7	73.4
6	5	target	target	Traf5	Tnf_receptor-associated_factor_5	27.1	49.1	81.9	99.2	105.6	123.4	203.7	100.1	28.5	83.2
5	5	target	target	Traf5	Tnf_receptor-associated_factor_5	25.4	47.9	80.1	100.2	97.4	119.7	187.4	106.6	37.4	79.5
4	5	target	target	Tnfrsf1b	tumor_necrosis_factor_receptor_superfamily,_member_1b	17	40.1	66.5	64.3	36.3	60.3	54.3	63	24.9	69.3
3	5	target	target	Tnfrsf1b	tumor_necrosis_factor_receptor_superfamily,_member_1b	17.8	38.5	46.7	60	42.2	65.5	49.7	63.9	23.2	66.2
2	5	target	target	Tnfsf5	tumor_necrosis_factor_(ligand)_superfamily,_member_5	21.3	32.2	50.6	69.6	41.1	69.8	55.6	68.1	25	65.7
1	5	target	target	Tnfsf5	tumor_necrosis_factor_(ligand)_superfamily,_member_5	16.9	35	48.1	65.1	48.9	69.1	68.3	65.1	24.5	67.8
8	6	target	target	Rasgrp2	RAS,_guanyl_releasing_protein_2	22.3	35.8	44.5	58.2	32.1	62.5	50.3	61.8	43.3	66.6
7	6	target	target	Rasgrp2	RAS,_guanyl_releasing_protein_2	19.3	34.9	45.9	55.9	33.9	58.7	48.7	60.2	29.9	62.8
6	6	target	target	Trp53	transformation_related_protein_53	105.2	175.2	100.8	105.1	64.8	138.4	100.6	146.2	73.4	132.9
5	6	target	target	Trp53	transformation_related_protein_53	94.9	151.3	106.7	108.5	68.3	140.6	100.9	145.5	60.3	113.6
4	6	target	target	Ube3a	ubiquitin_protein_ligase_E3A	34.3	58	82.1	99.5	72.3	149.5	120.2	119.1	50	99.9
3	6	target	target	Ube3a	ubiquitin_protein_ligase_E3A	35.4	56.2	75.4	94.6	71.4	141.3	109.8	120.2	31.6	77.8
2	6	target	target	il4r	0	34.6	48.6	43.5	55.2	43.7	77	51.3	67.3	35	74.6
1	6	target	target	il4r	0	27.3	44	40.3	55.1	41	77.4	59.2	65.8	29.7	74.8
8	7	target	target	Icam1	intercellular_adhesion_molecule	21.9	35	44.2	55.6	29.7	54.6	48.9	60.8	26	64
7	7	target	target	Icam1	intercellular_adhesion_molecule	14.3	34.4	46.5	53	31.1	55.2	46.8	58.1	28.6	64.9
6	7	target	target	Ccl19	chemokine_(C-C_motif)_ligand_19	18.9	35.1	45.9	58	31.1	57.1	50.5	64.4	33	66.8
5	7	target	target	Ccl19	chemokine_(C-C_motif)_ligand_19	18.9	34.2	46.7	57.6	30.4	59	49.1	64.7	26.3	71
4	7	target	target	Lta	lymphotoxin_A	17.5	33.2	46.7	57.4	36.8	58	54.2	62.4	22.4	67.6
3	7	target	target	Lta	lymphotoxin_A	21.7	34.5	44.2	58.1	31.3	58.7	53.5	61.5	24.5	65.4
2	7	target	target	Jun	Jun_oncogene	36.2	39.1	56.7	60	55.4	96.6	93.5	92.4	39.9	82.4
1	7	target	target	Jun	Jun_oncogene	31.1	39.9	50.9	62.8	47.9	80.8	84.7	85.3	56.7	104.4
8	8	target	InternalPositiveControl	Gapd	glyceraldehyde-3-phosphate_dehydrogenase	91.5	125.3	116.4	118.5	146.2	362.3	185.6	243.9	145.8	328.2
7	8	target	InternalPositiveControl	Gapd	glyceraldehyde-3-phosphate_dehydrogenase	91.8	142.1	124.9	126.5	167.5	399.6	211	317.6	188.9	389.6
6	8	SpottingBuffer	InternalNegativeControl	SpottingBuffer	0	13	29.7	41.6	52.7	28.4	53.6	41	57.8	25	65.5
5	8	SpottingBuffer	InternalNegativeControl	SpottingBuffer	0	14.5	29.6	43	53	25.3	53.4	40.5	57	23.3	68.2
4	8	target	Housekeeper	ACAC	acetyl-Coenzyme_A_carboxylase	18.5	34.4	40.8	55.7	27.9	52.7	45.5	57.6	25.8	67.3
3	8	target	Housekeeper	ACAC	acetyl-Coenzyme_A_carboxylase	21.8	33.3	42.6	57	27	54.7	44.4	59.7	25.7	66.1
2	8	target	Housekeeper	LBP	lipopolysaccharide_binding_protein	23.7	36.9	52.1	66	60.2	77.6	154.3	80.2	28.8	72.3
1	8	target	Housekeeper	LBP	lipopolysaccharide_binding_protein	19.3	35.8	50.4	64.8	58.5	67	124.5	74.4	27.8	71.9
32	9	target	target	Scya12	0	1.1	27.4	34.8	53.6	32.8	55	40.7	56.9	19.5	61.8
31	9	target	target	Scya12	0	9.4	30.9	41.8	60.8	35.8	61.2	40.3	57.5	28.2	64
30	9	target	target	Bcl2a1b	B-cell_leukemia/lymphoma_2_related_protein_A1b	2.8	27.4	38.3	53.2	26.3	55.2	37.6	57.7	20.7	61.4
29	9	target	target	Bcl2a1b	B-cell_leukemia/lymphoma_2_related_protein_A1b	0.7	31.3	38.2	54	28	54.3	39.8	59.3	19.7	62.3
28	9	target	target	Bcl2a1d	B-cell_leukemia/lymphoma_2_related_protein_A1d	1.1	30.9	44.2	59.2	32.1	60	45.2	61.6	21.3	64.1
27	9	target	target	Bcl2a1d	B-cell_leukemia/lymphoma_2_related_protein_A1d	1.4	33	45.1	61	32.8	60.5	45.3	64.2	20.3	64.4
26	9	target	target	cdc2l1	cell_division_cycle_2_homolog_(S._pombe)-like_1	6.9	53.7	69.1	83.4	49.7	102.4	76.3	119.2	41.3	95.3
25	9	target	target	cdc2l1	cell_division_cycle_2_homolog_(S._pombe)-like_1	6.8	51	67.8	83	51.7	106.1	69.2	126.8	41.8	96.4
32	10	target	target	Ddit3	DNA-damage_inducible_transcript_3	3.2	33.1	37.6	57.9	36.4	64.4	42	58.6	24.6	67.8
31	10	target	target	Ddit3	DNA-damage_inducible_transcript_3	5.7	33.4	41.5	59.6	34.7	63.1	44.2	60.4	25.7	69.5
30	10	target	target	Tnfrsf6	tumor_necrosis_factor_receptor_superfamily,_member_6	6	32.1	48.6	64.8	34.8	68.9	48	65.5	29.4	66.3
29	10	target	target	Tnfrsf6	tumor_necrosis_factor_receptor_superfamily,_member_6	3.5	35.1	51.1	63.8	36.8	66.6	50.2	70.5	36.5	72
28	10	target	target	Gapd	glyceraldehyde-3-phosphate_dehydrogenase	159.9	305.3	145.5	152.7	72.3	150.8	181.1	297.2	88.5	176.4
27	10	target	target	Gapd	glyceraldehyde-3-phosphate_dehydrogenase	107.1	225.6	130.2	141	70.8	144.1	158.9	270.8	65.3	159
26	10	target	target	Nsf	N-ethylmaleimide_sensitive_fusion_protein	10.5	58.8	85.2	96.6	49.8	112	74.4	140.1	48.3	103.4
25	10	target	target	Nsf	N-ethylmaleimide_sensitive_fusion_protein	13.8	65.5	83.7	90.4	47.8	110.6	74.7	143.2	47.8	99.9
32	11	target	target	Pctp	phosphatidylcholine_transfer_protein	9.3	56	105.5	127.4	171.2	183.6	349.7	130.2	29.9	83.3
31	11	target	target	Pctp	phosphatidylcholine_transfer_protein	11.8	55.4	109.1	134.2	182.3	178.8	363.1	157.4	32.4	82.6
30	11	target	target	Plat	plasminogen_activator,_tissue	18.1	57.7	62.3	80.1	39.4	91.5	55.8	83.1	34.6	83.7
29	11	target	target	Plat	plasminogen_activator,_tissue	4.4	51.2	63.9	83.2	39.7	89.2	59.8	99.8	35.5	84.1
28	11	target	target	Ppl	periplakin	0.8	32.1	40	59.4	30.8	57.9	40.3	61.6	23.1	63.6
27	11	target	target	Ppl	periplakin	1.4	32.6	41.4	59	30.4	58.4	40.3	61.3	21.7	65.3
26	11	target	target	Rela	v-rel_reticuloendotheliosis_viral_oncogene_homolog_A_(avian)	17.4	63.5	74.3	91.1	44.9	79.4	70.5	97	46.6	101.2
25	11	target	target	Rela	v-rel_reticuloendotheliosis_viral_oncogene_homolog_A_(avian)	15.6	63.7	70.7	87.1	45.4	80.9	69.2	99.9	50.7	106.8
32	12	target	target	Ccl6	chemokine_(C-C_motif)_ligand_6	5.1	28.2	37.8	55.1	35.7	60.5	42	58.2	20.3	63
31	12	target	target	Ccl6	chemokine_(C-C_motif)_ligand_6	2	29.6	38.9	56.1	45.6	71.4	41.4	60.6	21.3	64
30	12	target	target	Cxcl5	chemokine_(C-X-C_motif)_ligand_5	231.6	119.8	362.9	181.7	326	194	371.4	151.8	319.4	188.3
29	12	target	target	Cxcl5	chemokine_(C-X-C_motif)_ligand_5	198.5	106.1	377.7	194.8	311.5	186	379.5	185.1	336.2	197.9
28	12	target	target	Mapk10	mitogen_activated_protein_kinase_10	0.8	32.4	39	56.7	29.7	56.1	35.7	56.3	20.1	65.1
27	12	target	target	Mapk10	mitogen_activated_protein_kinase_10	1.2	31.5	40.5	53.9	28.5	56.4	34.9	57.8	21.2	63.8
26	12	target	target	Sp4	trans-acting_transcription_factor_4	1.5	33.4	47.8	67.2	32.1	61.2	42.5	65.9	22.1	65.4
25	12	target	target	Sp4	trans-acting_transcription_factor_4	1.6	33.3	47.8	64.6	30.6	61.1	40.7	66.4	20.9	65.4
32	13	target	target	Sprr1b	small_proline-rich_protein_1B	6.8	33	53.2	77	48.8	75	53	72	19.3	66.5
31	13	target	target	Sprr1b	small_proline-rich_protein_1B	2.3	32.8	55	78.4	45.2	75.7	56	71.1	20.6	64.6
30	13	target	target	Tgm2	transglutaminase_2,_C_polypeptide	2.7	40.5	46.6	67.8	43.9	77.6	72.2	76.8	22.3	69.6
29	13	target	target	Tgm2	transglutaminase_2,_C_polypeptide	2.6	38.4	47.2	67.2	45.5	77.8	76.8	84.7	23.6	68.3
28	13	target	target	Traf4	Tnf_receptor_associated_factor_4	15	62.9	66.8	90	40.8	75.7	69.1	87.8	32.2	83.2
27	13	target	target	Traf4	Tnf_receptor_associated_factor_4	13.7	57.6	69.2	84.4	40.3	74.9	66.2	94	34.9	86
26	13	target	target	Vdr	vitamin_D_receptor	2.5	39.7	66	97.9	40.5	79.7	62.6	84.7	23.3	72.4
25	13	target	target	Vdr	vitamin_D_receptor	1.9	38.1	65.9	92.3	41.3	77.4	62.4	85.9	22.5	70.7
32	14	target	target	Vegfc	vascular_endothelial_growth_factor_C	5.2	32.3	45.8	66.7	46.4	77.6	54.7	65.5	18.8	63.4
31	14	target	target	Vegfc	vascular_endothelial_growth_factor_C	2.2	30.7	46.5	66.5	51.6	77.6	54.8	67.6	20.9	66
30	14	target	target	Birc5	baculoviral_IAP_repeat-containing_5	25.9	107.9	65.7	77.3	61	159	76	126.3	64.4	135.4
29	14	target	target	Birc5	baculoviral_IAP_repeat-containing_5	20.4	100.3	68.4	83.2	60.1	153.2	85.5	181.5	68.8	143.5
28	14	target	target	Bcl2a1a	B-cell_leukemia/lymphoma_2_related_protein_A1a	1.1	28.2	44.8	61.4	31.7	59.2	42.4	60	21.1	64.7
27	14	target	target	Bcl2a1a	B-cell_leukemia/lymphoma_2_related_protein_A1a	0.9	31.9	45.4	60.8	29.2	57.1	42.2	60.1	28.5	66.5
26	14	target	target	Bcl2l11	BCL2-like_11_(apoptosis_facilitator)	2.2	36.4	51.3	75.2	35.7	66.8	53.9	69.6	22.2	66.6
25	14	target	target	Bcl2l11	BCL2-like_11_(apoptosis_facilitator)	2.3	36.3	51.8	72.7	36	67	55.1	73.2	21.7	69.4
32	15	target	target	Casp1	caspase_1	2.8	28.7	35.1	55.4	33.3	55.7	38.5	57.5	21.1	63.9
31	15	target	target	Casp1	caspase_1	2.3	28.6	37.8	56	35	57.6	38.2	59.5	20.2	63
30	15	target	target	Casp3	caspase_3,_apoptosis_related_cysteine_protease	38	76.6	89.4	86.5	52.1	119.7	95.2	97.8	88.8	117.9
29	15	target	target	Casp3	caspase_3,_apoptosis_related_cysteine_protease	28.8	69.2	91.6	91.1	52.2	110.2	110.8	130.8	95.6	126.2
28	15	target	target	Ccne2	cyclin_E2	1	28.6	53.5	61.9	30.8	65.1	45.2	69.1	28.2	76.3
27	15	target	target	Ccne2	cyclin_E2	1.3	29.4	50.5	60.4	29.2	64.6	40.7	72.3	27.9	74.7
26	15	target	target	Cdh5	cadherin_5	1.8	35.1	51.8	70.4	36	63.6	46.3	65.8	21.5	66.7
25	15	target	target	Cdh5	cadherin_5	2.3	32.7	53.1	70.7	34.2	66	47	68.3	21.9	65.9
32	16	target	InternalPositiveControl	Gapd	glyceraldehyde-3-phosphate_dehydrogenase	247.6	337.7	109.9	119.2	103.1	247.5	114.2	174.8	98.5	175.8
31	16	target	InternalPositiveControl	Gapd	glyceraldehyde-3-phosphate_dehydrogenase	219.6	332.6	137.2	142.9	96.6	238.7	115.8	195.9	87.9	173.5
30	16	SpottingBuffer	InternalNegativeControl	SpottingBuffer	0	0.8	28.6	34.2	50.2	25.8	56.1	37.7	56.3	17.3	60.2
29	16	SpottingBuffer	InternalNegativeControl	SpottingBuffer	0	0.9	26.5	33.4	52.1	28.7	52.9	40.6	57.3	17.8	61.3
28	16	target	Housekeeper	ACAC	acetyl-Coenzyme_A_carboxylase	0.6	26.2	38.4	54.9	26	53.2	35	58.2	19	64.7
27	16	target	Housekeeper	ACAC	acetyl-Coenzyme_A_carboxylase	1.9	26	39.2	56.6	26	53.1	33.1	58.2	19.8	62.7
26	16	target	Housekeeper	LBP	lipopolysaccharide_binding_protein	2.2	33.3	51.9	67.4	51.5	72.7	93.6	79.5	24.8	72.9
25	16	target	Housekeeper	LBP	lipopolysaccharide_binding_protein	4.6	31.8	53.8	67.7	55.4	72.7	90.7	78	28.1	74
24	9	target	target	Trf	transferrin	2	31.6	42.4	57.7	33.7	58.4	40.8	61.1	22.5	62.3
23	9	target	target	Trf	transferrin	2	30	42.8	55.9	33.2	57.7	43.8	62.6	22.7	63
22	9	target	target	Hmgcr	3-hydroxy-3-methylglutaryl-Coenzyme_A_reductase	16	44.8	63.2	74.1	58.1	96.9	91.7	102.8	87	164.6
21	9	target	target	Hmgcr	3-hydroxy-3-methylglutaryl-Coenzyme_A_reductase	17.2	46.5	64.2	74.8	61.7	96	91.2	119.1	96.4	181.9
20	9	target	target	Ccna1	cyclin_A1	4.4	32.7	44.1	58.8	35.6	59.4	44.8	63.9	23.3	68.3
19	9	target	target	Ccna1	cyclin_A1	4.8	31.4	46	56.8	32.6	59.8	45.2	63.9	23.2	68.1
18	9	target	target	Fasn	fatty_acid_synthase	5.1	32	44	56.4	29.4	55.1	41.5	62.1	26.1	71.2
17	9	target	target	Fasn	fatty_acid_synthase	5	32.7	44.3	56.6	28.1	56.8	42.5	63.6	26.3	71.5
24	10	target	target	Spin	spindlin	5.7	55	51.9	75	35.3	73.9	47.2	89.3	37	92.5
23	10	target	target	Spin	spindlin	5.9	49.2	53	79.7	34.1	74.7	48.8	92.8	36.5	96.8
22	10	target	target	Dsc1	desmocollin_1	2.4	30.3	43	57.6	32.2	57.6	49.5	61.5	37.7	65.7
21	10	target	target	Dsc1	desmocollin_1	3.1	31.3	43.3	55.8	34.8	57.3	49.6	60.1	23.2	63.3
20	10	target	target	Fabp5	fatty_acid_binding_protein_5,_epidermal	4.1	32.4	44.1	56.4	31.3	59.6	40.1	62.3	24.5	69.1
19	10	target	target	Fabp5	fatty_acid_binding_protein_5,_epidermal	3.9	31.7	44.7	58	31.7	58.3	40.7	62.5	25.5	67.4
18	10	target	target	Timp4	tissue_inhibitor_of_metalloproteinase_4	5.1	30.4	44.4	56.7	30	59.5	41.4	60	23	63.4
17	10	target	target	Timp4	tissue_inhibitor_of_metalloproteinase_4	5.3	30.9	44.8	58.4	30.4	57.5	43.5	61.8	32.6	66.2
24	11	target	target	Il1rn	interleukin_1_receptor_antagonist	2.4	32	47.9	64.8	34.3	63.9	45.5	65.8	22.5	66.2
23	11	target	target	Il1rn	interleukin_1_receptor_antagonist	3.4	31.2	50	64.3	35.1	64.2	44.5	66.2	21.7	67.9
22	11	target	target	Tgfa	transforming_growth_factor_alpha	3.2	31.6	47.1	58.4	33	59	44.4	63.4	23.6	66
21	11	target	target	Tgfa	transforming_growth_factor_alpha	3.7	32	45.9	61.1	37	58.5	44.4	63	62.8	99
20	11	target	target	Stfa1	stefin_A1	4	32.3	48.3	61.4	39.7	71.8	53	71.4	24.1	68.8
19	11	target	target	Stfa1	stefin_A1	4.4	33	47	61.2	38.7	72.5	56.6	74.8	30.3	71.6
18	11	target	target	Dsg1	desmoglein_1	4.6	29.7	45	57.5	30.2	56.9	43.4	58.4	24.5	63.3
17	11	target	target	Dsg1	desmoglein_1	4.7	29.8	46.8	56.1	30.1	55.5	43.2	58.6	25.2	65.1
24	12	target	target	Dsc2	desmocollin_2	2.5	32.3	49.6	61.7	36.6	65.1	46.9	66.6	22.7	66.4
23	12	target	target	Dsc2	desmocollin_2	2.5	32.6	47.1	60.7	36.1	64.7	45.9	67.5	22.1	65.3
22	12	target	target	Flna	filamin,_alpha	22.3	66.5	228.1	271.6	67.5	150.7	107.6	197.1	126.4	315.8
21	12	target	target	Flna	filamin,_alpha	22.9	64.9	198.3	240.5	73.7	158	111.7	210.1	156.5	334.2
20	12	target	target	flg	filaggrin	9.3	40.4	68.9	81.1	59.2	83.1	93.2	86.5	28.7	77.4
19	12	target	target	flg	filaggrin	6.2	38.5	66.2	87.1	61	84.7	101.7	91.3	27.6	80.1
18	12	target	target	Ccl27	chemokine_(C-C_motif)_ligand_27	4.4	34.2	46.6	58	29.3	62.6	41.7	60.8	23.5	67.7
17	12	target	target	Ccl27	chemokine_(C-C_motif)_ligand_27	5.7	32.7	47.7	60.1	30.6	60.6	42.4	63.9	22.9	69.7
24	13	target	target	Abl1	v-abl_Abelson_murine_leukemia_oncogene_1	1.9	31.4	44.3	55.4	29.2	54.6	35.3	57.5	21.6	63.1
23	13	target	target	Abl1	v-abl_Abelson_murine_leukemia_oncogene_1	3.3	31	45.4	57.1	30.2	55.9	38.3	58.9	22.1	65.5
22	13	target	target	Napg	N-ethylmaleimide_sensitive_fusion_protein_attachment_protein_gamma	2.6	37.1	55.7	66.7	34	64.7	46.2	69.5	26.3	70.2
21	13	target	target	Napg	N-ethylmaleimide_sensitive_fusion_protein_attachment_protein_gamma	4.4	38.5	54	67.9	37	63.5	45.6	70.4	27.7	75.2
20	13	target	target	Arg1	arginase_1,_liver	5	31.5	47.5	56.8	36	57.4	44.5	60.1	23.3	65.3
19	13	target	target	Arg1	arginase_1,_liver	3.8	32	46	57	33.1	58	46.6	60.9	21.7	63.7
18	13	target	target	Mapk8	mitogen_activated_protein_kinase_8	5.3	33.9	48.2	61.2	33.8	63.8	49.5	67.1	29.5	69.6
17	13	target	target	Mapk8	mitogen_activated_protein_kinase_8	6	34.3	51.1	61.8	35	62.8	50.5	70.4	24.9	71.4
24	14	target	target	LOC230979	0	2.5	38.7	80.8	97.5	72	87.5	133.4	89.3	25.9	73.2
23	14	target	target	LOC230979	0	3.5	39.9	81.7	94.6	71.8	86.5	135.2	94.6	26.4	71.3
22	14	target	target	Scya20	0	2.5	30.7	46.6	57.6	28.1	53.5	37.2	57.7	21.6	65.3
21	14	target	target	Scya20	0	3.1	30.9	46.5	58.1	30	53.8	36	56.9	23.5	64.3
20	14	target	target	Thbs4	thrombospondin_4	3.6	30.7	46.6	57.5	32.4	55.7	36.9	59.5	24	65.6
19	14	target	target	Thbs4	thrombospondin_4	4.7	31	45.2	55.4	29	57	39.1	60.5	21.9	65.8
18	14	target	target	cdk2	cyclin-dependent_kinase_2	6.1	36.1	52.1	65.9	33.2	64.6	47.4	65.5	30.3	70.2
17	14	target	target	cdk2	cyclin-dependent_kinase_2	5.5	37.2	54.3	65.6	33.5	64.7	48.6	67.7	24.9	71.2
24	15	target	target	Cd86	CD86_antigen	1.6	32.2	45	55.6	31.4	56.8	38.1	57	24.1	64.5
23	15	target	target	Cd86	CD86_antigen	2.5	33.1	46.7	56.3	30.2	54.6	36.7	57.9	22.9	64.9
22	15	target	target	Ccni	cyclin_I	13	79.4	108.1	168.9	49.8	151.7	87.2	171.8	96.8	210.2
21	15	target	target	Ccni	cyclin_I	14.7	89.2	86.4	119.2	53.1	155.8	83.6	164.2	97.7	216.9
20	15	target	target	Cdc25b	cell_division_cycle_25_homolog_B_(S._cerevisiae)	7.9	61.9	53.5	64.4	36.4	69.2	44.5	71.3	34.4	99.5
19	15	target	target	Cdc25b	cell_division_cycle_25_homolog_B_(S._cerevisiae)	7.6	57	50.8	63.1	34.1	72.8	43.7	70.8	36.3	100.2
18	15	target	target	Cdh1	cadherin_1	4.8	32.2	47.2	59.1	38.4	59.4	41.3	60.2	24.4	66
17	15	target	target	Cdh1	cadherin_1	3.9	32.8	47.3	58.2	29.3	55.9	41.6	62.4	22.6	67.6
24	16	target	InternalPositiveControl	Gapd	glyceraldehyde-3-phosphate_dehydrogenase	63.1	154.9	147.1	141.1	97.4	236.5	144.9	280.6	98.8	212.1
23	16	target	InternalPositiveControl	Gapd	glyceraldehyde-3-phosphate_dehydrogenase	74	173.6	151.7	150.7	95.7	222	155.1	301.5	107	223.2
22	16	SpottingBuffer	InternalNegativeControl	SpottingBuffer	0	4.4	32.4	41.9	51.7	28.6	55.3	36	59.2	20.6	59.5
21	16	SpottingBuffer	InternalNegativeControl	SpottingBuffer	0	1.7	29.4	44.1	53.3	29.6	50.9	33.1	58.4	20.3	64.1
20	16	target	Housekeeper	ACAC	acetyl-Coenzyme_A_carboxylase	2.9	34.1	46.4	56.9	31.7	53.4	37.3	57.3	21.6	65.6
19	16	target	Housekeeper	ACAC	acetyl-Coenzyme_A_carboxylase	4.2	31.5	44	56.3	26.3	53.5	36.1	58	24.3	62.3
18	16	target	Housekeeper	LBP	lipopolysaccharide_binding_protein	7.1	42	58	67	54.5	77.1	108.7	80.5	23.7	72.7
17	16	target	Housekeeper	LBP	lipopolysaccharide_binding_protein	7.3	40.3	56	66.2	53.1	74.8	106.8	79.7	27.1	74.5
16	9	target	target	Ccl16-ps	0	21.2	76.4	94.5	114.4	92.9	168.6	156.1	172.5	36.8	92.4
15	9	target	target	Ccl16-ps	0	28.4	83.1	94.1	114.8	92.6	168.9	157.7	179.2	33.8	90.7
14	9	target	target	Scyb10	0	12.5	32.2	57.8	57.3	31.1	56.4	47.9	62	52.5	73.2
13	9	target	target	Scyb10	0	14.1	32.6	61.4	57.8	34.6	55.3	51.2	63.6	52.4	71.7
12	9	target	target	Bcl2a1c	B-cell_leukemia/lymphoma_2_related_protein_A1c	9.6	31.1	43	55.3	30.3	53.7	40.3	58.8	24.5	67.6
11	9	target	target	Bcl2a1c	B-cell_leukemia/lymphoma_2_related_protein_A1c	11.9	32	44.2	53.7	27.5	53.7	41.7	58.8	22.4	66.5
10	9	target	target	Calm2	calmodulin_2	49	80.6	77.9	99.2	112.2	376.4	259.3	492.6	187.4	398.9
9	9	target	target	Calm2	calmodulin_2	73.9	113.7	86.6	110.2	115.4	387.8	307.2	514.2	199	417.9
16	10	target	target	cdc2l2	cell_division_cycle_2_homolog_(S._pombe)-like_2	6	36	52.2	63.2	40	78.4	71.4	92.9	38	103.4
15	10	target	target	cdc2l2	cell_division_cycle_2_homolog_(S._pombe)-like_2	8.6	37.4	52.7	62.8	38	85.7	75.2	102.7	42.1	108.6
14	10	target	target	Dsg2	desmoglein_2	13.3	34.2	49.7	61.6	37.7	63.2	47.7	66.4	26.1	65.4
13	10	target	target	Dsg2	desmoglein_2	13.2	35.7	50.4	60.9	37.5	62.4	47.2	66.9	24.9	65.8
12	10	target	target	Flt4	FMS-like_tyrosine_kinase_4	12.9	33.1	45.6	57.3	33.6	53.6	45.7	59.4	23.7	67.3
11	10	target	target	Flt4	FMS-like_tyrosine_kinase_4	14.5	31.9	48.7	55.8	28.1	56.2	46.2	61.4	23.9	65.3
10	10	target	target	Npc1	Niemann_Pick_type_C1	19.3	38	49.3	60.9	38.3	68.6	58.6	74.9	31.1	84.1
9	10	target	target	Npc1	Niemann_Pick_type_C1	22.2	39.1	47	62.1	36	70.9	54.8	74.8	33.8	81.9
16	11	target	target	Ocln	occludin	6.1	31.1	47.1	59.5	31.2	55.5	44	62	24.1	64.6
15	11	target	target	Ocln	occludin	10.2	34.4	48.7	59.8	34.9	59.4	45.2	61.1	25.2	64.8
14	11	target	target	Serpine1	serine_(or_cysteine)_proteinase_inhibitor,_clade_E,_member_1	42.1	45	52	61.8	73.8	73.6	172.3	95.8	42.4	98.4
13	11	target	target	Serpine1	serine_(or_cysteine)_proteinase_inhibitor,_clade_E,_member_1	50	45.9	52.3	59.1	78.6	75.7	182.5	100.5	40.6	99.7
12	11	target	target	Plscr2	phospholipid_scramblase_2	16.9	38.6	50.1	60.3	38.3	63.7	55.4	76.6	25.4	68.1
11	11	target	target	Plscr2	phospholipid_scramblase_2	16.5	37	51.9	60.1	35.8	63.8	58.6	80.3	24.4	67.3
10	11	target	target	Rab7	RAB7,_member_RAS_oncogene_family	92.2	173.6	87.6	109	79	194.3	163.9	298.4	101.7	225.2
9	11	target	target	Rab7	RAB7,_member_RAS_oncogene_family	95.8	186.4	92.8	115	81.1	204.8	165.5	336.8	110	233.8
16	12	target	target	Ripk1	receptor_(TNFRSF)-interacting_serine-threonine_kinase_1	8.2	31.6	46.3	53.8	35	68.5	49.2	74.1	29.8	81.9
15	12	target	target	Ripk1	receptor_(TNFRSF)-interacting_serine-threonine_kinase_1	12.8	34.2	45.6	58.4	37.3	66.5	50.6	78.9	33.9	85
14	12	target	target	Cxcl2	chemokine_(C-X-C_motif)_ligand_2	16.1	35.5	50.7	58.1	42.8	59.4	74.1	67.5	23.8	64.9
13	12	target	target	Cxcl2	chemokine_(C-X-C_motif)_ligand_2	18.5	37.6	50.5	58.1	42.9	58.1	75.1	68.2	21.7	68.2
12	12	target	target	Map2k4	mitogen_activated_protein_kinase_kinase_4	24.9	45.5	48.2	55.8	38.7	72.8	75	98.1	44.7	84.9
11	12	target	target	Map2k4	mitogen_activated_protein_kinase_kinase_4	26.2	48.7	46.7	58.6	36.5	72.9	74.1	103.2	27.1	79.8
10	12	target	target	Sgpl1	sphingosine_phosphate_lyase_1	26.9	56.5	63.4	75.8	52.5	80.9	127.8	115.2	36.4	93.2
9	12	target	target	Sgpl1	sphingosine_phosphate_lyase_1	31.9	56.9	72.6	89.9	55	84.2	133.5	122.7	36.8	93.8
16	13	target	target	Sprr1a	small_proline-rich_protein_1A	8.9	35	52.5	62.8	32.7	60.2	43.9	63.8	22.9	64.1
15	13	target	target	Sprr1a	small_proline-rich_protein_1A	9.8	34.1	51.4	60.5	36.1	61.8	44.6	63.6	23.9	64.9
14	13	target	target	stat6	signal_transducer_and_activator_of_transcription_6	49	113.7	123.5	132.1	69.4	115.8	143.7	181.4	55	105.7
13	13	target	target	stat6	signal_transducer_and_activator_of_transcription_6	57.6	108.1	126.8	133.6	65.3	116.5	144.4	186.2	51.4	112.2
12	13	target	target	Traf1	Tnf_receptor-associated_factor_1	17	37.6	57.5	65.8	38.7	61.4	62.9	69.8	26.1	68.2
11	13	target	target	Traf1	Tnf_receptor-associated_factor_1	21	37.7	58.4	69.9	34.9	61	62.6	72.3	22.9	69.3
10	13	target	target	Traf6	Tnf_receptor-associated_factor_6	21	46.2	63.2	72.4	46.3	80.7	75.2	84.2	25.7	71.3
9	13	target	target	Traf6	Tnf_receptor-associated_factor_6	27.9	48.1	63	73.8	44.3	77.3	77.8	90.8	26.9	75.8
16	14	target	target	Vegfa	vascular_endothelial_growth_factor_A	21.1	38.6	46.9	57.7	51.9	74.3	96.3	78.1	24.6	68.8
15	14	target	target	Vegfa	vascular_endothelial_growth_factor_A	26	38.9	47	56.7	53.4	75.4	111.9	81.6	25	72.1
14	14	target	target	Birc4	baculoviral_IAP_repeat-containing_4	22.6	64.7	74.6	87.7	88.3	113.4	186.9	125.2	32.1	82.2
13	14	target	target	Birc4	baculoviral_IAP_repeat-containing_4	24.4	64.5	74.8	87	85.4	108	178	119.4	29	80.2
12	14	target	target	Arg2	arginase_type_II	14.1	34.2	49.4	59.9	34	58.2	48.7	63.6	27.6	66.9
11	14	target	target	Arg2	arginase_type_II	14.5	34.9	51	59.4	30.7	58.5	46	63.3	23.2	64.8
10	14	target	target	Bcl2-like_	0	38.7	84.8	61.1	75.2	47	82.8	99.8	135.1	28.2	76.3
9	14	target	target	Bcl2-like_	0	44.5	82.6	59.5	74	48.6	83.6	102.3	140.6	29.4	83.7
16	15	target	target	Calm1	calmodulin_1	70.2	166.3	67.7	80.4	76.4	219.3	137.1	304.4	117	234.7
15	15	target	target	Calm1	calmodulin_1	65.3	160.6	77	88.9	83.6	242.9	168.6	376.4	137.1	274.2
14	15	target	target	Casp14	caspase_14	8.8	32.5	49.4	57.4	35.3	55.8	45.4	60.9	24.4	64.5
13	15	target	target	Casp14	caspase_14	14.3	35.7	48.5	56.7	34.5	59.7	50.6	59.8	25.4	67.1
12	15	target	target	Casp6	caspase_6	24.6	49.6	54.3	64.6	39.8	81.9	62.5	96.8	32.1	90.7
11	15	target	target	Casp6	caspase_6	24.8	49.8	54.2	65.8	36.5	83.3	63.3	98.5	33.2	90.8
10	15	target	target	cdc42	cell_division_cycle_42_homolog_(S._cerevisiae)	54.1	112.6	118.7	175.8	55.2	151.1	93	186.8	58.5	135.6
9	15	target	target	cdc42	cell_division_cycle_42_homolog_(S._cerevisiae)	53.6	108.1	107.5	159.6	56.5	152	91.7	181	98.8	228.4
16	16	target	InternalPositiveControl	Gapd	glyceraldehyde-3-phosphate_dehydrogenase	123.7	257.7	109	116.5	82	182.1	121.2	210.8	70.8	164.8
15	16	target	InternalPositiveControl	Gapd	glyceraldehyde-3-phosphate_dehydrogenase	88.5	192.9	126.4	126.5	100.2	226.3	134.9	249.5	86.6	200.2
14	16	SpottingBuffer	InternalNegativeControl	SpottingBuffer	0	6.3	28.3	43.4	52.3	30.8	55	36.6	58.4	21.6	63.4
13	16	SpottingBuffer	InternalNegativeControl	SpottingBuffer	0	15	29.7	41.9	50.7	29.3	52	42.8	57.6	20.9	64.8
12	16	target	Housekeeper	ACAC	acetyl-Coenzyme_A_carboxylase	16.6	31.7	46.2	55.5	29.5	54.4	41.5	58.9	21.9	67.2
11	16	target	Housekeeper	ACAC	acetyl-Coenzyme_A_carboxylase	17.7	35	43.9	55.6	26.7	54.1	41.9	57.9	25	67.8
10	16	target	Housekeeper	LBP	lipopolysaccharide_binding_protein	26.2	48	57.1	65.9	57.6	74.2	146.5	92.8	24.5	77.5
9	16	target	Housekeeper	LBP	lipopolysaccharide_binding_protein	23.3	45.1	58.9	66.4	57.2	78.3	145.8	93.9	26.8	74.6
8	9	target	target	Scya24	0	16.5	36.3	52.1	63.5	43.5	71.5	94.6	77.8	26.1	69.1
7	9	target	target	Scya24	0	20.8	40.6	53.9	62.7	48.5	70.8	87.9	75.9	26.5	66.8
6	9	target	target	Igtp	interferon_gamma_induced_GTPase	16.5	38.8	49.4	59.7	34.3	63.7	65.4	67.4	24.1	68.4
5	9	target	target	Igtp	interferon_gamma_induced_GTPase	22.9	36.3	50.4	61.8	33.8	64.6	63.7	68.6	27.1	68
4	9	target	target	Cdc2a	cell_division_cycle_2_homolog_A_(S._pombe)	91.6	119.6	117.5	124.8	149.2	278.1	276.3	291.1	160.3	351
3	9	target	target	Cdc2a	cell_division_cycle_2_homolog_A_(S._pombe)	88.2	112.1	115.5	122.5	145	275.2	253.3	277.5	168.7	352.6
2	9	target	target	Scya5	0	19.6	36.1	53.9	66	37.8	63.1	75.2	67.5	30.6	73.7
1	9	target	target	Scya5	0	18.8	35.2	51.4	65.9	39.5	60.8	76.6	69	26.8	72.6
8	10	target	target	Mef2c	myocyte_enhancer_factor_2C	19.8	38.3	49.4	60.2	34.5	62.8	54.4	71.7	28	74
7	10	target	target	Mef2c	myocyte_enhancer_factor_2C	21	38.1	50.2	60.2	36.9	64.4	61.3	71.1	30.1	79.4
6	10	target	target	Defb5	defensin_beta_5	19.5	35	50.9	61.5	34.5	63.7	59.5	65.8	26.1	69.1
5	10	target	target	Defb5	defensin_beta_5	24	34.8	50.2	58.9	31.8	61.1	57.7	64.7	23.3	67.5
4	10	target	target	Tollip-pending	0	25.7	38.3	54.5	67.2	34.2	60.3	60.6	67.3	28.3	78.4
3	10	target	target	Tollip-pending	0	26.2	41.9	54.4	67.7	33.9	62	61	65.6	28.1	79.2
2	10	target	target	Ccnf	cyclin_F	37.4	55.4	56.3	67.1	37.9	74.6	61.2	78.8	40.4	114.1
1	10	target	target	Ccnf	cyclin_F	29.9	51	55	67.6	40.8	65.9	64	73.8	39.8	92.1
8	11	target	target	Traf3	Tnf_receptor-associated_factor_3	28.3	48.9	59.8	62.9	31.9	63.7	54.7	84.2	45.7	102.9
7	11	target	target	Traf3	Tnf_receptor-associated_factor_3	24.8	48.3	67.7	62.1	34.1	63.1	55.3	87.3	46.5	98.2
6	11	target	target	Gadd45a	growth_arrest_and_DNA-damage-inducible_45_alpha	22.2	41.9	53.7	60.8	37.4	85.4	66.8	89.5	31.6	76.9
5	11	target	target	Gadd45a	growth_arrest_and_DNA-damage-inducible_45_alpha	25	39.9	56.1	61.5	38.8	86.3	67	93.6	32.9	76.3
4	11	target	target	Cd80	CD80_antigen	23	33.3	49.1	55.6	29.5	54.9	42.5	58.7	22.7	65.9
3	11	target	target	Cd80	CD80_antigen	21.6	35	49.4	58.1	26.7	57	50.9	59.4	24.9	66.2
2	11	target	target	Il1rl1l	interleukin_1_receptor-like_1_ligand	38.4	52.7	56.4	66.2	36.3	73.9	53.5	74.6	29.6	80.3
1	11	target	target	Il1rl1l	interleukin_1_receptor-like_1_ligand	35.7	50.8	57.9	67.1	39.3	72.5	58.7	66.5	37.9	87.3
8	12	target	target	Defb1	defensin_beta_1	24.9	45.4	68.1	77.3	80.5	93.7	208.4	120.9	26.2	72
7	12	target	target	Defb1	defensin_beta_1	22.6	45.3	70.8	77	85	97.9	204.7	123	25.7	72.3
6	12	target	target	Traf2	Tnf_receptor-associated_factor_2	29.3	50.1	64.7	70	35.1	66.9	63.4	86.3	32.7	76.6
5	12	target	target	Traf2	Tnf_receptor-associated_factor_2	31.2	42.3	65.3	71.5	32.6	66.3	64.5	82.9	29.2	72.2
4	12	target	target	Defcr	defensin_related_cryptdin_peptide	20.4	36.5	80.5	66.7	33.2	58.3	52.8	61.3	23.3	61.4
3	12	target	target	Defcr	defensin_related_cryptdin_peptide	17.8	35.3	51	58	30.8	60.9	54.4	62.9	23.9	66.6
2	12	target	target	Cdk7	cyclin-dependent_kinase_7_(homolog_of_Xenopus_MO15_cdk-activating_kinase)	29.1	43.5	67.6	77.2	43.3	87.1	70.8	82.3	39.6	86.7
1	12	target	target	Cdk7	cyclin-dependent_kinase_7_(homolog_of_Xenopus_MO15_cdk-activating_kinase)	30.3	44.2	64.8	75.9	45.6	82.5	69.9	64.7	31.4	76.2
8	13	target	target	Itga9	integrin_alpha_9	21.4	35.1	55.6	58	31.6	56.7	56.7	63.6	25.1	64.4
7	13	target	target	Itga9	integrin_alpha_9	20	35.1	54.2	59	34.3	59.6	58	64.3	23.6	65.6
6	13	target	target	Birc1a	baculoviral_IAP_repeat-containing_1a	16.9	36	54.1	64.2	41.1	68	73.9	74.2	25.6	67.2
5	13	target	target	Birc1a	baculoviral_IAP_repeat-containing_1a	19.9	35.2	54.8	65.2	42.3	69.4	74.3	74.2	26.3	67.4
4	13	target	target	Nmyc1	neuroblastoma_myc-related_oncogene_1	18.6	34.9	47.5	57.2	30.2	55.4	51.5	61.9	24.3	68
3	13	target	target	Nmyc1	neuroblastoma_myc-related_oncogene_1	19.1	33.4	47.4	59.5	28.3	53.5	56.6	61.4	25.3	66.6
2	13	target	target	cdc6	cell_division_cycle_6_homolog_(S._cerevisiae)	29.2	54.7	117.5	120.5	71.2	114.7	156.2	137.5	104.1	203
1	13	target	target	cdc6	cell_division_cycle_6_homolog_(S._cerevisiae)	28.2	54.5	113.6	121.2	68.4	104.6	123.9	79.4	104.9	194.3
8	14	target	target	Nrp2	neuropilin_2	25.2	46.6	66.3	71.1	40	70.5	72.6	80.9	40.4	92.5
7	14	target	target	Nrp2	neuropilin_2	29.5	47.8	64.1	70.2	41.6	70	74.1	80.6	43.3	94.8
6	14	target	target	Rac1	RAS-related_C3_botulinum_substrate_1	121	209.4	127.5	160.7	88.7	243.4	219.1	401.9	168.3	357.5
5	14	target	target	Rac1	RAS-related_C3_botulinum_substrate_1	113.4	199.8	134.2	172	87.5	244.1	215.5	431.5	168.1	359
4	14	target	target	Mapk9	mitogen_activated_protein_kinase_9	25.3	48	53.6	67.7	37.5	87.3	78.2	101.8	34.9	97.2
3	14	target	target	Mapk9	mitogen_activated_protein_kinase_9	33.3	49.9	52.8	66.4	40	95.9	76.5	79.5	34.8	98.8
2	14	target	target	Ccnc	cyclin_C	28.5	40.2	51.1	66.4	36.5	69.8	63.3	67	28.8	71.5
1	14	target	target	Ccnc	cyclin_C	25.5	40.8	48.3	67.3	36.6	68.2	62.6	60.2	28.2	68.9
8	15	target	target	Scyb13	0	19.8	38.6	58.1	65.3	52	72.5	110.6	77.5	22.7	68.3
7	15	target	target	Scyb13	0	19.3	39	57.3	64.1	59.7	72.5	109.5	77.5	24.6	69.9
6	15	target	target	il4	interleukin_4	17.3	35.7	49.5	61	36.4	61.4	64.8	68.7	27.9	67.5
5	15	target	target	il4	interleukin_4	19.9	34.5	48.6	64.4	34.4	61.4	65.3	67.5	25.2	65
4	15	target	target	Mcmd2	mini_chromosome_maintenance_deficient_2_(S._cerevisiae)	42.4	77.6	72.5	79.3	41.8	86.9	75.3	130.1	52.4	135.8
3	15	target	target	Mcmd2	mini_chromosome_maintenance_deficient_2_(S._cerevisiae)	39.1	73	76.7	81.4	43.8	92.7	74.5	102.7	50.2	137.6
2	15	target	target	Cdkn1b	cyclin-dependent_kinase_inhibitor_1B_(P27)	17.9	42.9	49.4	65.9	41.5	74.8	67.7	75	33.2	95.9
1	15	target	target	Cdkn1b	cyclin-dependent_kinase_inhibitor_1B_(P27)	19.3	42	48.9	65.8	37.7	63.4	67.5	65.3	30.4	78.5
8	16	target	InternalPositiveControl	Gapd	glyceraldehyde-3-phosphate_dehydrogenase	112.6	189.6	139.3	134.6	86.8	193.4	201.9	346.9	87.2	216
7	16	target	InternalPositiveControl	Gapd	glyceraldehyde-3-phosphate_dehydrogenase	107.9	170	132.1	134.6	92.7	212.8	167.3	296.6	78.2	191.7
6	16	SpottingBuffer	InternalNegativeControl	SpottingBuffer	0	11	30.4	39.3	53.7	28.2	53.9	41.7	58.2	24.1	67
5	16	SpottingBuffer	InternalNegativeControl	SpottingBuffer	0	14.1	32.1	39.3	53	27.4	54.1	39.9	57.1	23.6	66.5
4	16	target	Housekeeper	ACAC	acetyl-Coenzyme_A_carboxylase	18.6	35.9	41.3	55.4	29.6	53.4	49.7	59.5	26.6	67.3
3	16	target	Housekeeper	ACAC	acetyl-Coenzyme_A_carboxylase	17.9	33.4	41.3	55.5	27.7	53.5	42.2	58	24	67.2
2	16	target	Housekeeper	LBP	lipopolysaccharide_binding_protein	20.9	37.7	53.3	65.9	55.9	68.1	144.4	86.7	29.9	76.8
1	16	target	Housekeeper	LBP	lipopolysaccharide_binding_protein	20.2	38	49.4	66	54.3	70.2	136.7	83.1	26.7	74.2
32	17	target	target	Birc3	baculoviral_IAP_repeat-containing_3	4.4	35.8	54.9	67.1	47	73.9	53.5	67.2	24.3	66.2
31	17	target	target	Birc3	baculoviral_IAP_repeat-containing_3	4.5	34.7	62	71.9	43.6	72.2	55.5	66.9	26.3	68
30	17	target	target	ATM	ataxia_telangiectasia_mutated_homolog_(human)	1.5	32.8	56.9	74.5	29.4	66.8	47.3	68.3	25.5	72.4
29	17	target	target	ATM	ataxia_telangiectasia_mutated_homolog_(human)	1.3	31.3	58.8	72.6	32.8	66.4	44.4	70.5	26.6	76.3
28	17	target	target	Ctsd	cathepsin_D	126.7	294.6	180	340.8	102.8	261.4	215.7	362.9	120.8	253.3
27	17	target	target	Ctsd	cathepsin_D	120.5	291.7	175.1	330.5	102.5	261.2	223.3	378	101.7	259.5
26	17	target	target	Lama1	laminin,_alpha_1	3.8	29	41.3	57.7	29.7	54	35.1	58.3	18.6	65.2
25	17	target	target	Lama1	laminin,_alpha_1	1.4	26.8	42.4	54.9	28.8	56.4	36.7	58.3	20.4	64.7
32	18	target	target	Cdc25a	cell_division_cycle_25_homolog_A_(S._cerevisiae)	20.8	57.3	44.3	59.4	35.4	74.1	42.1	74.6	22.8	68.2
31	18	target	target	Cdc25a	cell_division_cycle_25_homolog_A_(S._cerevisiae)	11	57.6	49	59.8	33.8	68.7	47.3	73	29.4	75.1
30	18	target	target	Tgfb1	transforming_growth_factor,_beta_1	16.3	61.3	50.2	68.5	44.2	94.2	75.6	92.2	29.3	79.4
29	18	target	target	Tgfb1	transforming_growth_factor,_beta_1	13.9	60.8	50.8	69.5	46.4	96.2	80	106.5	31.1	79.9
28	18	target	target	Ccr7	chemokine_(C-C_motif)_receptor_7	1.1	27.2	42.8	59.1	30	54.7	37.3	58.6	20.6	65.1
27	18	target	target	Ccr7	chemokine_(C-C_motif)_receptor_7	1.1	26.7	43.5	60.2	30.8	57	36.3	57.2	20.1	64.4
26	18	target	target	Cdkn2b	cyclin-dependent_kinase_inhibitor_2B_(p15,_inhibits_CDK4)	1.5	30.3	46.7	62.5	32.9	60	38.4	61.2	19.6	66.7
25	18	target	target	Cdkn2b	cyclin-dependent_kinase_inhibitor_2B_(p15,_inhibits_CDK4)	2.2	30.8	48.4	64.4	34.7	60.9	39.5	59.8	21.9	66.9
32	19	target	target	Smpd1	sphingomyelin_phosphodiesterase_1,_acid_lysosomal	22.6	59.2	44.9	70.9	34.6	75.9	41.6	75.7	24.3	71.3
31	19	target	target	Smpd1	sphingomyelin_phosphodiesterase_1,_acid_lysosomal	4.5	54.6	47	74	35.9	74.4	48.8	73.9	24.5	77.5
30	19	target	target	Ccnd1	cyclin_D1	19	72.6	80	74.2	49.3	112.9	77.4	107.3	80.6	129.4
29	19	target	target	Ccnd1	cyclin_D1	9.3	63.9	84	73.2	52.9	112.5	75.3	119.6	85.1	127.4
28	19	target	target	Casp7	caspase_7	1.2	30	47.9	64.2	31.2	59.2	39.7	61.2	24.5	66.2
27	19	target	target	Casp7	caspase_7	5.5	33.1	47.3	61.4	30.8	59.6	39	62	24.4	68.5
26	19	target	target	Scya22	0	1.5	28.9	43.8	56.2	29.1	55.3	37.3	59.1	23	63.6
25	19	target	target	Scya22	0	2.1	28.4	45.4	57.6	31	57.7	36.5	58.4	22.4	63.8
32	20	target	target	Scarb2	scavenger_receptor_class_B,_member_2	8.6	44.3	44.5	66.2	34.5	79.9	44.3	78.6	29.8	75.3
31	20	target	target	Scarb2	scavenger_receptor_class_B,_member_2	3.8	40.8	45.8	70.6	34.6	80.8	65	73.7	30.8	78.3
30	20	target	target	Ccne1	cyclin_E1	14.2	62.5	66.9	75.5	37.5	78.1	61.7	79	38	94.3
29	20	target	target	Ccne1	cyclin_E1	6.8	54.6	68.6	74.6	40.1	73.9	58.1	92.8	38.8	90.7
28	20	target	target	Ccng2	cyclin_G2	13.7	47.9	51.1	106.3	50	80.2	86	92	39.7	84.9
27	20	target	target	Ccng2	cyclin_G2	13.6	49.5	51.6	108.4	51.9	84.8	86.1	92.7	29.9	85.7
26	20	target	target	Ccng	0	15.6	86.2	154.2	164.5	49	94.8	78.9	152.1	96.7	234.7
25	20	target	target	Ccng	0	17.7	91.3	147.4	156.4	45.2	83.6	77.1	135.7	96.1	236.5
32	21	target	target	Catna2	catenin_alpha_2	1.3	28.3	36.4	55.3	30.1	55.9	37.2	64.2	19.7	65.4
31	21	target	target	Catna2	catenin_alpha_2	1.1	26.4	38.4	53.6	27.5	55.4	54.9	57.5	22.3	63.2
30	21	target	target	Ccnd2	cyclin_D2	57.1	118	137	133.2	59	126.1	99.2	139.1	91.2	144.4
29	21	target	target	Ccnd2	cyclin_D2	51.8	112.4	144.2	140.8	62.2	124.5	100.8	149.6	92.1	155.7
28	21	target	target	Tnf	tumor_necrosis_factor	2	27.6	42.7	59.4	29.8	55.7	40.2	58.9	22.5	63.6
27	21	target	target	Tnf	tumor_necrosis_factor	3.1	29.7	40.8	57.5	30.8	57	38.1	60.1	22.7	64.5
26	21	target	target	Ccr6	chemokine_(C-C_motif)_receptor_6	2.3	27.5	45.8	60.4	31.2	55.6	38.2	57.9	22.8	63.6
25	21	target	target	Ccr6	chemokine_(C-C_motif)_receptor_6	1.8	29.4	44.2	59.7	30.9	53.7	37	57.6	22.1	65.6
32	22	target	target	Agtr1a	angiotensin_receptor_1a	0.6	27.6	34.2	56	28.2	55.9	38.8	66	19.8	63.2
31	22	target	target	Agtr1a	angiotensin_receptor_1a	0.7	27.8	39.3	58	29.3	54	58.5	59	22.2	66.1
30	22	empty	empty	Empty	0	0.6	25.2	33.2	51.5	25.6	53.5	41.1	56.6	20.1	62
29	22	empty	empty	Empty	0	0.8	28.1	35	51.7	26.5	53	35.5	56.4	19.2	63.5
28	22	empty	empty	Empty	0	0.9	24.9	34.4	50.9	25.9	51.7	35.1	55.4	21.4	64.7
27	22	empty	empty	Empty	0	1	25.7	34	51.4	27.8	54.9	32.7	58.2	17.5	61.6
26	22	empty	empty	Empty	0	1.1	27.8	37.4	52	27.2	52.7	33.7	56.7	20.6	62.4
25	22	empty	empty	Empty	0	1.6	26.1	37.5	50.8	26.7	53.5	31.9	57.8	19.7	63
32	23	target	target	Bin1	bridging_integrator_1	25.7	101.5	62.7	82	48.3	112.4	61.3	97.6	41.3	101.7
31	23	target	target	Bin1	bridging_integrator_1	26.4	103.1	73.8	87.7	48.6	110.8	72.1	113.3	41.3	104.4
30	23	empty	empty	Empty	0	0.7	26.9	35.2	51	23.7	54.1	40.5	57.5	20.9	62.4
29	23	empty	empty	Empty	0	0.8	26.5	34	51.7	25.5	51.4	39.4	56.8	19.8	62
28	23	empty	empty	Empty	0	1.1	27.5	34.4	52.4	27.1	54.1	36.7	55.4	21.6	63.4
27	23	empty	empty	Empty	0	1.3	27.5	34.3	51.2	25.5	53.3	34.2	57.2	21.2	63.7
26	23	empty	empty	Empty	0	2	28.5	37	53.2	26.8	51.4	34.8	56.1	22	65.8
25	23	empty	empty	Empty	0	1.4	28.6	38.7	52	31.1	55.6	33.4	58.1	21.2	65.3
32	24	target	InternalPositiveControl	Gapd	glyceraldehyde-3-phosphate_dehydrogenase	172.5	318.6	113.7	121.6	97.2	211.3	107.8	153.4	101.4	190.9
31	24	target	InternalPositiveControl	Gapd	glyceraldehyde-3-phosphate_dehydrogenase	165.1	307.5	122.5	127.6	85.8	177.2	101.6	150.8	101.9	186.9
30	24	SpottingBuffer	InternalNegativeControl	SpottingBuffer	0	2.6	29.6	35.9	51.8	23.4	55.2	42.6	57.4	20.8	62.4
29	24	SpottingBuffer	InternalNegativeControl	SpottingBuffer	0	1.1	27.2	34	52.4	27	53.6	40.1	57.6	20.5	63.2
28	24	target	Housekeeper	ACAC	acetyl-Coenzyme_A_carboxylase	0.7	27.8	41.6	58.2	26.4	52.4	39.1	58.2	24.1	64.4
27	24	target	Housekeeper	ACAC	acetyl-Coenzyme_A_carboxylase	1.4	28.2	41.6	59.1	32	56.6	40.4	58.8	21.9	64.4
26	24	target	Housekeeper	LBP	lipopolysaccharide_binding_protein	4.3	46.8	59.3	73.5	55.4	74.7	118.8	85.8	25.1	75.7
25	24	target	Housekeeper	LBP	lipopolysaccharide_binding_protein	5.1	46.2	59.4	72.9	58.2	77	120.2	82.1	23.6	73
24	17	target	target	Ccr5	chemokine_(C-C_motif)_receptor_5	1.9	30.6	43.6	56.4	30.1	55	36.2	58.7	22.2	64.7
23	17	target	target	Ccr5	chemokine_(C-C_motif)_receptor_5	2.8	32.8	45.9	53.6	28.2	56.2	37.7	58.6	25	65.5
22	17	target	target	Fcgr2b	Fc_receptor,_IgG,_low_affinity_IIb	3	33.1	48.8	55.3	39.3	57.1	45.2	58.5	51.7	67.1
21	17	target	target	Fcgr2b	Fc_receptor,_IgG,_low_affinity_IIb	2.9	32.4	47.5	55.9	39.5	55.6	46.4	59.2	23.3	61.7
20	17	target	target	Dffa	DNA_fragmentation_factor,_alpha_subunit	4.2	42.3	56.1	67	44.6	66.2	48.9	64.6	26.2	71.6
19	17	target	target	Dffa	DNA_fragmentation_factor,_alpha_subunit	4.9	43.1	56	70.4	38	66.3	52.2	67.4	26.5	72.7
18	17	target	target	Fos	FBJ_osteosarcoma_oncogene	6.7	36.8	52.2	62.1	32.7	60.9	46.6	63.7	25.1	68.4
17	17	target	target	Fos	FBJ_osteosarcoma_oncogene	5.5	34.9	52.7	65	29.9	61.2	45.5	62.4	23.6	65.8
24	18	target	target	Ccnb1	cyclin_B1	6.1	48.7	66	73.2	33.5	73.4	44.4	76.3	48	106.8
23	18	target	target	Ccnb1	cyclin_B1	5.5	47.3	62.8	69	35.1	71.9	44.3	76.2	49.7	107.4
22	18	target	target	Thbs1	thrombospondin_1	37.8	51.2	91	113.1	66.9	92.5	102.8	86.4	28.2	78
21	18	target	target	Thbs1	thrombospondin_1	37	46	76.4	93.5	68.3	92.5	98.5	82.6	28.4	78.2
20	18	target	target	Bcl2l10	Bcl2-like_10	3.3	35.9	50.2	59.4	31.3	59.4	39.6	61.2	24	64.5
19	18	target	target	Bcl2l10	Bcl2-like_10	3.9	37.3	46	58.7	29	56.4	41.5	59.6	27.2	66.9
18	18	target	target	Sitpec-pending	signaling_intermediate_in_Toll_pathway-evolutionarily_conserved	6.7	52	51	62.1	34.9	64	47.4	74.1	35.4	86.6
17	18	target	target	Sitpec-pending	signaling_intermediate_in_Toll_pathway-evolutionarily_conserved	7.1	48.7	51.5	63.9	33.3	64.4	49.4	73.8	34.2	85
24	19	target	target	Pcna	proliferating_cell_nuclear_antigen	34.5	103.4	159.3	117.5	92	260.9	106.9	253.3	220.4	375.9
23	19	target	target	Pcna	proliferating_cell_nuclear_antigen	33.4	103.9	153.6	114.8	86.9	249.7	106.7	222.9	196.2	315.2
22	19	target	target	Ccl1	chemokine_(C-C_motif)_ligand_1	3.8	32.2	45.1	55	32.1	54.8	39.4	58.1	24.4	66
21	19	target	target	Ccl1	chemokine_(C-C_motif)_ligand_1	4.9	29	45.7	56.8	34.3	52.9	38.1	59.9	25.1	63.8
20	19	target	target	Ptpn11	protein_tyrosine_phosphatase,_non-receptor_type_11	5.1	46.7	54	60.7	35.6	57.7	51.7	67	28.7	73.9
19	19	target	target	Ptpn11	protein_tyrosine_phosphatase,_non-receptor_type_11	4.8	42.9	47.9	59.4	32.2	59.8	51.2	66.1	30.8	75
18	19	target	target	Nek3	NIMA_(never_in_mitosis_gene_a)-related_expressed_kinase_3	2.8	35.2	50.5	59.5	31.5	60	43.5	63.1	25	68.2
17	19	target	target	Nek3	NIMA_(never_in_mitosis_gene_a)-related_expressed_kinase_3	2.3	36.5	49	61.7	30.6	59.9	43	62.7	27.8	69.2
24	20	target	target	Bcl2	B-cell_leukemia/lymphoma_2	3.2	42.1	50.2	63.2	31.3	61.2	62.8	74.9	24.2	69.1
23	20	target	target	Bcl2	B-cell_leukemia/lymphoma_2	4.1	47.3	49.7	62.7	31.6	60.5	40.5	63.7	25.2	68.1
22	20	target	target	Smpd2	sphingomyelin_phosphodiesterase_2,_neutral	6.6	41.1	53.5	66.7	35.9	63.6	44.7	68.4	26.1	71.8
21	20	target	target	Smpd2	sphingomyelin_phosphodiesterase_2,_neutral	9.4	41	56.5	62.3	38.6	63.3	44.1	66.7	27.8	70.9
20	20	target	target	Man2b1	mannosidase_2,_alpha_B1	5.6	41.5	50.2	60.3	34.1	55.5	38.6	60.9	30.4	73
19	20	target	target	Man2b1	mannosidase_2,_alpha_B1	4.2	43.3	48.2	61.5	27.5	54.6	39.4	61.1	27.6	73.4
18	20	target	target	Nek2	NIMA_(never_in_mitosis_gene_a)-related_expressed_kinase_2	8.7	72.3	52.7	64.5	39.5	71.7	57.1	86	35.9	90.7
17	20	target	target	Nek2	NIMA_(never_in_mitosis_gene_a)-related_expressed_kinase_2	5.2	64.6	50.8	63.2	39.2	71.2	56.3	80.4	34.2	89.1
24	21	target	target	Birc1e	baculoviral_IAP_repeat-containing_1e	2.9	35.1	48.8	65.6	33.9	63.3	40.5	63.6	23	68.7
23	21	target	target	Birc1e	baculoviral_IAP_repeat-containing_1e	4.6	40.1	51.6	64.7	33.7	63	40.7	60.9	24	66.2
22	21	target	target	Cd3e	CD3_antigen,_epsilon_polypeptide	4.2	34.4	54.8	67.9	42.9	67.9	51.2	67.7	25.9	66.9
21	21	target	target	Cd3e	CD3_antigen,_epsilon_polypeptide	7.6	36.2	57.3	66.3	42.6	66.7	49.8	66.4	26.6	67.4
20	21	target	target	Hmgcs1	3-hydroxy-3-methylglutaryl-Coenzyme_A_synthase_1	61.5	116.5	102.2	120.5	75.1	109.4	120.6	132.1	211.3	399.5
19	21	target	target	Hmgcs1	3-hydroxy-3-methylglutaryl-Coenzyme_A_synthase_1	58	123.7	86.5	101.1	69	105.3	121.6	137.9	191.3	364.6
18	21	target	target	Cdk9	cyclin-dependent_kinase_9_(CDC2-related_kinase)	16.5	85.3	52.9	61.3	31	62.5	54.1	82.7	39.9	96.3
17	21	target	target	Cdk9	cyclin-dependent_kinase_9_(CDC2-related_kinase)	7.9	74.6	49.2	59.6	28.7	62.3	49.6	72.5	34.8	92.7
24	22	target	target	mSpp1	0	12.7	81.7	103.8	135.5	43	71.5	65	99.8	57.7	134.2
23	22	target	target	mSpp1	0	13	80.7	97.3	126.8	46	100	64.7	93.7	55.5	130.4
22	22	empty	empty	Empty	0	2.4	26	41.3	54.2	27.7	52.6	33.2	57	21.4	66.4
21	22	empty	empty	Empty	0	5.6	27.2	43.4	54.7	30	51.7	33.4	55.9	23.4	65.2
20	22	empty	empty	Empty	0	1.4	29.9	41.7	53.9	28.3	52.9	33.9	57.2	21.6	64.9
19	22	empty	empty	Empty	0	1	30.9	43.5	54	28.9	56	35.5	58.5	22.9	64.6
18	22	empty	empty	Empty	0	0.6	28.6	42.9	53.8	24.9	52.6	35.3	56	23.1	64
17	22	empty	empty	Empty	0	0.2	29.3	40.4	50.5	24.6	52.8	35.4	57.1	23	64.3
24	23	target	target	Akt	0	83.5	226.4	124	136.7	57.4	121.4	85.9	188	112.4	223.2
23	23	target	target	Akt	0	81.7	231.6	110	123.7	53	110.5	75.9	145.1	109.4	199
22	23	empty	empty	Empty	0	1.8	26.1	40.9	53	30	52.7	35.2	56.6	22.5	64
21	23	empty	empty	Empty	0	5.3	28	41.7	54.1	30.8	52.7	35.5	57.9	23	64.1
20	23	empty	empty	Empty	0	1.2	29.3	42	53.1	30.9	52.2	36	56	23.9	65.5
19	23	empty	empty	Empty	0	0.4	31.2	39.8	51.5	27.8	52.6	38	56.8	24.3	62.8
18	23	empty	empty	Empty	0	0.1	31.2	50.8	54.9	24.3	52.3	37.2	57.7	22.6	65.3
17	23	empty	empty	Empty	0	0.1	26.3	45.4	53.8	25.4	52.4	35.4	57.9	23.2	66.2
24	24	target	InternalPositiveControl	Gapd	glyceraldehyde-3-phosphate_dehydrogenase	165.3	315.1	129.8	132.3	85.8	184.5	163.6	307.7	130.5	253.9
23	24	target	InternalPositiveControl	Gapd	glyceraldehyde-3-phosphate_dehydrogenase	124.6	253.6	125.6	129.7	81.9	172.8	134	199	102	196.9
22	24	SpottingBuffer	InternalNegativeControl	SpottingBuffer	0	6.2	27.9	40.9	53.9	31	53.1	35.6	61.7	23.3	64.5
21	24	SpottingBuffer	InternalNegativeControl	SpottingBuffer	0	5.5	28.3	46.4	53.7	28.7	52.5	35.2	58	21.5	64.3
20	24	target	Housekeeper	ACAC	acetyl-Coenzyme_A_carboxylase	1.9	29.8	45.6	56.7	27.7	53.6	41.2	58.6	24.8	65.7
19	24	target	Housekeeper	ACAC	acetyl-Coenzyme_A_carboxylase	1.2	33.4	45.8	57.4	28.6	54.2	39.5	57.1	26.7	65.6
18	24	target	Housekeeper	LBP	lipopolysaccharide_binding_protein	2.3	51.7	66.6	72.4	65.5	80.2	124.2	86.5	30.8	77.1
17	24	target	Housekeeper	LBP	lipopolysaccharide_binding_protein	1.3	47.6	67.1	72.4	60.9	78.9	128.5	80.2	28.8	77.7
16	17	target	target	Birc1g	0	9.8	57	65.4	80.1	54.3	83.1	77.8	88.8	28.4	78.7
15	17	target	target	Birc1g	0	14.9	58.4	66.4	78.3	53.6	80.7	82.8	87.5	28.6	79.6
14	17	target	target	Cd8a	CD8_antigen,_alpha_chain	12.4	33.1	44.6	56.4	34	55.4	40.6	57.7	21.5	67.1
13	17	target	target	Cd8a	CD8_antigen,_alpha_chain	16.5	34	44.9	57.4	31	54.7	42.5	59	23.2	66.2
12	17	target	target	Aatk	apoptosis-associated_tyrosine_kinase	25.1	51.8	62.8	74.9	41	74.6	66.3	84.7	25.1	72.9
11	17	target	target	Aatk	apoptosis-associated_tyrosine_kinase	24.6	52.3	61.8	74.4	41.9	71.7	67.5	86.7	26.3	75.2
10	17	target	target	Birc2	baculoviral_IAP_repeat-containing_2	30.4	40.6	53.3	60.6	34.1	58.5	51.2	68.7	28.9	69.8
9	17	target	target	Birc2	baculoviral_IAP_repeat-containing_2	25.9	41.9	54.8	60.8	33.4	60.1	54.1	69.7	28.2	70.9
16	18	target	target	L1cam	L1_cell_adhesion_molecule	5.2	37.6	48.2	59.1	28.4	55.8	43.1	61.5	26.1	69.9
15	18	target	target	L1cam	L1_cell_adhesion_molecule	4.6	36.8	46.8	56	31	56.8	43.1	62.1	25.7	70.4
14	18	target	target	Nek1	NIMA_(never_in_mitosis_gene_a)-related_expressed_kinase_1	10	36.9	44.8	53.3	30.2	55.9	42.5	65	27.4	72.7
13	18	target	target	Nek1	NIMA_(never_in_mitosis_gene_a)-related_expressed_kinase_1	13.3	36.7	44.9	55.8	32.3	56.6	44	64.2	26	73.5
12	18	target	target	Cidea	cell_death-inducing_DNA_fragmentation_factor,_alpha_subunit-like_effector_A	13.1	36	46	57.9	30.9	55	41.5	59	22.2	65.3
11	18	target	target	Cidea	cell_death-inducing_DNA_fragmentation_factor,_alpha_subunit-like_effector_A	18.7	35.4	45.6	54.4	28.7	55.2	42.4	61	23	67.3
10	18	target	target	Ccr8	chemokine_(C-C_motif)_receptor_8	26.6	51.8	49	58.7	36.1	61.2	49.3	63	24.3	66.1
9	18	target	target	Ccr8	chemokine_(C-C_motif)_receptor_8	26.1	40.7	49.5	61.2	37.8	61.3	51	62.7	23.3	69.5
16	19	target	target	Cdkn2c	cyclin-dependent_kinase_inhibitor_2C_(p18,_inhibits_CDK4)	23.2	145.3	56.6	76.9	36.7	79.3	69	136.2	55.4	151.2
15	19	target	target	Cdkn2c	cyclin-dependent_kinase_inhibitor_2C_(p18,_inhibits_CDK4)	27.2	142.3	56	79	42.5	88.4	70.7	142.3	53.6	142.2
14	19	target	target	Ccnb2	cyclin_B2	16	60.1	50.8	60.4	36.4	70.8	52.5	95.8	30.1	78.9
13	19	target	target	Ccnb2	cyclin_B2	13.4	57.5	49.3	60.3	35.3	73.2	51.4	96.7	28.7	77
12	19	target	target	Ccl9	chemokine_(C-C_motif)_ligand_9	23.9	46.6	54.7	62.5	41.5	71.9	64.4	82.8	26.3	68.9
11	19	target	target	Ccl9	chemokine_(C-C_motif)_ligand_9	28	44.4	54.2	63.2	38.8	68.9	63.1	82.2	30.5	70.9
10	19	target	target	Acac	acetyl-Coenzyme_A_carboxylase	30.3	50	59.2	68.4	65.5	78	146.1	93.6	27.6	77.8
9	19	target	target	Acac	acetyl-Coenzyme_A_carboxylase	30.7	48.4	61.4	71.1	68.4	81.7	151.8	90.8	25.8	75.4
16	20	target	target	Il23a	interleukin_23,_alpha_subunit_p19	1.3	34.3	47.6	58.3	31.9	56.6	40.3	60.5	24.6	64.3
15	20	target	target	Il23a	interleukin_23,_alpha_subunit_p19	1.4	34	45.8	59.8	34.3	56.9	41	59.7	26.9	67.3
14	20	target	target	Sptlc1	serine_palmitoyltransferase,_long_chain_base_subunit_1	11.3	47.8	51.3	64.9	34.9	59.7	47.8	73.5	34.2	83.2
13	20	target	target	Sptlc1	serine_palmitoyltransferase,_long_chain_base_subunit_1	13.9	46.1	55.3	67.8	36.6	60.9	47.2	70.8	30.5	82.2
12	20	target	target	Cd36	CD36_antigen	23.8	36.1	48.4	57.8	31.6	56.3	43.8	60.1	26.3	66.3
11	20	target	target	Cd36	CD36_antigen	20.7	37.2	48	57	30.6	56	43.3	59.6	25.5	67.7
10	20	target	target	Tlr9	toll-like_receptor_9	21.8	34.4	50.1	60.3	31.8	52.9	44.9	61.8	25.2	67.4
9	20	target	target	Tlr9	toll-like_receptor_9	22.6	35.1	50.3	59.5	30.9	54.2	45.7	59.1	24.1	65.5
16	21	target	target	Ccnt1	cyclin_T1	26.9	89.2	56.6	66.8	43.8	83.6	75.5	116	45.8	108.7
15	21	target	target	Ccnt1	cyclin_T1	30.9	97.5	57.5	67.3	44.1	83.4	73	113.3	44.3	103.3
14	21	target	target	Ccna2	cyclin_A2	19.8	92.3	77.5	85.5	45.1	99.7	59.6	109.6	66.2	157.2
13	21	target	target	Ccna2	cyclin_A2	23.4	77.6	77.5	84.1	45.1	99.6	60.3	110.9	54.8	129.7
12	21	target	target	Faf1	Fas-associated_factor_1	35.4	78.4	75	89.3	53.1	102.3	86.3	130.5	57.5	135.3
11	21	target	target	Faf1	Fas-associated_factor_1	34	70.3	74.4	85.4	46.5	103.9	93.2	121.7	56.9	136.7
10	21	target	target	Hira	histone_cell_cycle_regulation_defective_homolog_A_(S._cerevisiae)	42.3	84.2	80.9	89.5	64.3	107.9	108.2	130.1	42	109
9	21	target	target	Hira	histone_cell_cycle_regulation_defective_homolog_A_(S._cerevisiae)	39	77.5	78.7	91.4	63.7	108.8	110.3	129.1	43.1	108.7
16	22	target	target	Dusp12	dual_specificity_phosphatase_12	1.8	42.3	59.3	68.4	32.8	61.1	52	69.2	32.5	81
15	22	target	target	Dusp12	dual_specificity_phosphatase_12	2.7	41.2	59.5	66.9	38.9	59.5	52.4	70.2	32	75.8
14	22	empty	empty	Empty	0	3	28.2	42	53.1	29.9	51.8	35.7	57.7	24.9	63.5
13	22	empty	empty	Empty	0	4.8	29.3	42.5	52.8	31.2	53.5	37.8	57.2	20.4	66.2
12	22	empty	empty	Empty	0	7.4	28.5	44.5	52.6	29.8	51.2	37.5	58.5	23	63.5
11	22	empty	empty	Empty	0	8.5	28.2	43.6	52.6	24.8	53	35.2	57.6	23.3	65.9
10	22	empty	empty	Empty	0	8.1	30	44	51.5	31	52.2	39	57	23.8	66.5
9	22	empty	empty	Empty	0	11.3	30.5	41.4	54.4	27.2	51	39.1	58.4	24.6	66.6
16	23	target	target	Hoxa10	homeo_box_A10	9.4	62.7	74	85.4	111.9	117.8	191.3	113.5	27.2	74
15	23	target	target	Hoxa10	homeo_box_A10	13.7	59.5	73.9	84.8	116.1	118.2	190.9	104.9	30.7	73.3
14	23	empty	empty	Empty	0	2.7	28	42.9	49.2	30.1	52.5	37	57.2	23.4	67.3
13	23	empty	empty	Empty	0	3.5	28.5	41.5	53.9	31.1	53.9	35.8	56.3	22.8	64.2
12	23	empty	empty	Empty	0	9.5	29	44.8	51.1	28.9	51.1	36.2	56	24.2	65.8
11	23	empty	empty	Empty	0	14.5	28.8	43.7	53.3	26.2	51.6	38.7	55.6	24.8	66.4
10	23	empty	empty	Empty	0	21	30.8	41	51.7	27.4	51.4	36.8	56.9	24.1	66.8
9	23	empty	empty	Empty	0	15.9	30.4	42.3	55.2	27.7	52	40.2	58.3	23.6	65.5
16	24	target	InternalPositiveControl	Gapd	glyceraldehyde-3-phosphate_dehydrogenase	104.7	248.9	135	133.2	97.1	201.9	150.6	261.2	90	207.6
15	24	target	InternalPositiveControl	Gapd	glyceraldehyde-3-phosphate_dehydrogenase	77	197.3	122.2	118.9	83.8	168.3	128.9	191.5	86.7	183.8
14	24	SpottingBuffer	InternalNegativeControl	SpottingBuffer	0	2.4	28.3	44.1	53.5	31.1	54.3	37.9	56.7	21.9	65.1
13	24	SpottingBuffer	InternalNegativeControl	SpottingBuffer	0	8.7	30.3	43.2	52.7	29.4	51.2	39	58	23.1	64.5
12	24	target	Housekeeper	ACAC	acetyl-Coenzyme_A_carboxylase	15.5	34.6	49.3	54.9	30.7	53.1	44	58.7	23.5	67.1
11	24	target	Housekeeper	ACAC	acetyl-Coenzyme_A_carboxylase	21.5	34.6	46.3	57.5	26.9	53.8	47.4	59.7	24.6	65.5
10	24	target	Housekeeper	LBP	lipopolysaccharide_binding_protein	36	54.2	60.7	71.5	66.6	81.3	158.3	97.8	27.7	75.3
9	24	target	Housekeeper	LBP	lipopolysaccharide_binding_protein	35	51.8	61.9	71.6	69.2	84.2	165.7	95	26.2	75.3
8	17	target	target	Lamp1	lysosomal_membrane_glycoprotein_1	175.7	296.5	206.9	291	117.5	307.7	292.6	471.5	308.7	481.4
7	17	target	target	Lamp1	lysosomal_membrane_glycoprotein_1	171.1	287.4	201.3	286.7	125.4	323.5	291.4	466.2	229.4	426
6	17	target	target	Fcgr1	Fc_receptor,_IgG,_high_affinity_I	22.3	39.1	51.4	65.6	39.1	70.8	63	73.8	23.5	68.4
5	17	target	target	Fcgr1	Fc_receptor,_IgG,_high_affinity_I	23.9	38.7	51.2	65.5	38.3	69.2	63.8	74.6	24.5	71.7
4	17	target	target	Ccnk	cyclin_K	37.9	65.9	64.2	80.6	48.2	109.2	73.5	111.2	41.2	108.8
3	17	target	target	Ccnk	cyclin_K	36	61.8	65.2	79.3	46.7	111.8	72.9	116.5	44.5	108.8
2	17	target	target	Fadd	Fas_(TNFRSF6)-associated_via_death_domain	20.1	38.1	55.1	69.3	32.9	63.6	46.5	66	25.7	73.4
1	17	target	target	Fadd	Fas_(TNFRSF6)-associated_via_death_domain	26	45.4	43.8	58.5	32.2	61.3	45	63.5	24.3	72.4
8	18	target	target	Edg2	endothelial_differentiation,_lysophosphatidic_acid_G-protein-coupled_receptor,_2	23.7	39.5	52.7	58.6	36.7	62.6	53.4	67.7	25.3	68.5
7	18	target	target	Edg2	endothelial_differentiation,_lysophosphatidic_acid_G-protein-coupled_receptor,_2	22.4	39.1	47.2	58.1	36.7	62.8	54.4	67.4	24.1	68.3
6	18	target	target	Fgf1	fibroblast_growth_factor_1	21	35.2	44.8	58	34.6	60.4	53.8	67.4	26.2	68.5
5	18	target	target	Fgf1	fibroblast_growth_factor_1	21.2	35.3	44.1	60.2	34.6	60.8	53.4	64.9	25.4	69.7
4	18	target	target	Flt1	FMS-like_tyrosine_kinase_1	23.6	37.7	43.1	58.9	34.5	61.6	57.1	66.1	25.6	69.1
3	18	target	target	Flt1	FMS-like_tyrosine_kinase_1	25.6	36.7	42.4	56.2	37	62.5	54	66.1	24.8	66.6
2	18	target	target	Psap	prosaposin	186.7	282.4	156.2	278.7	97.7	337.4	165.6	315.6	116	272.5
1	18	target	target	Psap	prosaposin	175.8	261.9	153.4	277.6	92.3	258	102.3	100.5	102.3	195
8	19	target	target	Ncam2	neural_cell_adhesion_molecule_2	30.9	41	51.6	62.5	35.8	66	53.6	67	23.4	68.2
7	19	target	target	Ncam2	neural_cell_adhesion_molecule_2	31.2	40.9	50.5	61.2	35.6	64.6	52.1	67.2	27.3	68.2
6	19	target	target	Rbl2	retinoblastoma-like_2	31	44.1	45	60.6	29.5	59.5	46.9	67.4	27.9	72
5	19	target	target	Rbl2	retinoblastoma-like_2	21.9	39.3	45.3	57	30.4	59.9	47.9	67.2	25	72.9
4	19	target	target	Ccl11	small_chemokine_(C-C_motif)_ligand_11	19	36.2	43.1	56.1	36.9	60.5	55.1	64	22.6	65.9
3	19	target	target	Ccl11	small_chemokine_(C-C_motif)_ligand_11	20.7	36.1	42.5	55.1	33.6	61.9	53.9	64.3	25.2	68.2
2	19	target	target	PTPRC	protein_tyrosine_phosphatase,_receptor_type,_C	19.6	35.4	39.9	55.4	32.5	57.3	48	62	23.1	65.6
1	19	target	target	PTPRC	protein_tyrosine_phosphatase,_receptor_type,_C	16.1	33.8	38	54.7	31.6	56.5	53.9	59.9	25.6	64.6
8	20	target	target	Myc	myelocytomatosis_oncogene	71.2	86.2	71.9	69.5	50.4	115.7	113.9	170.1	96.7	179
7	20	target	target	Myc	myelocytomatosis_oncogene	55.1	62.9	67.8	67.3	52.8	113.2	116.1	172.7	104.6	181.3
6	20	target	target	Myd88	myeloid_differentiation_primary_response_gene_88	24.6	41.5	47	63.5	33	65.3	58.3	74.5	30.8	80.9
5	20	target	target	Myd88	myeloid_differentiation_primary_response_gene_88	20.9	40.1	48.5	62.7	33.8	65	59.3	75.6	30.6	82.6
4	20	target	target	Il1rl1	interleukin_1_receptor-like_1	414	315.7	339.1	166	422.6	444	475.2	381.1	416.9	440
3	20	target	target	Il1rl1	interleukin_1_receptor-like_1	403.6	304.1	331.1	166.7	399	423.8	438.8	257.5	421.6	445.5
2	20	target	target	Bax	Bcl2-associated_X_protein	128.3	106.6	143.7	104	92.7	162.4	96.8	88.7	102.8	188.1
1	20	target	target	Bax	Bcl2-associated_X_protein	130.8	107	140.6	98.7	88.6	144.5	80.3	68.6	83.6	158.9
8	21	target	target	Nos2	nitric_oxide_synthase_2,_inducible,_macrophage	29.8	33.4	47.9	55	29.5	55.1	46.4	58.2	26.4	68.4
7	21	target	target	Nos2	nitric_oxide_synthase_2,_inducible,_macrophage	14.1	32.4	42.9	55.6	32.3	55.6	48.6	60.5	29.8	66.1
6	21	target	target	Birc1f	baculoviral_IAP_repeat-containing_1f	10.3	34.4	46.6	62.3	31.8	56.1	51.1	63.3	24	70.6
5	21	target	target	Birc1f	baculoviral_IAP_repeat-containing_1f	19.5	35.8	48.1	63.9	32.7	61	51.7	62.5	26.3	72.8
4	21	target	target	Cpr2-pending	0	50.3	63.2	68.9	70.3	46.8	82.9	75.9	88.9	46.7	110.4
3	21	target	target	Cpr2-pending	0	53.4	64.4	62.5	70.7	44	83.8	67	66.7	42.2	106.1
2	21	target	target	Cflar	CASP8_and_FADD-like_apoptosis_regulator	35.5	41.1	43.9	56.7	32.5	58.6	54.6	60.2	26	67.5
1	21	target	target	Cflar	CASP8_and_FADD-like_apoptosis_regulator	36.3	42.3	39.7	57.7	32.6	59.4	57.7	59.5	25.1	67.3
8	22	target	target	Scya21a	0	27.7	47	68.9	78.8	53.9	83.8	88	88.6	27.7	73.4
7	22	target	target	Scya21a	0	33.5	44.4	65.1	75.4	57.2	88.1	91	84	27.8	73.8
6	22	empty	empty	Empty	0	19.6	32.7	40.8	53.4	26.3	52.7	43.1	59.1	24.6	64.7
5	22	empty	empty	Empty	0	15.7	32.6	39.4	51.6	26.6	53.6	43.2	58.5	52.9	70
4	22	empty	empty	Empty	0	16.7	32.7	38.4	51	28.9	52.3	44.4	59.6	24.1	65.4
3	22	empty	empty	Empty	0	19.9	34.3	39.6	51.6	26.4	51.6	42.2	58.5	22.3	65
2	22	empty	empty	Empty	0	29.2	34.9	39.1	53.8	26.5	52.3	46.9	59.6	21	66.7
1	22	empty	empty	Empty	0	23.9	34	34.9	52.3	27.7	51.4	47.7	60.7	22.7	66.3
8	23	target	target	Gas1	growth_arrest_specific_1	24.8	58.9	131.6	261	30.3	90.5	50.1	86.4	129.1	299.8
7	23	target	target	Gas1	growth_arrest_specific_1	22.7	52.9	123.2	246.7	34.5	88.5	50.4	89.9	121.7	285.4
6	23	empty	empty	Empty	0	19.8	32.1	39.3	51.6	27.8	52.7	42.3	59.2	24.7	65.6
5	23	empty	empty	Empty	0	27.8	32.9	38.1	52.6	24.7	50.7	45.1	59.9	22.4	65.6
4	23	empty	empty	Empty	0	27.6	32.5	38.7	52.5	27.8	51.3	42.4	59.5	24.1	65.5
3	23	empty	empty	Empty	0	13.2	29.7	38.8	53.1	25.4	52.5	44.5	61.5	24	66.5
2	23	empty	empty	Empty	0	24.3	34.9	37.7	52.8	25.7	52	45.4	58.9	23.6	62.3
1	23	empty	empty	Empty	0	20.8	32.1	35.4	52.9	31.1	53.1	47.2	60.4	23.4	65.7
8	24	target	InternalPositiveControl	Gapd	glyceraldehyde-3-phosphate_dehydrogenase	133.8	184.2	149.8	130.8	113.3	261.4	211.6	365.3	116.2	244.2
7	24	target	InternalPositiveControl	Gapd	glyceraldehyde-3-phosphate_dehydrogenase	98.2	116.3	148.8	145.1	104.1	230.8	192.6	298.4	101.4	220.5
6	24	SpottingBuffer	InternalNegativeControl	SpottingBuffer	0	20.1	32.5	40.1	52.2	26.3	53.5	47.2	58.8	26.7	70.2
5	24	SpottingBuffer	InternalNegativeControl	SpottingBuffer	0	20.7	30.7	39.4	51.6	23.8	52.8	45.6	60.2	24.5	66
4	24	target	Housekeeper	ACAC	acetyl-Coenzyme_A_carboxylase	28.7	37.2	42.2	55.3	29.4	52.2	53.5	62.8	25.2	65
3	24	target	Housekeeper	ACAC	acetyl-Coenzyme_A_carboxylase	31.4	39.6	41.7	57.5	28.7	54.8	50.3	60.9	24.1	66
2	24	target	Housekeeper	LBP	lipopolysaccharide_binding_protein	30.8	42.3	56.2	72	62.6	80.4	153.7	93.4	25.6	71
1	24	target	Housekeeper	LBP	lipopolysaccharide_binding_protein	30	43.4	55.4	70.3	67.5	82.4	150	83.5	25.8	68.5
32	25	target	target	Cdk5r	cyclin-dependent_kinase_5,_regulatory_subunit_(p35)	1.5	32.9	46.7	62.3	39.3	66.9	53.5	74.1	29.3	65.8
31	25	target	target	Cdk5r	cyclin-dependent_kinase_5,_regulatory_subunit_(p35)	4.2	35.4	48.6	66.7	36.9	63.7	52.7	66.8	21.9	63
30	25	target	target	Cdkn1c	cyclin-dependent_kinase_inhibitor_1C_(P57)	4.8	30.3	44.8	59.8	30.6	59.3	47.9	59.1	20.9	64.1
29	25	target	target	Cdkn1c	cyclin-dependent_kinase_inhibitor_1C_(P57)	1.1	30.9	44.2	59.9	31.1	55.3	49.8	61.4	21	65.1
28	25	target	target	Cebpb	CCAAT/enhancer_binding_protein_(C/EBP),_beta	168.1	356	221.8	274.4	181	433.4	360.1	504.7	222.7	417.1
27	25	target	target	Cebpb	CCAAT/enhancer_binding_protein_(C/EBP),_beta	162.8	341.5	221.8	282.7	177.9	433.2	359.4	511	194.1	367.5
26	25	target	target	Cmkar4	0	1.4	29.8	40.9	56.1	29	54.8	39.6	58.1	23.5	63.8
25	25	target	target	Cmkar4	0	2	29	42.1	55.5	36.4	61.1	40.8	58.2	22.6	64.7
32	26	target	target	Cmkbr10	0	0.5	28.5	38.7	56.2	29.9	55.9	43.2	65.8	21.5	62.2
31	26	target	target	Cmkbr10	0	0.9	29.2	42.1	57.9	29.9	56.8	42.7	60	20.9	64.1
30	26	target	target	Ccr4	chemokine_(C-C_motif)_receptor_4	1.4	32.7	44.6	60.4	30.5	60.3	45.4	61.5	23.9	62.3
29	26	target	target	Ccr4	chemokine_(C-C_motif)_receptor_4	1.3	31.5	43.9	60.8	42.2	66	46.8	61	23.9	64.7
28	26	target	target	Cx3cr1	chemokine_(C-X3-C)_receptor_1	1.5	31	45.1	63	29.2	56.2	46.3	63.7	23.3	61.2
27	26	target	target	Cx3cr1	chemokine_(C-X3-C)_receptor_1	1.6	31.1	44.6	62.4	30	56.9	45.9	62.7	21.8	62.5
26	26	target	target	Daf1	decay_accelerating_factor_1	1.6	28.4	55.9	63.4	27.9	52.9	37.8	57.2	34.3	79.5
25	26	target	target	Daf1	decay_accelerating_factor_1	1.5	37	56.4	62	30.8	55	36.6	56.5	36.1	77.8
32	27	target	target	Inpp5d	inositol_polyphosphate-5-phosphatase	0.4	26.5	36.5	55.6	28.4	53.8	39.3	61.4	19.4	64
31	27	target	target	Inpp5d	inositol_polyphosphate-5-phosphatase	0.5	27.5	39.8	54.9	26.9	53.2	40.4	58.9	20.2	63.2
30	27	target	target	Mif	macrophage_migration_inhibitory_factor	60.1	149.9	142.8	125.3	163.9	311.5	233.3	245.3	280.9	385.7
29	27	target	target	Mif	macrophage_migration_inhibitory_factor	53.1	109.5	152.4	130.8	161.5	300.7	271.2	305.8	270.2	385.6
28	27	target	target	Birc1b	baculoviral_IAP_repeat-containing_1b	2.3	39.1	56.9	78.4	33	71	49	74.5	29.8	73.6
27	27	target	target	Birc1b	baculoviral_IAP_repeat-containing_1b	5.5	46.1	57.8	80.4	32	71.8	50.1	74	28.6	77
26	27	target	target	Ccl21b	chemokine_(C-C_motif)_ligand_21_(leucine)	5.4	42.5	53.2	68.8	35.3	64.8	49.5	70.1	24.2	65.3
25	27	target	target	Ccl21b	chemokine_(C-C_motif)_ligand_21_(leucine)	4.1	42.1	49.2	65.7	37.2	64.8	50.2	70.9	24.9	63.3
32	28	target	target	Ccl21a	chemokine_(C-C_motif)_ligand_21a_(serine)	1.7	39.4	43.1	60.3	36.8	63.9	49.8	67.6	21.7	68.9
31	28	target	target	Ccl21a	chemokine_(C-C_motif)_ligand_21a_(serine)	1.5	38.8	49	64.3	35.1	66.7	54.8	72.5	21.6	68.7
30	28	target	target	Tnfrsf1a	tumor_necrosis_factor_receptor_superfamily,_member_1a	16.5	93.5	87	122.4	56.1	124.1	72.4	118.4	46.8	108.1
29	28	target	target	Tnfrsf1a	tumor_necrosis_factor_receptor_superfamily,_member_1a	19.7	94.5	94.3	127.2	56.4	121.5	77.6	128.2	40.8	107.3
28	28	target	target	Pdcd8	programmed_cell_death_8	9.4	63.1	75	88	74.6	89.1	138.5	107.5	34.4	94.1
27	28	target	target	Pdcd8	programmed_cell_death_8	13.1	68.8	79.2	86.9	72.9	89.9	150.6	105.8	38.2	92.9
26	28	target	target	Ccl5	chemokine_(C-C_motif)_ligand_5	2.6	37.4	47.9	62.6	31.9	55.2	41.7	61.9	26.7	64.3
25	28	target	target	Ccl5	chemokine_(C-C_motif)_ligand_5	2.7	34.7	48.2	62.6	34.4	57.9	43.8	63.2	27	67.4
32	29	target	target	Ccrl2	chemokine_(C-C_motif)_receptor-like_2	0.9	33.7	44.3	64.2	34.4	62.1	39.9	61.6	21.4	65.6
31	29	target	target	Ccrl2	chemokine_(C-C_motif)_receptor-like_2	1	34	52.5	63.6	32.1	60.8	40	60.4	22.3	62.4
30	29	target	target	Defb4	defensin_beta_4	2.6	47.3	72.2	95.5	41.4	76.4	48.8	70.7	24.2	69.6
29	29	target	target	Defb4	defensin_beta_4	3.8	48.2	74.3	97.3	46	76.7	50.9	73.2	25.8	72.4
28	29	target	target	Pf4	platelet_factor_4	8.7	63	78.5	96.4	48.9	88.4	65	83.2	25.1	68.8
27	29	target	target	Pf4	platelet_factor_4	12.4	69.5	76.3	98.3	48.5	88.1	64.5	82	25.5	69
26	29	target	target	Cxcl10	chemokine_(C-X-C_motif)_ligand_10	7	44.2	76.1	65.5	34.7	60.6	45.8	62.6	53.3	69.9
25	29	target	target	Cxcl10	chemokine_(C-X-C_motif)_ligand_10	7.6	42.3	73.5	68.1	35.7	60	46.6	63.4	53.1	74.3
32	30	target	target	Wee1	wee_1_homolog_(S._pombe)	2.1	43.5	53.2	73.6	40.3	84.9	45.8	74.1	31.7	87.8
31	30	target	target	Wee1	wee_1_homolog_(S._pombe)	2.8	48.8	56.7	76.2	38.3	84.3	46.8	78.8	32	87.4
30	30	empty	empty	Empty	0	0.8	28.1	35.9	51.4	25	54.4	34.9	56.9	19.8	62.5
29	30	empty	empty	Empty	0	0.8	28.5	35.5	52.5	27.6	51.6	34.5	57.9	21.1	65.3
28	30	empty	empty	Empty	0	1	29.8	36.5	51.5	26	52	37	56.5	21.8	65.9
27	30	empty	empty	Empty	0	0.9	28.2	36.6	50.1	26.2	53.3	37	59	22.6	63.1
26	30	empty	empty	Empty	0	1.7	29.7	35.7	52.5	27.3	52	37	57.2	23.9	64.8
25	30	empty	empty	Empty	0	1.8	28.9	35.5	53.2	28.3	53.1	36.9	58.1	21.9	63.6
32	31	empty	empty	Empty	0	0.6	24.5	34.2	55	27.7	54.1	34.2	57.4	19.9	64.3
31	31	empty	empty	Empty	0	1.1	26.1	32.5	52.7	26.8	54.1	36.8	57.3	18.6	66.3
30	31	empty	empty	Empty	0	0.8	28.5	33.7	53.7	24.2	52.5	34.6	56.1	19.9	64.9
29	31	empty	empty	Empty	0	0.9	29.4	35.1	52	27	51.9	35.1	57.9	21.6	64.8
28	31	empty	empty	Empty	0	1.4	29.2	36.1	49.7	27.1	52.4	36.8	56.7	22.6	67.2
27	31	empty	empty	Empty	0	1.3	28.3	38.8	51.9	24.6	54.1	35.5	58.1	20.6	63.1
26	31	empty	empty	Empty	0	1.7	30	35.1	53.2	27.9	53	37.2	56.4	21.7	66
25	31	empty	empty	Empty	0	1.6	30.8	36.5	54.1	30	55	36.8	59.2	22.7	65.2
32	32	target	InternalPositiveControl	Gapd	glyceraldehyde-3-phosphate_dehydrogenase	32.7	90.7	108.1	114.1	95.1	215.5	71.5	116.4	66.7	138.5
31	32	target	InternalPositiveControl	Gapd	glyceraldehyde-3-phosphate_dehydrogenase	37.4	99.1	118.5	128.4	78.2	168.3	76.9	117	64	138.7
30	32	SpottingBuffer	InternalNegativeControl	SpottingBuffer	0	1.4	27.5	34.9	52.4	27.2	53.6	36.2	61.4	19.2	63.7
29	32	SpottingBuffer	InternalNegativeControl	SpottingBuffer	0	1	27	35.2	52.6	26.7	53.1	37.3	58	21.9	63.6
28	32	target	Housekeeper	ACAC	acetyl-Coenzyme_A_carboxylase	1.8	29.5	40.8	59.1	26.5	52.7	41	58.2	23.3	64.9
27	32	target	Housekeeper	ACAC	acetyl-Coenzyme_A_carboxylase	1	30	43.1	56.5	27.1	51.6	39.6	59.1	22.9	62.9
26	32	target	Housekeeper	LBP	lipopolysaccharide_binding_protein	7.4	52.4	58.2	68.2	52.9	77.3	70.2	76.4	26.8	73.1
25	32	target	Housekeeper	LBP	lipopolysaccharide_binding_protein	6.8	56	60	73.1	53.7	77.3	75.6	73.9	26.8	72.9
24	25	target	target	Scya7	0	143.1	121.3	97.3	75.5	156.3	204.1	314.2	303.8	85.3	93
23	25	target	target	Scya7	0	122.5	108.9	90.9	71.6	142.1	191.3	266.5	238.5	85.6	97.1
22	25	target	target	Tek	endothelial-specific_receptor_tyrosine_kinase	5.2	31.8	48.3	62.7	33.8	60.7	44.7	63.4	25.4	65.4
21	25	target	target	Tek	endothelial-specific_receptor_tyrosine_kinase	8.3	33.9	51.3	62.5	37	60.2	47.1	63.7	25.3	67
20	25	target	target	Map3k6	mitogen-activated_protein_kinase_kinase_kinase_6	3.7	41.7	49.2	58.3	35.2	61.7	49.5	67.5	25.4	69.5
19	25	target	target	Map3k6	mitogen-activated_protein_kinase_kinase_kinase_6	2.2	45	48	57.3	31.7	62.3	48.4	66.1	28.4	68.3
18	25	target	target	Skp2	S-phase_kinase-associated_protein_2_(p45)	6	74	63.3	64.1	37	73.6	57.7	90.5	44.5	96.3
17	25	target	target	Skp2	S-phase_kinase-associated_protein_2_(p45)	3.5	64.9	59.1	65.9	35	71.2	55	83.8	42.7	97.2
24	26	target	target	Hirip5	histone_cell_cycle_regulation_defective_interacting_protein_5	3.8	41.7	48.6	63.8	39.1	81.6	49.7	85	31.4	81.1
23	26	target	target	Hirip5	histone_cell_cycle_regulation_defective_interacting_protein_5	7.7	40	48.7	61.6	38.6	80.5	51.2	79.7	31	81.6
22	26	target	target	Scya8	0	4.2	31.1	46	58.1	34.6	56.8	44.6	64.8	24.7	63.1
21	26	target	target	Scya8	0	6.8	30.9	46.9	56.5	34.9	56.7	47.1	63.4	25.1	66.9
20	26	target	target	Terf2ip	telomeric_repeat_binding_factor_2,_interacting_protein	2.3	36.1	52.6	61.3	38.6	61.6	47.4	63.6	24.8	66.5
19	26	target	target	Terf2ip	telomeric_repeat_binding_factor_2,_interacting_protein	1.7	37	53.9	63.2	33.6	63.9	49	64.9	35.7	68.1
18	26	target	target	Jup	junction_plakoglobin	2.5	66.1	62	98.6	34.7	78	56.1	92.3	43.2	121.1
17	26	target	target	Jup	junction_plakoglobin	1.7	61.4	61.7	93.2	33.4	73.6	52.1	88.4	40.1	113.5
24	27	target	target	Cdc20	cell_division_cycle_20_homolog_(S._cerevisiae)	68.5	204.7	96.3	106	62.2	141.1	92.4	188.8	89.7	216.1
23	27	target	target	Cdc20	cell_division_cycle_20_homolog_(S._cerevisiae)	92.7	177.8	93.5	101.5	56.2	127.8	86.2	154.8	83.5	175.5
22	27	target	target	Cxcl12	chemokine_(C-X-C_motif)_ligand_12	7	30.1	44.7	56.5	33.8	54	41.9	59.5	25.9	64.4
21	27	target	target	Cxcl12	chemokine_(C-X-C_motif)_ligand_12	3.2	29.7	46	57.4	33.9	55.8	44.3	59.3	25.7	65.6
20	27	target	target	Casp8	caspase_8	9.6	52.9	68.6	74.2	50.1	98.8	75.1	109.8	55.6	110.9
19	27	target	target	Casp8	caspase_8	7	67.2	68.6	73.2	43.7	92.6	72.1	104.8	52.8	106.2
18	27	target	target	Asah1	N-acylsphingosine_amidohydrolase_1	10.8	93.1	73.3	103.2	44.8	126	89	151.8	120.8	219.4
17	27	target	target	Asah1	N-acylsphingosine_amidohydrolase_1	9.4	86.3	71.6	91.3	42.1	95.8	84.3	133.1	105.9	202.1
24	28	target	target	Gtpi-pending	interferon-g_induced_GTPase	4.5	37	41.2	57.6	37.3	63.3	40.5	61.1	24.4	65.6
23	28	target	target	Gtpi-pending	interferon-g_induced_GTPase	5.2	32.1	42.7	58.2	34.3	62.6	42	61.4	25.8	65.2
22	28	target	target	Sphk2	sphingosine_kinase_2	10	43.9	46	58.7	33.1	61.4	47.6	66.7	29.6	70.6
21	28	target	target	Sphk2	sphingosine_kinase_2	6.1	40.6	46.9	58.8	35.8	58.2	48.9	65.3	28.6	72.7
20	28	target	target	Tnfrsf10b	tumor_necrosis_factor_receptor_superfamily,_member_10b	5.3	50.1	59.6	69.3	42.1	67.6	59.5	76.1	33.1	82.5
19	28	target	target	Tnfrsf10b	tumor_necrosis_factor_receptor_superfamily,_member_10b	3.4	48.4	59.2	70	36.9	66.2	60.5	76	38.4	84.7
18	28	target	target	Rbl1	retinoblastoma-like_1_(p107)	1.5	53.4	59.9	65.3	31.9	76.1	49.2	87.9	41.4	109.4
17	28	target	target	Rbl1	retinoblastoma-like_1_(p107)	2.6	51.1	70.8	61.8	31	75.5	48.7	86.2	41.9	106
24	29	target	target	Gas2	growth_arrest_specific_2	6.1	41.6	61.3	100.7	40.2	81.2	47.5	74.5	45.3	101.6
23	29	target	target	Gas2	growth_arrest_specific_2	11	42.7	62.2	101.5	38	80.7	48.9	74.8	41.9	96.9
22	29	target	target	Grin2a	glutamate_receptor,_ionotropic,_NMDA2A_(epsilon_1)	7.2	33.6	46.1	60.2	32.7	58.7	51.4	66.9	24.3	64.6
21	29	target	target	Grin2a	glutamate_receptor,_ionotropic,_NMDA2A_(epsilon_1)	3.7	33.1	131.9	145.3	42.2	61.7	51.2	66	26.2	65.2
20	29	target	target	Bag3	Bcl2-associated_athanogene_3	21.1	91.5	64.6	77.5	58.3	103.3	101.5	131.3	56	128.5
19	29	target	target	Bag3	Bcl2-associated_athanogene_3	16.5	88.7	63.3	77.7	65	99.1	97.6	123.6	49.8	119
18	29	target	target	Chek1	checkpoint_kinase_1_homolog_(S._pombe)	4	57.8	69	62.8	36.2	80.8	55.7	90.5	43.2	98.3
17	29	target	target	Chek1	checkpoint_kinase_1_homolog_(S._pombe)	5	61.8	62.2	62.3	36.1	78	57.9	92.8	44.8	97.3
24	30	target	target	Napb	N-ethylmaleimide_sensitive_fusion_protein_attachment_protein_beta	5.3	35.9	42.5	58.5	33	62.6	43.1	62.6	26.1	68.9
23	30	target	target	Napb	N-ethylmaleimide_sensitive_fusion_protein_attachment_protein_beta	4.5	34.6	43.9	60.8	36.1	60.5	43.2	61.5	27.6	67.6
22	30	empty	empty	Empty	0	4.1	28.4	37.8	51.4	30.1	53.4	40.1	60	20.7	64.6
21	30	empty	empty	Empty	0	2.1	25.4	41.5	53.9	30.4	54.3	40.4	59	22.6	66.3
20	30	empty	empty	Empty	0	1.1	30.7	42.3	51.8	31.3	55.4	39.7	58.9	21.7	66.4
19	30	empty	empty	Empty	0	0.6	30.6	41.2	53.4	28.2	52.5	41.4	58	24.3	67.6
18	30	empty	empty	Empty	0	0.7	29.9	67	53.8	27	54.1	42.2	59	21.9	65.5
17	30	empty	empty	Empty	0	1.1	27.7	43.2	51.4	25.3	52	41.8	60.7	24.1	65.4
24	31	target	target	Defb3	defensin_beta_3	3.8	35.8	44	58.7	33.9	61.5	45.5	62.3	24	64.1
23	31	target	target	Defb3	defensin_beta_3	3.9	35.5	45.3	61	40.5	65.3	45.3	61.1	27.7	66.5
22	31	empty	empty	Empty	0	5.4	28.4	40.8	55.5	27.9	53.2	40.1	59.1	21.9	65.9
21	31	empty	empty	Empty	0	2.2	28.9	40.8	51.1	30.3	53.6	41.6	57.8	23.2	65
20	31	empty	empty	Empty	0	1.7	30.7	42.1	53.5	33.7	54.2	42.5	59.7	23.1	63.3
19	31	empty	empty	Empty	0	0.5	29.8	121.1	54.9	25.8	53	43.7	57.5	20.6	65.2
18	31	empty	empty	Empty	0	0.4	29	52.6	54.3	27.2	53.6	45.7	59.7	22.7	63.7
17	31	empty	empty	Empty	0	1.2	29.2	42.5	51.5	27.3	53.8	46	59.5	23.3	65.3
24	32	target	InternalPositiveControl	Gapd	glyceraldehyde-3-phosphate_dehydrogenase	64.8	142.2	127.8	126.7	92.8	205.1	120.3	195	84.9	163.6
23	32	target	InternalPositiveControl	Gapd	glyceraldehyde-3-phosphate_dehydrogenase	62.5	134.5	122.6	125.4	81.9	177.7	107.6	172.3	81.9	158.7
22	32	SpottingBuffer	InternalNegativeControl	SpottingBuffer	0	2.5	28.3	41.7	51.3	28.7	53.9	42.4	59.8	22.7	63.8
21	32	SpottingBuffer	InternalNegativeControl	SpottingBuffer	0	2.1	29.1	42.9	50.6	32.7	53.8	41.9	59.7	23.4	66
20	32	target	Housekeeper	ACAC	acetyl-Coenzyme_A_carboxylase	2.3	31.9	47.3	55.2	39.2	57.2	44.2	59.3	25.4	66.5
19	32	target	Housekeeper	ACAC	acetyl-Coenzyme_A_carboxylase	0.9	32.7	123.6	56.4	29.4	56.4	49.2	60.3	26.3	66
18	32	target	Housekeeper	LBP	lipopolysaccharide_binding_protein	3.6	52.2	112.1	69.5	58.1	80.1	129.3	88.5	30.5	78
17	32	target	Housekeeper	LBP	lipopolysaccharide_binding_protein	4.4	50.8	244.2	72.9	57.8	81.2	136.9	90.5	28.9	77.2
16	25	target	target	Cdk4	cyclin-dependent_kinase_4	99.6	281.2	135.6	156.7	70.5	182	121.1	235.7	179.2	324.5
15	25	target	target	Cdk4	cyclin-dependent_kinase_4	91.5	263.6	114.6	134.2	72.1	171.5	119.5	228.4	149.6	286.2
14	25	target	target	Cdk6	cyclin-dependent_kinase_6	18.3	67.9	54.9	62	51.2	62.2	110.2	87.4	29.6	72.3
13	25	target	target	Cdk6	cyclin-dependent_kinase_6	31	53.1	55.1	61	48.2	61.5	109.9	84.8	30.5	73.2
12	25	target	target	Cdkn2d	cyclin-dependent_kinase_inhibitor_2D_(p19,_inhibits_CDK4)	40.9	87.1	72.1	84.9	64.9	116.1	115.9	140.8	33.4	87.5
11	25	target	target	Cdkn2d	cyclin-dependent_kinase_inhibitor_2D_(p19,_inhibits_CDK4)	36	79.6	68	83	59.8	112.4	113	126.3	33.4	85.4
10	25	target	target	Il8rb	interleukin_8_receptor,_beta	27.2	40.3	49.1	57.8	36.7	59.4	51.4	67.6	27.5	67
9	25	target	target	Il8rb	interleukin_8_receptor,_beta	25.8	41.1	50.3	59	34.3	62.8	50.2	64.6	27.1	67.1
16	26	target	target	Cmkbr1	0	1.1	30.8	47.9	58.1	28.7	54.7	43.5	60.4	25.4	65.6
15	26	target	target	Cmkbr1	0	1.6	30.6	50.6	56.1	31.5	52.9	44.2	60.6	25.8	65.7
14	26	target	target	Ccr3	chemokine_(C-C)_receptor_3	3.8	32	54.6	57.5	32.5	53.6	46	61	28.8	65.4
13	26	target	target	Ccr3	chemokine_(C-C)_receptor_3	12	31.9	48.6	57.9	32.7	53.9	45.9	59.2	29	68
12	26	target	target	Cradd	CASP2_and_RIPK1_domain_containing_adaptor_with_death_domain	27.6	40.5	51.7	62.2	35.2	58.6	54	68.3	27.2	71.3
11	26	target	target	Cradd	CASP2_and_RIPK1_domain_containing_adaptor_with_death_domain	24.2	40.3	50.3	61.2	31.4	59.5	56.6	65.9	29.9	69
10	26	target	target	Dad1	defender_against_cell_death_1	48.6	82.7	62.7	70.7	46	90.6	81.3	126	63.6	126.1
9	26	target	target	Dad1	defender_against_cell_death_1	40.4	71.9	58.2	70.1	45.2	86.3	81.7	114.4	58.5	116.1
16	27	target	target	Tnfsf6	tumor_necrosis_factor_(ligand)_superfamily,_member_6	1.3	34.5	49.2	58.2	31.9	55	48.1	63	25.6	66.2
15	27	target	target	Tnfsf6	tumor_necrosis_factor_(ligand)_superfamily,_member_6	3	36.3	53.8	58	33.6	57.3	47.7	63	25.3	66.9
14	27	target	target	Lamp2	lysosomal_membrane_glycoprotein_2	27.2	72.1	75.5	88.6	63.6	99.2	128.8	136.8	49	105.9
13	27	target	target	Lamp2	lysosomal_membrane_glycoprotein_2	32.8	67	72.5	87.9	62.4	101	128.5	127	42.4	104.3
12	27	target	target	MycS	myc-like_oncogene,_s-myc_protein	22.3	37.6	52.7	62.7	42.9	62	62.6	72.1	25.6	67
11	27	target	target	MycS	myc-like_oncogene,_s-myc_protein	17.7	39	52.5	62.8	37	60.5	66.7	71.1	26	67.2
10	27	target	target	Nsmaf	neutral_sphingomyelinase_(N-SMase)_activation_associated_factor	22.9	44.4	61.6	67.8	33.7	67.8	54.3	73.5	47.2	89
9	27	target	target	Nsmaf	neutral_sphingomyelinase_(N-SMase)_activation_associated_factor	29.1	46.1	75.6	66.2	31.6	67.4	54.7	74.8	38.3	84.2
16	28	target	target	Ccl12	chemokine_(C-C_motif)_ligand_12	1.6	32.5	50.8	59.6	28.2	55.8	48.2	62	24.4	64.5
15	28	target	target	Ccl12	chemokine_(C-C_motif)_ligand_12	6.2	34	132.7	209.7	34	54.9	46.5	63.2	26.1	66.3
14	28	target	target	Sptlc2	serine_palmitoyltransferase,_long_chain_base_subunit_2	55	86.7	119.8	131.4	68.3	106.4	130.3	143.3	79.2	150
13	28	target	target	Sptlc2	serine_palmitoyltransferase,_long_chain_base_subunit_2	60.3	75.1	116.7	129	65.5	104.8	132.3	139.8	64.4	133.5
12	28	target	target	Trfr	transferrin_receptor	104.6	136.6	88.2	76.1	68	86.4	144.1	149.2	152	305.8
11	28	target	target	Trfr	transferrin_receptor	77.1	82.4	82.6	77	65.9	97.8	133.7	138.7	138.1	287.4
10	28	target	target	Ccl4	chemokine_(C-C_motif)_ligand_4	29.5	36.4	46.8	57.8	30.6	51.9	45.6	60.5	23.8	64.6
9	28	target	target	Ccl4	chemokine_(C-C_motif)_ligand_4	30.1	38.2	44.4	55.2	29.7	54	45.9	62.9	24.9	65.1
16	29	target	target	Thbs3	thrombospondin_3	4.4	50.4	78.6	81.6	31.4	64.1	54.4	72.7	32.3	80.2
15	29	target	target	Thbs3	thrombospondin_3	9.6	49.1	54.4	69.2	36.7	63.8	54.3	73.6	30.1	76
14	29	target	target	Cxcl11	chemokine_(C-X-C_motif)_ligand_11	24.9	51.9	71.3	90.4	38.1	71.2	58.2	85.4	61.8	138.7
13	29	target	target	Cxcl11	chemokine_(C-X-C_motif)_ligand_11	36.1	56.1	69.8	83.6	38.7	69.8	61.1	85	63.3	134.8
12	29	target	target	LOC56628	MHC_(A.CA/J(H-2K-f)_class_I_antigen	47.4	63.2	79.4	91.4	54.1	74.9	121.9	99.8	40.9	88
11	29	target	target	LOC56628	MHC_(A.CA/J(H-2K-f)_class_I_antigen	48.6	61.5	107.6	104.7	48.7	76.1	123.8	95.6	39.7	87.6
10	29	target	target	Rab5ef-pending	Rab5_exchange_factor	58.9	56.8	63.5	74.7	52.2	79.9	88.5	95.3	36	92
9	29	target	target	Rab5ef-pending	Rab5_exchange_factor	55.4	54.1	59.2	71.3	48.6	78.5	88.5	87.8	33.5	86.8
16	30	target	target	Cr2	complement_receptor_2	4.9	43.7	60	71.5	43.3	76.7	66.9	82.5	26	68.4
15	30	target	target	Cr2	complement_receptor_2	8.9	44.4	58.4	70.5	50.2	75.5	70.2	82.5	28.1	68.8
14	30	empty	empty	Empty	0	10.1	29.2	41.9	52.4	27.9	50.7	44.1	59.8	24.3	64.7
13	30	empty	empty	Empty	0	17.7	30.7	39.5	52.4	30.2	51.9	45.6	57.2	24.2	63.7
12	30	empty	empty	Empty	0	17.5	31.6	40.8	54.5	28.5	52.4	42.3	56.9	23.4	65.6
11	30	empty	empty	Empty	0	17.4	30	43.2	52.4	24	51.7	43.5	59.5	23.5	64.8
10	30	empty	empty	Empty	0	20.2	28.5	41.7	54.2	30.1	52.1	43.7	59.1	23.6	65.1
9	30	empty	empty	Empty	0	23.3	34.1	43	58.1	28.1	52	44.8	59.9	23.8	65.5
16	31	target	target	Kdr	kinase_insert_domain_protein_receptor	15.7	60.4	69.5	81.5	45	83.2	82.8	92.1	28.1	73.9
15	31	target	target	Kdr	kinase_insert_domain_protein_receptor	15.4	59.9	71	79.7	49.1	83	84.5	93.3	42.5	72.7
14	31	empty	empty	Empty	0	5	28	40.7	52.7	28.5	52.2	45.5	59.7	23.3	67.3
13	31	empty	empty	Empty	0	14	30	41.4	51.3	35.3	54.3	41.9	60.5	23	66.4
12	31	empty	empty	Empty	0	18	30.4	42.4	53.8	28.6	51.6	43.9	59.5	22.1	66.1
11	31	empty	empty	Empty	0	19.6	30.8	38.8	53.9	25.9	50.9	43.6	60.2	27.4	69.6
10	31	empty	empty	Empty	0	20.5	31.5	39.6	53.5	32.6	52.6	43.1	59.8	24.9	65.1
9	31	empty	empty	Empty	0	20.7	31.7	39.4	53.2	29.4	51.5	44.5	59.9	23	64.9
16	32	target	InternalPositiveControl	Gapd	glyceraldehyde-3-phosphate_dehydrogenase	71.5	164	127.6	123.3	90.7	195.8	149.6	236.7	112.7	208.9
15	32	target	InternalPositiveControl	Gapd	glyceraldehyde-3-phosphate_dehydrogenase	69.4	154.2	114.8	115.1	83.2	169.7	139.4	193.2	92.9	174.3
14	32	SpottingBuffer	InternalNegativeControl	SpottingBuffer	0	4.8	28.9	41	52.6	29.3	53.5	45.9	59.7	24.5	63.6
13	32	SpottingBuffer	InternalNegativeControl	SpottingBuffer	0	8.6	27	41.6	54.5	29.9	51.8	46	61.6	25.5	67.1
12	32	target	Housekeeper	ACAC	acetyl-Coenzyme_A_carboxylase	23.3	32.7	44.2	56.7	32.6	53.6	50.1	60.4	27	69.8
11	32	target	Housekeeper	ACAC	acetyl-Coenzyme_A_carboxylase	24.6	32.5	44.6	55.2	27.8	53.5	49.7	61.9	25.5	63.6
10	32	target	Housekeeper	LBP	lipopolysaccharide_binding_protein	33.8	52.5	57.8	67.5	63	81.1	198.1	102.3	29.9	83.1
9	32	target	Housekeeper	LBP	lipopolysaccharide_binding_protein	31.1	46.6	58	68.1	67.6	79.5	199.6	96.9	30.7	79.9
8	25	target	target	Tjp3	tight_junction_protein_3	24.9	37.7	55.8	63.3	31.3	57.9	58.2	69.3	25.3	65.7
7	25	target	target	Tjp3	tight_junction_protein_3	23.3	37	62.5	68	35.2	58.6	60.7	70.9	24.1	65.3
6	25	target	target	Cxcl12	chemokine_(C-X-C_motif)_ligand_12	20.9	35.6	49	61.1	33.2	58	63.8	68.7	26.5	67.8
5	25	target	target	Cxcl12	chemokine_(C-X-C_motif)_ligand_12	18.3	36.2	49.7	62.7	29.3	54.2	62.3	69	26.8	65.6
4	25	target	target	Trfr2	transferrin_receptor_2	24.8	37.1	46	58.6	35.1	61.6	64	68.9	25.6	68.2
3	25	target	target	Trfr2	transferrin_receptor_2	27.5	39.4	43.8	58.9	34.2	60.7	61	67.2	25.8	68.9
2	25	target	target	Itgal	integrin_alpha_L	29	38.4	45.8	58.5	28.1	56	50	65	28.5	69.1
1	25	target	target	Itgal	integrin_alpha_L	27.3	38.6	43.2	57.1	30.4	56.7	50.8	62.9	24.6	66.2
8	26	target	target	Itga8	integrin_alpha_8	32.4	50.5	74.4	85.8	55.8	87.8	108	108.6	29.3	72.8
7	26	target	target	Itga8	integrin_alpha_8	36.1	49.2	70.1	76.7	57.6	90.1	106.9	106	31.7	75.2
6	26	target	target	Trem1	triggering_receptor_expressed_on_myeloid_cells_1	27.5	40.6	50.5	59.9	30.6	55.4	55.1	64.8	26.6	65.7
5	26	target	target	Trem1	triggering_receptor_expressed_on_myeloid_cells_1	26.4	37.5	49.9	59.1	33.3	58.8	55	66.3	27.6	65.1
4	26	target	target	Asml3a-pending	acid_sphingomyelinase-like_phosphodiesterase_3a	28.6	38.5	48.6	62.1	35.2	63.2	61	67	27.7	64
3	26	target	target	Asml3a-pending	acid_sphingomyelinase-like_phosphodiesterase_3a	25.6	40.2	48.2	65.9	34.3	62.3	58.3	67.2	26.3	65.9
2	26	target	target	Agtr2	angiotensin_II_receptor,_type_2	29.9	41	55.9	70.7	53.4	81.5	81.5	81.9	25.2	67
1	26	target	target	Agtr2	angiotensin_II_receptor,_type_2	34.9	45.3	54.2	62.2	52.3	82.6	80	74.7	24.8	66.3
8	27	target	target	Tnfsf10	tumor_necrosis_factor_(ligand)_superfamily,_member_10	32.4	39.5	47.7	57.6	28.4	54.9	50.7	63.5	25.7	65.8
7	27	target	target	Tnfsf10	tumor_necrosis_factor_(ligand)_superfamily,_member_10	26.3	33.8	48	55.7	30	54.4	52.2	62.9	31.4	65.1
6	27	target	target	Lmyc1	lung_carcinoma_myc_related_oncogene_1	25.4	36.5	54.3	63.7	34.6	60.6	63.1	71.5	24.5	65.7
5	27	target	target	Lmyc1	lung_carcinoma_myc_related_oncogene_1	25.2	37.7	52.9	66.3	34.5	60.9	62.9	72.3	24.8	66.2
4	27	target	target	Lrdd	leucine-rich_and_death_domain_containing	29.1	43.3	54.4	64.7	43.4	62.8	84.9	69.5	28.7	74.4
3	27	target	target	Lrdd	leucine-rich_and_death_domain_containing	39.8	50.7	54.5	66.9	42.5	65.5	84.3	70.5	28.7	71.4
2	27	target	target	Socs5	suppressor_of_cytokine_signaling_5	53.3	66.8	64.1	76.2	63.6	102.8	98.1	82.1	41.4	118.8
1	27	target	target	Socs5	suppressor_of_cytokine_signaling_5	49.4	63.3	58.9	67.6	59.1	98.1	93.9	76.7	42.2	114.6
8	28	target	target	il18	interleukin_18	43.1	46.3	50.6	64	33	68.8	58.4	76.6	32.5	72.3
7	28	target	target	il18	interleukin_18	30.9	41.1	50.4	63.6	34.3	68.9	58.6	68.6	29.7	74.3
6	28	target	target	AD022	0	32.3	47.1	57.2	67.3	61.3	79.4	160.5	86.7	33.5	88.8
5	28	target	target	AD022	0	27.2	48.1	57.3	65.9	66.9	78.3	154.4	75.9	30.4	77.3
4	28	target	target	Casp9	caspase_9	29.9	42.7	50.2	64	30.5	60.1	59	66.1	29	68
3	28	target	target	Casp9	caspase_9	27.4	43.9	49.9	63.8	31.5	59.9	57.3	65.4	25.4	70.6
2	28	target	target	Acpp	acid_phosphatase,_prostate	31.7	41.3	52.2	62.4	32.3	61.5	60	66.1	26	65.4
1	28	target	target	Acpp	acid_phosphatase,_prostate	26.2	42.9	51.3	62	33.1	60.4	55.8	64.6	23.9	66.6
8	29	target	target	Tgm1	transglutaminase_1,_K_polypeptide	37.7	42.3	86.3	75.1	37.5	67.4	65.9	76	26.4	69.8
7	29	target	target	Tgm1	transglutaminase_1,_K_polypeptide	33.6	42.3	55.6	68.3	40.2	68.5	68.6	72.7	28	68.8
6	29	target	target	Gnb2-rs1	guanine_nucleotide_binding_protein,_beta_2,_related_sequence_1	388.9	446.6	443.1	490.9	373.8	516.4	305.4	495.8	512	562.5
5	29	target	target	Gnb2-rs1	guanine_nucleotide_binding_protein,_beta_2,_related_sequence_1	369.9	425.2	398.5	481.3	350.1	506.1	193.8	356.6	501.4	554.6
4	29	target	target	G0s2	G0/G1_switch_gene_2	18.7	39.7	62.7	76.7	33.1	60	63.1	70.6	38.7	73.1
3	29	target	target	G0s2	G0/G1_switch_gene_2	25.1	39.8	65.4	76.8	30.2	59.7	63.2	69.4	28.6	70.8
2	29	target	target	Gap43	growth_associated_protein_43	24.1	39	46.7	55.1	28.5	54.7	51	62	25.7	70.9
1	29	target	target	Gap43	growth_associated_protein_43	30.2	39	48.2	56.9	27.2	53.9	48.3	62	23.3	70.7
8	30	target	target	Birc1-rs1	0	58.4	87	104	118.5	139.8	156.6	372	225.1	49.5	119.3
7	30	target	target	Birc1-rs1	0	49.7	79	107.2	121.8	140.9	158.8	384.9	227.1	46.3	112.8
6	30	empty	empty	Empty	0	13.9	34.5	44.5	51.8	27.3	55	49.7	61.6	32.3	69.4
5	30	empty	empty	Empty	0	14.9	35.1	44.5	57.1	27.1	52.2	51.8	61.4	26.7	67.7
4	30	empty	empty	Empty	0	14.5	33.4	41	54	29.9	53.1	48.3	59.2	26.7	67.9
3	30	empty	empty	Empty	0	12.4	33.1	40.8	51.8	27.3	54.3	48.9	62.6	25.5	65.5
2	30	empty	empty	Empty	0	20.2	33.7	44.1	53.3	26.7	52	48.5	61.1	24.9	66.2
1	30	empty	empty	Empty	0	21.3	34.6	44.7	54.5	27.2	51.7	47.4	62	25.6	65.9
8	31	target	target	Ccr2	chemokine_(C-C)_receptor_2	65.8	101.5	124.2	141.9	133.3	177.1	353.8	266.1	41.5	107.6
7	31	target	target	Ccr2	chemokine_(C-C)_receptor_2	50.6	95.2	129.6	147.9	135.9	177.2	334.7	259.3	44	108.8
6	31	empty	empty	Empty	0	6.6	30.6	43.5	53.1	26.7	54.3	49.5	60.2	26.2	67.4
5	31	empty	empty	Empty	0	8.3	31.8	45.3	53	26	53.3	51.8	60.1	24.3	67.2
4	31	empty	empty	Empty	0	12.4	30.8	41.9	52.1	28.8	51	49.3	59.7	25.8	66.8
3	31	empty	empty	Empty	0	7.9	30.4	47.3	53.1	26.8	52.3	50.4	60.7	24.5	68.2
2	31	empty	empty	Empty	0	17.8	31.1	47	53.1	27.1	53.2	58.2	60.8	25.5	68.7
1	31	empty	empty	Empty	0	202.9	32.7	47	52.6	26.7	52.6	49.1	60.7	26.7	67.3
8	32	target	InternalPositiveControl	Gapd	glyceraldehyde-3-phosphate_dehydrogenase	81.5	122.5	125.7	122.5	98.1	212.1	141.3	201.4	92.8	225.9
7	32	target	InternalPositiveControl	Gapd	glyceraldehyde-3-phosphate_dehydrogenase	69.9	114.6	125.6	124	89.9	180	154.3	207.7	94	198.3
6	32	SpottingBuffer	InternalNegativeControl	SpottingBuffer	0	6.6	29.9	42.4	53	27.7	54.1	47.4	63.1	24.7	68.7
5	32	SpottingBuffer	InternalNegativeControl	SpottingBuffer	0	5.5	31.4	45.9	52.8	26.6	52.6	49.7	61.6	25.4	65.3
4	32	target	Housekeeper	ACAC	acetyl-Coenzyme_A_carboxylase	15.6	36.2	49.7	56.7	29.4	54.4	59	62.9	28.4	71.3
3	32	target	Housekeeper	ACAC	acetyl-Coenzyme_A_carboxylase	10.1	33.6	52.1	56	30.9	55.1	57.2	61.6	29	68.5
2	32	target	Housekeeper	LBP	lipopolysaccharide_binding_protein	24.1	39.8	66.4	68.4	63.3	79	169.2	90.2	31.2	78.7
1	32	target	Housekeeper	LBP	lipopolysaccharide_binding_protein	29.3	41.1	73.8	69.3	58.8	75.4	144.5	86.9	30.5	75.9
